# Supplementary material for: Advantages of cell proliferation and immune regulation in CD146+NESTIN+ HUMSCs: insights from single-cell RNA sequencing
Source: Stem Cells. 2024 Oct 21;43(7):sxae063. doi: 10.1093/stmcls/sxae063 (PMC12199618; doi:10.1093/stmcls/sxae063)
Supplement: sxae063_suppl_Supplementary_Table_S1 [file sxae063_suppl_supplementary_table_s1.xls]

## Sheet: Sheet1
p_val	avg_log2FC	pct.1	pct.2	p_val_adj	gene	group1
0	1.19464	0.993	0.981	0	RPS10	CD146+ NES- MSCs
0	1.01762	0.964	0.572	0	KRT8	CD146+ NES- MSCs
0	1.30306	0.945	0.599	0	KRT18	CD146+ NES- MSCs
0	1.14024	0.93	0.519	0	GREM1	CD146+ NES- MSCs
0	1.15918	0.825	0.523	0	KRT19	CD146+ NES- MSCs
0	1.12476	0.978	0.527	0	CAVIN1	CD146+ NES- MSCs
0	1.04108	0.971	0.523	0	SELENOM	CD146+ NES- MSCs
0	1.00239	0.983	0.497	0	UBE2T	CD146+ NES+ MSCs
0	1.37552	0.824	0.384	0	IL1B	CD146+ NES+ MSCs
0	1.85361	0.745	0.291	0	CXCL8	CD146+ NES+ MSCs
0	1.1316	0.799	0.304	0	CXCL6	CD146+ NES+ MSCs
0	1.79802	0.83	0.341	0	CXCL1	CD146+ NES+ MSCs
0	1.24955	0.996	0.891	0	HIST1H4C	CD146+ NES+ MSCs
0	1.09388	0.996	0.847	0	TFPI2	CD146+ NES+ MSCs
0	1.00993	0.987	0.663	0	CKS2	CD146+ NES+ MSCs
0	1.6137	0.967	0.369	0	UBE2C	CD146+ NES+ MSCs
0	1.58382	0.595	0.091	0	PLPP3	CD146- NES- MSCs
0	1.01987	0.537	0.012	0	VCAM1	CD146- NES- MSCs
0	1.62752	0.324	0.006	0	FLG	CD146- NES- MSCs
0	2.4814	0.777	0.176	0	CYP1B1	CD146- NES- MSCs
0	1.73815	0.997	0.993	0	RPL31	CD146- NES- MSCs
0	1.15648	0.917	0.87	0	FHL2	CD146- NES- MSCs
0	2.29914	1	0.998	0	FN1	CD146- NES- MSCs
0	2.34562	0.613	0.024	0	IGFBP2	CD146- NES- MSCs
0	2.30071	0.92	0.806	0	SERPINE2	CD146- NES- MSCs
0	1.43934	0.923	0.737	0	COL6A3	CD146- NES- MSCs
0	1.08045	0.894	0.751	0	COL8A1	CD146- NES- MSCs
0	1.07585	0.371	0.043	0	CYTL1	CD146- NES- MSCs
0	1.5035	0.968	0.956	0	TGFBI	CD146- NES- MSCs
0	1.09905	0.725	0.237	0	PDGFRB	CD146- NES- MSCs
0	1.64555	0.987	0.984	0	SPARC	CD146- NES- MSCs
0	1.0936	0.966	0.941	0	HLA-A	CD146- NES- MSCs
0	1.48423	0.853	0.61	0	C6orf48	CD146- NES- MSCs
0	1.4116	0.922	0.853	0	COL12A1	CD146- NES- MSCs
0	1.06776	0.895	0.694	0	GJA1	CD146- NES- MSCs
0	1.29709	0.601	0.013	0	FNDC1	CD146- NES- MSCs
0	1.45371	0.801	0.503	0	THBS2	CD146- NES- MSCs
0	1.19133	0.643	0.119	0	SUGCT	CD146- NES- MSCs
0	2.26338	0.845	0.491	0	IGFBP3	CD146- NES- MSCs
0	1.57852	0.611	0.013	0	ELN	CD146- NES- MSCs
0	1.79281	0.992	0.993	0	COL1A2	CD146- NES- MSCs
0	1.63392	0.859	0.669	0	PCOLCE	CD146- NES- MSCs
0	1.05438	1	1	0	TMSB4X	CD146- NES- MSCs
0	1.57375	0.933	0.826	0	BGN	CD146- NES- MSCs
0	1.28632	0.999	0.998	0	RPS20	CD146- NES- MSCs
0	2.66303	0.67	0.024	0	PENK	CD146- NES- MSCs
0	1.51682	1	0.999	0	RPL7	CD146- NES- MSCs
0	1.23479	0.755	0.425	0	TNC	CD146- NES- MSCs
0	1.03462	0.878	0.708	0	ENG	CD146- NES- MSCs
0	1.41292	0.804	0.3	0	AK1	CD146- NES- MSCs
0	1.00137	0.691	0.218	0	PTGES	CD146- NES- MSCs
0	1.27907	0.891	0.759	0	COL5A1	CD146- NES- MSCs
0	1.20407	0.927	0.833	0	CTSD	CD146- NES- MSCs
0	1.32307	1	0.999	0	MALAT1	CD146- NES- MSCs
0	1.12621	0.77	0.403	0	CRYAB	CD146- NES- MSCs
0	1.91237	0.734	0.036	0	CXCL12	CD146- NES- MSCs
0	1.34247	0.83	0.312	0	SRGN	CD146- NES- MSCs
0	1.03478	0.603	0.171	0	DDIT4	CD146- NES- MSCs
0	1.09711	0.801	0.496	0	PLAC9	CD146- NES- MSCs
0	1.58492	0.852	0.536	0	HTRA1	CD146- NES- MSCs
0	1.12265	0.642	0.265	0	MFAP5	CD146- NES- MSCs
0	1.48838	0.963	0.894	0	IGFBP6	CD146- NES- MSCs
0	1.25587	0.884	0.694	0	LRP1	CD146- NES- MSCs
0	1.67766	0.802	0.473	0	LUM	CD146- NES- MSCs
0	2.33813	0.833	0.385	0	DCN	CD146- NES- MSCs
0	1.63653	0.768	0.138	0	ITGBL1	CD146- NES- MSCs
0	1.0231	0.947	0.898	0	NPC2	CD146- NES- MSCs
0	1.62746	0.871	0.575	0	LTBP2	CD146- NES- MSCs
0	1.39016	0.609	0.156	0	FOS	CD146- NES- MSCs
0	1.0819	0.798	0.446	0	CRIP2	CD146- NES- MSCs
0	1.01856	0.815	0.731	0	FGF7	CD146- NES- MSCs
0	1.96726	0.798	0.278	0	ITGA11	CD146- NES- MSCs
0	1.48168	0.856	0.719	0	LOXL1	CD146- NES- MSCs
0	1.54337	0.743	0.091	0	ISLR	CD146- NES- MSCs
0	2.81863	0.803	0.946	0	RPS17	CD146- NES- MSCs
0	1.15329	0.912	0.848	0	MFGE8	CD146- NES- MSCs
0	2.40437	0.85	0.484	0	NUPR1	CD146- NES- MSCs
0	2.91897	0.881	0.47	0	ALDOA	CD146- NES- MSCs
0	1.62507	0.944	0.887	0	MMP2	CD146- NES- MSCs
0	1.15374	0.882	0.747	0	NQO1	CD146- NES- MSCs
0	1.31167	0.998	0.995	0	RPL23A	CD146- NES- MSCs
0	2.19865	0.965	0.928	0	IGFBP4	CD146- NES- MSCs
0	1.19476	1	0.999	0	COL1A1	CD146- NES- MSCs
0	1.02692	0.902	0.804	0	GALNT1	CD146- NES- MSCs
0	1.18026	0.365	0.008	0	COMP	CD146- NES- MSCs
0	1.76981	1	1	0	RPL13A	CD146- NES- MSCs
0	1.12257	0.876	0.699	0	ATF4	CD146- NES- MSCs
0	1.25156	0.973	0.946	0	COL6A1	CD146- NES- MSCs
0	1.23472	0.968	0.944	0	COL6A2	CD146- NES- MSCs
0	1.04908	0.998	0.99	0	MT-ND2	CD146- NES- MSCs
0	1.62021	0.778	0.011	0	ATPIF1	CD146- NES- MSCs
0	1.0531	0.698	0.011	0	SEP15	CD146- NES- MSCs
0	1.20082	0.732	0.011	0	ATP5F1	CD146- NES- MSCs
0	1.22733	0.71	0.01	0	LINC00152	CD146- NES- MSCs
0	1.92171	0.795	0.013	0	ATP5G3	CD146- NES- MSCs
0	1.83114	0.786	0.011	0	MYEOV2	CD146- NES- MSCs
0	2.30124	0.807	0.013	0	GPX1	CD146- NES- MSCs
0	1.90202	0.789	0.013	0	ATP5I	CD146- NES- MSCs
0	3.88866	0.828	0.015	0	GNB2L1	CD146- NES- MSCs
0	2.07388	0.803	0.012	0	SHFM1	CD146- NES- MSCs
0	1.77158	0.79	0.012	0	ATP5J2	CD146- NES- MSCs
0	1.21848	0.72	0.01	0	C7orf73	CD146- NES- MSCs
0	1.50098	0.761	0.011	0	WBP5	CD146- NES- MSCs
0	2.28924	0.807	0.013	0	NGFRAP1	CD146- NES- MSCs
0	1.20746	0.73	0.01	0	FAM127A	CD146- NES- MSCs
0	1.47682	0.755	0.011	0	TCEB1	CD146- NES- MSCs
0	1.17205	0.698	0.009	0	ATP5C1	CD146- NES- MSCs
0	2.02767	0.798	0.013	0	USMG5	CD146- NES- MSCs
0	1.80538	0.778	0.012	0	PRKCDBP	CD146- NES- MSCs
0	1.33217	0.734	0.009	0	C11orf31	CD146- NES- MSCs
0	2.44479	0.815	0.013	0	ATP5L	CD146- NES- MSCs
0	2.20741	0.806	0.013	0	ATP5G2	CD146- NES- MSCs
0	1.31315	0.732	0.012	0	ATP5B	CD146- NES- MSCs
0	1.25901	0.724	0.011	0	C14orf166	CD146- NES- MSCs
0	2.11279	0.811	0.013	0	C14orf2	CD146- NES- MSCs
0	1.16115	0.701	0.013	0	VIMP	CD146- NES- MSCs
0	1.06254	0.69	0.009	0	C16orf13	CD146- NES- MSCs
0	2.60015	0.82	0.014	0	TCEB2	CD146- NES- MSCs
0	2.26667	0.815	0.014	0	PTRF	CD146- NES- MSCs
0	1.3552	0.721	0.011	0	ATP5G1	CD146- NES- MSCs
0	1.51541	0.762	0.011	0	ATP5H	CD146- NES- MSCs
0	1.27394	0.668	0.009	0	HN1	CD146- NES- MSCs
0	1.02101	0.639	0.007	0	C17orf89	CD146- NES- MSCs
0	1.35741	0.754	0.011	0	ATP5A1	CD146- NES- MSCs
0	1.3613	0.693	0.008	0	MMP24-AS1	CD146- NES- MSCs
0	3.3361	0.826	0.015	0	ATP5E	CD146- NES- MSCs
0	1.68573	0.691	0.009	0	ATP5D	CD146- NES- MSCs
0	1.10621	0.197	0.007	0	UQCR11.1	CD146- NES- MSCs
0	1.68114	0.786	0.012	0	C19orf43	CD146- NES- MSCs
0	1.4268	0.735	0.009	0	GLTSCR2	CD146- NES- MSCs
0	1.65839	0.765	0.011	0	SEPW1	CD146- NES- MSCs
0	2.31036	0.819	0.014	0	SELM	CD146- NES- MSCs
0	2.10651	0.799	0.012	0	ATP5J	CD146- NES- MSCs
0	1.55359	0.749	0.01	0	ATP5O	CD146- NES- MSCs
0	1.25789	0.58	0.005	0	AC090498.1	CD146- NES- MSCs
1.61871e-281	1.16738	0.676	0.46	6.43779e-277	POSTN	CD146- NES- MSCs
1.28716e-264	1.0435	0.986	0.987	5.11918e-260	IGFBP7	CD146- NES- MSCs
7.12989e-84	1.12816	1	0.99	2.83563e-79	MYL12B	Fibroblast
9.66162e-80	1.6181	1	1	3.84252e-75	TPM2	Fibroblast
1.52821e-77	1.21213	1	0.988	6.07783e-73	ANXA1	Fibroblast
1.03201e-71	1.1171	1	1	4.1044e-67	ACTB	Fibroblast
3.68656e-69	1.13105	1	0.99	1.46618e-64	MYL12A	Fibroblast
4.96031e-68	1.1899	1	0.955	1.97277e-63	UCHL1	Fibroblast
6.01597e-68	1.13731	1	0.976	2.39261e-63	TXN	Fibroblast
1.05513e-62	1.08693	1	0.94	4.19638e-58	ARF4	Fibroblast
1.29458e-60	1.03489	0.776	0.284	5.14869e-56	NPPB	Fibroblast
2.12423e-55	1.12573	0.956	0.888	8.44826e-51	MAP1LC3B	Fibroblast
1.4064e-51	1.76808	0.995	0.97	5.59339e-47	ACTA2	Fibroblast
1.88151e-41	1.04891	1	1	7.48296e-37	FTH1	Fibroblast
2.70856e-38	1.72622	0.956	0.755	1.07722e-33	ACTG2	Fibroblast
1.51194e-37	1.00691	0.874	0.685	6.01312e-33	MLLT11	Fibroblast
4.32546e-35	2.05794	0.781	0.46	1.72028e-30	CRYAB	Fibroblast
2.93271e-31	1.00306	1	1	1.16637e-26	FTL	Fibroblast
2.65977e-29	1.11593	0.896	0.776	1.05782e-24	GLRX	Fibroblast
1.12586e-15	1.0519	0.607	0.389	4.47766e-11	ANKRD1	Fibroblast
