# Supplementary material for: Advantages of cell proliferation and immune regulation in CD146+NESTIN+ HUMSCs: insights from single-cell RNA sequencing
Source: Stem Cells. 2024 Oct 21;43(7):sxae063. doi: 10.1093/stmcls/sxae063 (PMC12199618; doi:10.1093/stmcls/sxae063)
Supplement: sxae063_suppl_Supplementary_Table_S2 [file sxae063_suppl_supplementary_table_s2.xls]

## Sheet: Module
gene_name	module	color
SAA1	M1	blue
PENK	M2	turquoise
FLG	M2	turquoise
NPPB	M1	blue
SAA2	M1	blue
DES	M1	blue
MMP1	M3	red
IGFBP2	M2	turquoise
CHI3L1	M2	turquoise
CRYAB	M2	turquoise
COMP	M2	turquoise
MT1G	M1	blue
NPY	M3	red
CXCL8	M3	red
GDF15	grey	grey
AQP1	M1	blue
IGKC	M2	turquoise
KRT81	M2	turquoise
CCL2	M3	red
CXCL1	M3	red
CYTL1	M2	turquoise
PLAT	M3	red
ELN	M2	turquoise
GNB2L1	M2	turquoise
KISS1	grey	grey
UQCR11.1	M4	brown
IL1B	M3	red
IGHA1	grey	grey
CSF2	grey	grey
HAPLN1	M2	turquoise
MMP3	grey	grey
ATP5E	M2	turquoise
ANKRD1	M1	blue
IGFBP3	M2	turquoise
SFRP2	M2	turquoise
CCL5	grey	grey
CCL7	M3	red
HN1	M2	turquoise
SFRP4	M2	turquoise
ALDOA	M2	turquoise
CYP1B1	M2	turquoise
IGF2	M2	turquoise
IL11	M5	green
MT1H	M1	blue
G0S2	M2	turquoise
KRT16	M2	turquoise
TCEB2	M2	turquoise
ALDH1A1	M1	blue
RP11-400N13.3	M4	brown
NDUFA4L2	M2	turquoise
PTRF	M2	turquoise
CXCL3	M3	red
NGFRAP1	M2	turquoise
ATP5L	M2	turquoise
RPS17	M2	turquoise
DIRAS3	M3	red
GPX1	M2	turquoise
CXCL12	M2	turquoise
CRIP1	M4	brown
KIAA0101	M2	turquoise
CPA4	M1	blue
SF3B14	M4	brown
ATP5I	M2	turquoise
RRAD	M3	red
CXCL6	M3	red
CXCL2	grey	grey
USMG5	M2	turquoise
SELM	M2	turquoise
UBE2C	M6	yellow
TIMP3	M1	blue
PRKCDBP	M2	turquoise
ATP5G2	M2	turquoise
PTGDS	M2	turquoise
ATP5J	M2	turquoise
STMN2	M1	blue
ATP5D	M2	turquoise
ATP5G3	M2	turquoise
PLPP3	M2	turquoise
C19orf10	M4	brown
LSMD1	M4	brown
KRT7	M2	turquoise
REN	M1	blue
IL33	M3	red
ACTG2	M5	green
NHP2L1	M4	brown
SERPINE2	M2	turquoise
SHFM1	M2	turquoise
BEX1	M4	brown
NEFM	M5	green
MYEOV2	M2	turquoise
DCN	M2	turquoise
RARRES2	M2	turquoise
SCUBE3	M2	turquoise
CSF3	grey	grey
C14orf2	M2	turquoise
SEPW1	M2	turquoise
IFIT3	M1	blue
SERPINB4	grey	grey
ANKRD37	M2	turquoise
MYL7	M1	blue
CLDN14	grey	grey
PPAP2B	M4	brown
PTGS2	grey	grey
LINC02154	grey	grey
ATP5J2	M2	turquoise
PI16	grey	grey
ATP5O	M2	turquoise
ACAN	M2	turquoise
SERPINB2	M6	yellow
AC090498.1	M2	turquoise
MMP24-AS1	M2	turquoise
ATPIF1	M2	turquoise
NUPR1	M2	turquoise
FNDC1	M2	turquoise
ISLR	M2	turquoise
WFDC1	M1	blue
TCEB1	M2	turquoise
C19orf43	M2	turquoise
CXCL5	M3	red
FAM64A	M2	turquoise
LUM	M2	turquoise
ATP5B	M2	turquoise
S100A4	M5	green
POSTN	M2	turquoise
VCAM1	M2	turquoise
ITGA11	M2	turquoise
ATP5G1	M2	turquoise
HBB	M2	turquoise
MFAP5	M2	turquoise
ATP5H	M2	turquoise
PTX3	M1	blue
IGFBP5	M5	green
ITGBL1	M2	turquoise
GLTSCR2	M2	turquoise
CCL20	grey	grey
FABP4	M5	green
IFI27	grey	grey
PLAU	grey	grey
WBP5	M2	turquoise
PI3	grey	grey
EDN1	M1	blue
RP11-492E3.2	M4	brown
FOS	M2	turquoise
TFPI2	M5	green
PPME1	M1	blue
C11orf31	M2	turquoise
SPON2	M1	blue
TM4SF1	M6	yellow
KRTAP1-5	M2	turquoise
PGF	M2	turquoise
LINC01420	M2	turquoise
MYLK	M1	blue
IL6	M2	turquoise
MGP	M2	turquoise
C14orf166	M2	turquoise
SUGCT	M2	turquoise
MIR3945HG	grey	grey
FAM195B	M2	turquoise
KRT34	M1	blue
TINAGL1	M1	blue
ATP5C1	M2	turquoise
LINC00152	M2	turquoise
ATP5A1	M2	turquoise
AL603756.1	grey	grey
SRGN	M2	turquoise
HIST1H1B	M6	yellow
KRT14	M2	turquoise
KRT19	M1	blue
C17orf89	M2	turquoise
SGOL2	M2	turquoise
NME1-NME2	M4	brown
F3	grey	grey
FST	M6	yellow
HIST1H1D	M6	yellow
KIAA1199	M4	brown
HAS1	M2	turquoise
MEST	M2	turquoise
DDIT4	M2	turquoise
JADRR	grey	grey
AL355607.2	grey	grey
RP11-47I22.3	M4	brown
KRTAP2-3	M2	turquoise
HIST1H4C	M6	yellow
C7orf73	M2	turquoise
SYNPO2	M1	blue
CTGF	M2	turquoise
AL121936.1	grey	grey
LRRC17	M3	red
IFIT1	M1	blue
ISG15	M1	blue
DHRS2	grey	grey
RGS5	M1	blue
NEFL	grey	grey
HLA-DRA	M2	turquoise
PAPPA	M3	red
ATP5F1	M2	turquoise
CRLF1	M2	turquoise
MRP63	M4	brown
HSD3B1	grey	grey
OSTN	grey	grey
SLPI	M2	turquoise
ANGPTL4	grey	grey
FDCSP	grey	grey
LAMP5	M2	turquoise
TIMP1	grey	grey
IGHG3	grey	grey
TAC3	grey	grey
VIMP	M2	turquoise
GREM2	M2	turquoise
TGM2	M1	blue
FAM127A	M2	turquoise
LSP1	M2	turquoise
ANXA10	M3	red
TOP2A	M6	yellow
CRABP2	M2	turquoise
PPP1R14A	M2	turquoise
SLC28A2	grey	grey
STRA13	M2	turquoise
IL1A	M3	red
DUSP1	M1	blue
IGLC2	grey	grey
BAALC	M2	turquoise
GLRX	grey	grey
FILIP1L	M1	blue
HIST1H1A	M6	yellow
CKS2	M6	yellow
TMEM158	M5	green
TCF21	grey	grey
TRIM31	M4	brown
C16orf13	M2	turquoise
CEMIP	M2	turquoise
KCTD12	M2	turquoise
RNF222	grey	grey
RP11-293M10.5	M4	brown
AC010542.4	grey	grey
NPR3	M2	turquoise
IGFBP4	M2	turquoise
CALB2	grey	grey
SULT1E1	M1	blue
SCG5	M5	green
ALDH1L1	grey	grey
IFIT2	M1	blue
TNFRSF11B	M1	blue
MIR4435-1HG	M4	brown
SLC14A1	M2	turquoise
SFTPC	grey	grey
ACTA2	M1	blue
RSAD2	grey	grey
DHRS9	grey	grey
MX1	M1	blue
TMEM66	M4	brown
SCRG1	M2	turquoise
AK1	M2	turquoise
PRRX2	M2	turquoise
APOA1	grey	grey
SEP15	M2	turquoise
C11orf73	M2	turquoise
CDKN1A	grey	grey
RBP1	M3	red
GAP43	M3	red
FOSB	M2	turquoise
LINC01423	M2	turquoise
CDK1	M6	yellow
PRR9	grey	grey
FHL1	M2	turquoise
ACTC1	M2	turquoise
PEG10	M1	blue
CEBPD	M3	red
CGA	grey	grey
RP11-572C15.6	M4	brown
FN1	M2	turquoise
RP11-304L19.5	M4	brown
IGHG1	M2	turquoise
C19orf60	M2	turquoise
CD74	M2	turquoise
COL11A1	grey	grey
IGFBP7	M2	turquoise
LINC00657	M2	turquoise
BST2	grey	grey
CES1	M2	turquoise
WISP2	M2	turquoise
PCDH10	M1	blue
CFD	M2	turquoise
HIST1H2BG	M6	yellow
ADIRF	M2	turquoise
CST6	M2	turquoise
LEPR	M2	turquoise
SGOL1	M2	turquoise
CA3	grey	grey
C10orf10	M2	turquoise
HIST2H2AC	M6	yellow
GAS6	M2	turquoise
AL442071.1	grey	grey
KRTAP1-1	M2	turquoise
AC131025.8	M4	brown
ASPM	M6	yellow
IFI6	grey	grey
AAMDC	M1	blue
C12orf44	M4	brown
URAD	grey	grey
HLA-DRB1	M2	turquoise
LINC00493	M2	turquoise
KRT18	M1	blue
IGFBP1	M2	turquoise
ZG16	grey	grey
CLIC3	M2	turquoise
KRT17	M2	turquoise
ALKAL1	M1	blue
CYP26B1	grey	grey
ERRFI1	M2	turquoise
RP4-621F18.2	M2	turquoise
HGF	M5	green
SEPP1	M2	turquoise
FGF7	M2	turquoise
MIR145	M4	brown
UFD1L	M2	turquoise
IL24	grey	grey
VMO1	M4	brown
AURKA	M6	yellow
CENPF	M6	yellow
HSPA1A	grey	grey
THBS2	M2	turquoise
GS1-600G8.5	grey	grey
JCHAIN	grey	grey
CSTA	M2	turquoise
LINC01220	grey	grey
CITED2	M2	turquoise
FGF5	M1	blue
THBS1	M1	blue
DKK1	M1	blue
PCOLCE	M2	turquoise
RGCC	M2	turquoise
NRN1	M2	turquoise
EFEMP1	M2	turquoise
ID3	M2	turquoise
RPL22L1	M3	red
FAM9C	grey	grey
C1orf86	M4	brown
C12orf23	M4	brown
LINC00998	M2	turquoise
IFITM10	M2	turquoise
MKI67	M6	yellow
WNT4	grey	grey
C6orf48	M2	turquoise
SERPINA9	grey	grey
TMEM119	M2	turquoise
SORBS2	M2	turquoise
AC011498.1	grey	grey
HBG2	grey	grey
LINC00116	M2	turquoise
HTRA1	M2	turquoise
SELK	M2	turquoise
FOXD1	M5	green
IGLC3	grey	grey
LOX	M2	turquoise
HIST1H1E	M6	yellow
HERPUD1	M2	turquoise
HMGB2	M6	yellow
IGF1	M2	turquoise
CENPA	M6	yellow
COL8A1	M2	turquoise
BIRC3	grey	grey
RAMP1	M2	turquoise
MROH8	grey	grey
HBA2	M2	turquoise
TNNT2	M1	blue
RCAN1	M1	blue
ICAM1	M1	blue
AC109588.1	grey	grey
SPARC	M2	turquoise
DAB2	M1	blue
NDUFB8.1	M4	brown
PLOD2	M1	blue
CDC20	M6	yellow
C9orf142	M2	turquoise
MME	M5	green
CCND2	M5	green
KPNA2	M6	yellow
MGST1	M3	red
MSMO1	grey	grey
CENPE	M6	yellow
SEC61G	M3	red
CKB	M2	turquoise
INSIG1	M3	red
RTFDC1	M2	turquoise
MESDC2	M2	turquoise
SELT	M2	turquoise
RDH10	M1	blue
COL3A1	grey	grey
HBA1	M2	turquoise
INHBA	M5	green
MT1X	M2	turquoise
MLLT11	grey	grey
NEAT1	M2	turquoise
BDNF	M1	blue
DDIT4L	M6	yellow
FABP5	M5	green
TMEM261	M2	turquoise
UBE2T	M6	yellow
USP53	M1	blue
PLAUR	M5	green
CD24	M2	turquoise
TNC	M2	turquoise
TUBA1A	M5	green
LINC01705	grey	grey
C20orf24	M2	turquoise
COL4A1	M1	blue
MATR3	M4	brown
TNFAIP6	M3	red
NPTX1	grey	grey
ID1	M2	turquoise
IGHA2	grey	grey
C11orf48	M4	brown
C6orf1	M2	turquoise
CCL1	grey	grey
JUNB	M2	turquoise
RGS4	M1	blue
KRT8	M1	blue
LOXL1	M2	turquoise
IER3	M5	green
CCNB1	M6	yellow
KIAA1430	M4	brown
LTBP2	M2	turquoise
PTGES	M2	turquoise
LBP	grey	grey
FAM63B	M2	turquoise
HSPB7	M1	blue
FBXO32	M2	turquoise
UCP2	M1	blue
TNFAIP2	grey	grey
SERINC2	M2	turquoise
SERPINE1	M5	green
HBEGF	M1	blue
BAMBI	M2	turquoise
HJURP	M6	yellow
PLA2G2A	grey	grey
KCNMA1	M5	green
RP11-14N7.2	M2	turquoise
FGF2	M5	green
SERPINB7	M5	green
LIF	grey	grey
KRT1	grey	grey
CNN1	M5	green
TSPAN13	M5	green
RP11-473M20.16	M4	brown
NUF2	M6	yellow
FAM46A	M2	turquoise
NR4A1	M2	turquoise
ALDH1A3	M5	green
CRIP2	M2	turquoise
LHFP	M2	turquoise
SPINK6	grey	grey
MIR143HG	M4	brown
PHLDA1	M5	green
HAS2	grey	grey
OCIAD2	M3	red
KRTDAP	grey	grey
OGFRL1	M1	blue
ADAMTS1	M2	turquoise
AJAP1	M1	blue
AC013461.1	M2	turquoise
AC008105.3	grey	grey
IRX3	M2	turquoise
PLK1	M6	yellow
CLDN4	grey	grey
CRISPLD2	M2	turquoise
EGR1	M2	turquoise
NFKBIA	M3	red
OSTC	M3	red
FSTL3	M1	blue
AC092807.3	M1	blue
ANXA1	M5	green
ADAMTS5	M2	turquoise
SUCNR1	grey	grey
NRD1	M4	brown
LEPRE1	M4	brown
RIPOR2	M1	blue
STC1	M6	yellow
ID4	M2	turquoise
LEPREL4	M4	brown
SAT1	grey	grey
PDGFRB	M2	turquoise
AMIGO2	M1	blue
ID2	M2	turquoise
CDKN2A	M2	turquoise
IL18	grey	grey
ITFG3	M4	brown
ENC1	M1	blue
C1orf63	M4	brown
IER3IP1.1	M4	brown
IGHG4	grey	grey
SOCS1	M3	red
SELENOM	M1	blue
GPRC5A	M1	blue
CDKN2B	M2	turquoise
COTL1	M5	green
SELENOT	M5	green
CASC5	M2	turquoise
MYBPH	M2	turquoise
RPSAP58	M4	brown
SFN	M5	green
MLTK	M4	brown
TPX2	M6	yellow
FABP3	M2	turquoise
SOD3	M1	blue
GAL	M3	red
ODAPH	M3	red
HCG9	grey	grey
HIST1H1C	M6	yellow
SMIM3	M3	red
FAM43A	M1	blue
OXTR	M1	blue
CPB1	M2	turquoise
CD9	M5	green
ADM	grey	grey
Y-RNA.1	M4	brown
MAD2L1	M6	yellow
ESM1	M6	yellow
ATP5MC3	M5	green
RP4-555D20.2	M4	brown
BNIP3	M2	turquoise
SETD5-AS1	M4	brown
FAM180A	M2	turquoise
MGEA5	M2	turquoise
COL14A1	M2	turquoise
CDCA8	M6	yellow
TSLP	M3	red
FLJ27365	M4	brown
FAM83D	M6	yellow
CTD-2035E11.3	M2	turquoise
SOD2	grey	grey
CSRP2	M5	green
MT1M	M2	turquoise
AQP3	grey	grey
ARL6IP1	M6	yellow
SNORA76	M4	brown
CCDC53	M2	turquoise
FAM127B	M2	turquoise
GTSE1	M6	yellow
CDCA2	M6	yellow
CXXC5	M2	turquoise
PTGIS	M2	turquoise
RABL5	M4	brown
C10orf54	M2	turquoise
LY6K	M6	yellow
ITGA10	M2	turquoise
NQO1	M2	turquoise
COL12A1	M2	turquoise
CDH8	M1	blue
GREM1	M5	green
CCNA2	M6	yellow
MYOCD	M5	green
MYDGF	M3	red
UBE2S	M6	yellow
RP11-709B3.2	M4	brown
TMEM47	M1	blue
HIST1H2AH	M6	yellow
ITIH5	M2	turquoise
ETV7	M2	turquoise
PLN	grey	grey
WHSC1L1	M2	turquoise
RAB32	M5	green
FTH1	M2	turquoise
CKAP2	M6	yellow
NR4A2	M2	turquoise
TRIB3	M2	turquoise
NTRK2	M2	turquoise
CKS1B	M6	yellow
ITM2C	M3	red
PSAT1	M2	turquoise
SOX17	grey	grey
CCDC109B	M2	turquoise
HMMR	M6	yellow
RP6-109B7.3	M4	brown
NCAPG	M6	yellow
MMP10	grey	grey
GLIPR1	M2	turquoise
FBXO5	M6	yellow
KIAA1644	M2	turquoise
SRPR	M4	brown
KRTAP7-1	M1	blue
CYB5D2	M2	turquoise
LMCD1	M2	turquoise
PTTG1	M6	yellow
CDCA3	M6	yellow
GADD45A	M5	green
CTHRC1	M2	turquoise
NUSAP1	M6	yellow
RP11-297N6.4	M2	turquoise
SCARA5	M4	brown
KCNG1	M3	red
HMOX1	M2	turquoise
SMURF2	M1	blue
APOE	grey	grey
POLD4	M4	brown
SGK1	M1	blue
PPP2R4	M2	turquoise
MMP23B	M1	blue
MXRA5	M2	turquoise
INSL4	grey	grey
NRG1	M2	turquoise
PDLIM3	M5	green
TGFBI	M2	turquoise
BCYRN1	M4	brown
GAS1	M2	turquoise
LINC01133	M2	turquoise
TAGLN3	M5	green
PIF1	M6	yellow
COL1A2	M2	turquoise
TXN	M3	red
C5orf46	grey	grey
RP11-382A20.3	M2	turquoise
TXNRD1	M1	blue
KIF20B	M6	yellow
ANXA3	M5	green
LXN	M3	red
PPBP	grey	grey
SCG3	grey	grey
AC005019.2	grey	grey
APOF	grey	grey
SGO2	M6	yellow
FAM115A	M4	brown
KRTAP21-2	grey	grey
SMOC1	M2	turquoise
RPL3L	grey	grey
KCTD20	M1	blue
CTC-503J8.6	M4	brown
FAM101B	M2	turquoise
MYF6	grey	grey
LMOD1	M1	blue
DSG3	grey	grey
ELTD1	M4	brown
A1BG	M3	red
GS1-251I9.4	M4	brown
CCDC104	M4	brown
ANLN	M6	yellow
SLC7A11	M2	turquoise
CSRP1	M1	blue
APOA1BP	M2	turquoise
CCNB2	M6	yellow
HBD	M1	blue
NOV	grey	grey
BST1	M1	blue
SPINT2	grey	grey
AC073320.1	grey	grey
KLF2	M1	blue
RP1-37N7.3	M4	brown
S100P	M2	turquoise
DEPDC1	M6	yellow
C14orf1	M2	turquoise
MMP9	grey	grey
FAM111B	M6	yellow
PDE1C	M2	turquoise
SQSTM1	M1	blue
POU2F2	M5	green
SCGB3A1	grey	grey
RBP4	M2	turquoise
NLRP1	M5	green
KIF23	M6	yellow
FBXO2	grey	grey
RP11-139H15.1	M4	brown
WNT5A	M4	brown
IL13RA2	M5	green
CHAC1	M2	turquoise
CYP24A1	M4	brown
DSP	M2	turquoise
SFRP1	grey	grey
PKIB	M2	turquoise
CH25H	M2	turquoise
SERPING1	M2	turquoise
WBSCR22	M2	turquoise
CYGB	M2	turquoise
LINC01411	grey	grey
TM4SF20	M2	turquoise
C9orf89	M4	brown
CD200	M5	green
STATH	grey	grey
FAM162A	M2	turquoise
LIPA	M1	blue
CD7	M1	blue
HSD17B6	grey	grey
PTPN7	grey	grey
HIGD1A	grey	grey
ACAT2	M5	green
COX7A1	M2	turquoise
CACNG8	M1	blue
C11orf96	M2	turquoise
CAMK2N1	M5	green
FTL	M2	turquoise
PDZK1IP1	grey	grey
PVRL2	M2	turquoise
KIF2C	M6	yellow
PLAC8	M2	turquoise
PLCG2	M3	red
COL5A3	M4	brown
KRT23	M2	turquoise
KDELR2	M3	red
GGH	M5	green
IGFBP6	M2	turquoise
ATP6V1G1	M3	red
ENPP2	M2	turquoise
TENT5A	M5	green
FHL2	M2	turquoise
ERBB2IP	M2	turquoise
ALYREF	M5	green
NOTCH3	M2	turquoise
MGST2	M3	red
AC027796.3	grey	grey
ANKH	M2	turquoise
PFN1	M3	red
NBPF10	M4	brown
ODC1	M6	yellow
KNSTRN	M6	yellow
MYL12A	M3	red
TPD52L1	M2	turquoise
TYMS	M6	yellow
XRCC4	M5	green
CARMN	M2	turquoise
TRBC2	M5	green
NKAIN4	grey	grey
SCN11A	grey	grey
ARPC3	M3	red
CCL4	grey	grey
ADRA2A	grey	grey
DLX5	M2	turquoise
PCP4	grey	grey
VSIR	M1	blue
NTN4	M2	turquoise
MIR503HG	M5	green
COLEC10	grey	grey
SORBS1	M1	blue
KCNK15	M2	turquoise
PLD5	M1	blue
MT1B	grey	grey
PTHLH	M5	green
C4orf3	M2	turquoise
DLGAP5	M6	yellow
HES4	M1	blue
PLAC9	M2	turquoise
TTK	M6	yellow
RPPH1	M4	brown
LRRC15	M2	turquoise
CTD-2314B22.3	M4	brown
PTS	M3	red
FAM20A	M2	turquoise
UTP11L	M2	turquoise
H2AFZ	M6	yellow
SELENOW	M5	green
AC006305.1	grey	grey
KNL1	M6	yellow
HTR1F	M2	turquoise
NTS	grey	grey
SEMA7A	M1	blue
ITGA1	M1	blue
BGN	M2	turquoise
COMMD6	M3	red
HIST1H2BK	M4	brown
AIPL1	grey	grey
PCNA	M5	green
HACD1	grey	grey
SMIM11	M4	brown
ARHGAP11A	M6	yellow
KIF11	M6	yellow
KIAA1462	M2	turquoise
HES1	M2	turquoise
ACYP1	M3	red
SEC61B	M3	red
PALM	M2	turquoise
APOA2	grey	grey
KRT2	grey	grey
AHSP	grey	grey
COL6A3	M2	turquoise
TNFSF4	grey	grey
TMBIM4.1	M4	brown
SLC7A7	M1	blue
C11orf83	M4	brown
RGS7BP	M1	blue
HTR2A	M1	blue
TMEM59	M2	turquoise
OST4	M3	red
TNFRSF12A	M5	green
CTA-392C11.1	M4	brown
CYBA	M1	blue
MALL	M2	turquoise
CLDN11	M6	yellow
NDC80	M6	yellow
ADAM19	M5	green
C1orf85	M4	brown
MFGE8	M2	turquoise
COL4A2	M1	blue
RPL23A	M2	turquoise
DLEU1	M2	turquoise
COX17	M3	red
CYCS	M5	green
GNB2	M3	red
CEP55	M6	yellow
CCNE2	M6	yellow
ABI3BP	M4	brown
CXCL11	grey	grey
BTNL9	grey	grey
RSPO4	grey	grey
IL8	M4	brown
NEGR1	M1	blue
SLIT3	M2	turquoise
COL10A1	M2	turquoise
NEK2	M6	yellow
POLR2J3	M2	turquoise
HSPA2	M5	green
Z95114.1	grey	grey
CTRB2	grey	grey
H2AFX	M6	yellow
LINC01085	M4	brown
CCNF	M6	yellow
ITGA8	M2	turquoise
PDPN	grey	grey
CDKN2D	M6	yellow
SLC25A4	M5	green
MARCH3	M5	green
TFF1	grey	grey
NPPC	grey	grey
RP1-191J18.66	M2	turquoise
SAG	grey	grey
KIAA1524	M2	turquoise
CENPK	M6	yellow
PKHD1L1	grey	grey
TFF3	grey	grey
TPBG	M5	green
CDCP1	M5	green
EGR3	M2	turquoise
AURKB	M6	yellow
AC006547.3	grey	grey
LCK	M2	turquoise
RP3-395M20.12	M4	brown
S100B	M2	turquoise
HBM	M2	turquoise
CA1	M2	turquoise
NES	M6	yellow
RP11-620J15.3	M2	turquoise
CLDN6	grey	grey
ELOC	M5	green
CKAP2L	M6	yellow
NDUFA4	M3	red
PTPLAD1	M4	brown
MARCKSL1	M3	red
SLC44A4	grey	grey
CTSK	M2	turquoise
PPP4C	M3	red
FILIP1	M1	blue
PLPP2	M3	red
SCG2	grey	grey
NDUFB3	M3	red
PTPRS	M2	turquoise
TPM2	M1	blue
LAPTM4A	M2	turquoise
BDKRB1	M5	green
PLK2	M1	blue
RALA	M5	green
PHLDA2	M5	green
LINC02078	grey	grey
LOXL4	M2	turquoise
PCSK1N	M2	turquoise
KCNE4	M4	brown
HNF1A	grey	grey
PCLAF	M6	yellow
SAA4	grey	grey
HIKESHI	M5	green
EEF1A2	M1	blue
ZFP36L2	M2	turquoise
PMAIP1	M6	yellow
SEMA6B	M4	brown
RP11-427H3.3	M4	brown
ASNS	M2	turquoise
RP11-498P14.5	M2	turquoise
IL17RB	grey	grey
CNDP1	grey	grey
ITGA2	M5	green
GLS	M1	blue
LAMA4	M2	turquoise
RGS2	grey	grey
SNHG23	M2	turquoise
PRSS3	M5	green
SSFA2	M5	green
KIF14	M6	yellow
DKFZP761J1410	M4	brown
GNG5	M5	green
DPP4	M1	blue
AC010642.1	M4	brown
RP11-783K16.5	M2	turquoise
MAP3K7CL	M1	blue
CHL1	M4	brown
MT1F	M2	turquoise
FAM103A1	M2	turquoise
AL592183.1	M4	brown
PFDN2	M3	red
GABBR2	M6	yellow
ORC6	M6	yellow
MEDAG	M4	brown
SHROOM3	M1	blue
S100A10	M2	turquoise
IL32	M5	green
AADAC	grey	grey
CD82	M3	red
ERO1L	M4	brown
HCLS1	grey	grey
SYNPO2L	M1	blue
VAMP8	M2	turquoise
CYSTM1	M2	turquoise
CTD-2336O2.1	M2	turquoise
TFAP2A	grey	grey
RP11-417E7.2	M2	turquoise
LYPD6B	M2	turquoise
AL031595.2	grey	grey
AP003680.1	grey	grey
AL365500.1	grey	grey
LINC00162	grey	grey
KLF4	M2	turquoise
KRBOX1	M5	green
CADM1	M5	green
ASPN	M2	turquoise
C15orf48	M1	blue
SPG20	M2	turquoise
PERP	M5	green
RP6-99M1.2	M4	brown
TACC3	M6	yellow
HSPB6	M1	blue
SPP1	grey	grey
COL5A1	M2	turquoise
SOX4	M2	turquoise
CLU	M5	green
C1R	M2	turquoise
STMP1	M5	green
RP11-220I1.1	M4	brown
C4orf27	M2	turquoise
SDIM1	M4	brown
LYRM5	M2	turquoise
CEBPB	M2	turquoise
C10orf32	M4	brown
CD27-AS1	M4	brown
C5orf38	M2	turquoise
ZWINT	M6	yellow
SOX9	grey	grey
PPIC	M2	turquoise
ENPP1	M2	turquoise
TUG1	M2	turquoise
NABP1	M1	blue
H1F0	M2	turquoise
TNFSF11	M4	brown
INCENP	M6	yellow
SUMO2	M3	red
CCDC23	M4	brown
MMP2	M2	turquoise
NBDY	M5	green
AP000688.8	M4	brown
DNER	M4	brown
NDNF	M2	turquoise
CLSPN	M6	yellow
KAZALD1	M2	turquoise
BEX3	M5	green
CRNDE	M2	turquoise
TUBB2A	M5	green
MYL12B	M5	green
MX2	grey	grey
ATF4	M2	turquoise
BLMH	M4	brown
LINC01503	M2	turquoise
EMC7	M3	red
SLITRK4	M1	blue
AP3S1	M2	turquoise
PF4V1	M3	red
UCHL1	M5	green
C14orf182	M4	brown
PHOX2A	grey	grey
JUND	M5	green
MTRNR2L8	M4	brown
SNCA	M3	red
RND3	M1	blue
NEIL3	M6	yellow
LINC00672	grey	grey
MDM2	M6	yellow
CD97	M4	brown
PSRC1	M6	yellow
TPD52	M1	blue
RP11-390P2.4	M2	turquoise
CCPG1	M2	turquoise
VEGFC	grey	grey
ACTB	M5	green
TOPORS-AS1	M2	turquoise
GABRD	grey	grey
PRSS2	grey	grey
CST2	grey	grey
SF3B6	M3	red
NRXN3	M1	blue
FAM195A	M2	turquoise
WNT5B	M1	blue
MT3	grey	grey
SMC4	M6	yellow
RAB33A	grey	grey
TMPRSS11E	M1	blue
PCDH9	M6	yellow
CYR61	grey	grey
C3	M1	blue
DIO2	grey	grey
BUB1	M6	yellow
CCL3	grey	grey
DAD1	M3	red
P4HA1	M2	turquoise
ADAMTS2	M2	turquoise
RAB4B	M2	turquoise
HLA-DRB5	M2	turquoise
SETD8	M4	brown
ZC3H11A	M2	turquoise
LINC00969	M2	turquoise
MTRNR2L1	M4	brown
KIAA1033	M2	turquoise
DHCR24	M1	blue
CAVIN1	M1	blue
MOK	M2	turquoise
C4orf54	grey	grey
LEP	grey	grey
KRTAP1-3	grey	grey
BIRC5	M6	yellow
AC141586.2	grey	grey
FAM134A	M2	turquoise
ATP5PF	M5	green
SVIL	M3	red
SCO2	M2	turquoise
EBF1	M2	turquoise
CENPW	M6	yellow
MXD3	M6	yellow
MUC2	grey	grey
DOK5	M1	blue
MEGF6	M2	turquoise
PTGER1	M2	turquoise
SERPINH1	M2	turquoise
ARPC1A	M3	red
KIF18A	M6	yellow
AC103702.2	M5	green
LIMCH1	M1	blue
C11orf87	M4	brown
SGO1	M6	yellow
AC093673.5	M2	turquoise
ST6GALNAC6	M2	turquoise
KRT10	M3	red
HSPB8	M1	blue
AKR1B10	M2	turquoise
RPTN	grey	grey
ZNF366	grey	grey
AC113418.1	grey	grey
PGC	grey	grey
SPANXN3	grey	grey
GPR158	grey	grey
SLIT1	grey	grey
TPSAB1	grey	grey
AC127521.1	grey	grey
CCL11	grey	grey
CCL18	grey	grey
AF127577.3	grey	grey
KRTAP19-3	grey	grey
AC069277.2	grey	grey
RP1-261G23.7	grey	grey
RP11-30L15.6	grey	grey
RP11-499O7.7	grey	grey
RP11-798K3.2	grey	grey
RP11-874J12.4	grey	grey
RP11-29B2.6	grey	grey
RP4-777L9.2	grey	grey
WHSC1	M2	turquoise
FLNC	M1	blue
RPL13A	M2	turquoise
AL132709.5	M4	brown
ICT1	M2	turquoise
TENM2	M2	turquoise
CDKN3	M6	yellow
ELF3	grey	grey
AGR2	grey	grey
SYCE1	grey	grey
CTC-228N24.3	M4	brown
EPYC	M2	turquoise
SELENOS	M5	green
MCAM	M1	blue
SCD	M2	turquoise
APELA	M2	turquoise
QPRT	M1	blue
MZT1	M5	green
UNC5B	M2	turquoise
REEP5	M3	red
SLC7A2	M6	yellow
RHEB	M3	red
AL590705.1	grey	grey
DDIT3	M2	turquoise
BUB1B	M6	yellow
ZFAS1	M2	turquoise
RP11-631N16.2	M2	turquoise
SPC25	M6	yellow
SERPINF1	M2	turquoise
DNAJB4	grey	grey
PIMREG	M6	yellow
SIX1	M2	turquoise
SEM1	M5	green
AC018647.1	grey	grey
EBLN3	M2	turquoise
LGMN	grey	grey
NDUFA12	M5	green
HRASLS2	grey	grey
RP11-713P17.3	M2	turquoise
TNNT1	M5	green
MBNL1-AS1	M2	turquoise
PAPPA2	M2	turquoise
KIFC1	M6	yellow
MYL9	M1	blue
SCIN	M1	blue
CGN	grey	grey
FOXE1	M6	yellow
AK4	M2	turquoise
LLNLR-245B6.1	M2	turquoise
EFNB2	M1	blue
MGARP	M5	green
NUAK1	M1	blue
RASIP1	grey	grey
AC090877.2	M1	blue
MIF	M2	turquoise
FLT1	M1	blue
INHBB	M2	turquoise
C21orf59	M2	turquoise
UCHL3	M5	green
PRC1	M6	yellow
TMEM98	M3	red
U2AF1	M4	brown
RHO	grey	grey
GTF2A2	M3	red
CTSC	M5	green
P4HA3	grey	grey
TMEM88	M1	blue
CCL4L2	M2	turquoise
MGST3	M3	red
CBR3	M6	yellow
EFHD1	M2	turquoise
LCP1	M5	green
PBK	M6	yellow
TMSB4X	M2	turquoise
CPSF3L	M2	turquoise
EPB41L3	grey	grey
DUT	M5	green
SLMO2	M4	brown
MMP12	grey	grey
AP000330.8	M4	brown
MSC	M3	red
QPCT	M3	red
SPINK4	grey	grey
ECT2	M6	yellow
MRPS6	M3	red
HELLS	M6	yellow
LINC01104	grey	grey
IL7R	grey	grey
YBX3	M5	green
RRM2	M6	yellow
RAB7L1	M4	brown
HIATL1	M4	brown
FAM92A1	M2	turquoise
ATP5MD	M5	green
MKKS	M2	turquoise
MRVI1	M1	blue
HIST1H2AJ	M6	yellow
GBAS	M2	turquoise
CDC6	M6	yellow
SLC25A5	M3	red
FAM127C	M2	turquoise
RP11-11N9.4	M2	turquoise
RP11-65J3.1	M4	brown
WBSCR16	M2	turquoise
MYC	M3	red
APCDD1L	M4	brown
ARF4	M3	red
DUSP4	M1	blue
EMX2OS	M2	turquoise
ULBP2	M1	blue
ATP5MC2	M5	green
LEPREL1	M4	brown
AKR1C3	M2	turquoise
SELE	grey	grey
SLC3A2	M1	blue
CAV1	grey	grey
STMN1	M6	yellow
MEF2BNB	M4	brown
WAPAL	M4	brown
SGCD	M2	turquoise
FAM58A	M2	turquoise
PRDX6	M5	green
TMEM233	M2	turquoise
TEX30	M5	green
CAV2	M5	green
GJA1	M2	turquoise
SLC8A1-AS1	M5	green
COL15A1	M2	turquoise
LURAP1L	M2	turquoise
YIPF5	M5	green
C4orf26	M4	brown
TENC1	M4	brown
DYNLT3	M3	red
STC2	M2	turquoise
RSPO3	M2	turquoise
SPINK1	grey	grey
CDC25B	M6	yellow
FGF9	M1	blue
KIAA1715	M2	turquoise
RP11-680A11.5	M2	turquoise
HHIP-AS1	M3	red
GALNT15	M3	red
SRI	M3	red
MRAP2	M2	turquoise
WNT2	grey	grey
ZFP36L1	M2	turquoise
C16orf80	M4	brown
OSTN-AS1	M1	blue
RP3-460G2.2	M2	turquoise
SOST	grey	grey
CCL13	grey	grey
PDCD1LG2	M1	blue
CNTN1	M1	blue
PLPP4	M5	green
LBH	M2	turquoise
ESCO2	M6	yellow
C16orf74	M5	green
PALMD	M4	brown
FAM101A	M2	turquoise
PSG5	M2	turquoise
RACGAP1	M6	yellow
COMT	M2	turquoise
RTRAF	M5	green
ATAD2	M6	yellow
TREM1	grey	grey
RP11-394O4.5	M2	turquoise
TSTD1	M5	green
GAS2L3	M6	yellow
DUSP5	M1	blue
TMPO	M6	yellow
KCNQ1OT1	M2	turquoise
ABCF2	M2	turquoise
RP11-863P13.3	M4	brown
CYB5R1	M1	blue
DUSP2	M2	turquoise
RP11-356J5.12	M2	turquoise
ARF5	M2	turquoise
SPRY1	M2	turquoise
SLC7A5	M4	brown
PIEZO2	grey	grey
SOX11	M6	yellow
REXO2	M3	red
PDGFRA	M2	turquoise
GNAT1	grey	grey
AL358472.4	grey	grey
FMO3	M2	turquoise
NDUFB4	M3	red
ARHGAP29	M6	yellow
CSTB	M3	red
MIR3142HG	M3	red
LSM8	M3	red
VGLL3	M2	turquoise
SULF1	M4	brown
MFAP2	M2	turquoise
AKAP12	M6	yellow
LINC01119	M2	turquoise
LDB2	M2	turquoise
PNRC1	M2	turquoise
SPCS1	M3	red
LPL	grey	grey
RNASE7	grey	grey
RP11-403P17.4	grey	grey
ELP5	M3	red
KCNV2	grey	grey
PRAC1	grey	grey
SUMO1	M3	red
PPAPDC1B	M4	brown
PLCB4	M2	turquoise
NFASC	M2	turquoise
ADGRL4	M5	green
TNFRSF9	grey	grey
A2M	M2	turquoise
LAMC2	M5	green
FIBIN	M2	turquoise
MMP24OS	M5	green
GCN1L1	M4	brown
C10orf118	M4	brown
TRMT112	M3	red
RBP7	M1	blue
EPPK1	M1	blue
ASS1	M2	turquoise
SYNM	M1	blue
ADAMTS12	M1	blue
TGFB2	M1	blue
ZNF667-AS1	M4	brown
AC092069.1	grey	grey
SLC1A3	M2	turquoise
EPDR1	M2	turquoise
SMIM37	M5	green
RGMB	M5	green
SMIM26	M5	green
TRPM1	grey	grey
COL28A1	grey	grey
ZNF676	grey	grey
LINC00882	M2	turquoise
THY1	M5	green
SEC11A	M3	red
TCEAL7	M3	red
PTCHD3P1	M4	brown
ERG28	M5	green
ITGA7	M2	turquoise
CCK	grey	grey
RPL7	M2	turquoise
TRH	M2	turquoise
PTPLA	M4	brown
FEN1	M6	yellow
FAM111A	M6	yellow
GDF6	M2	turquoise
C1S	M2	turquoise
SEC11C	M5	green
SARAF	M2	turquoise
FOXC1	M2	turquoise
MND1	M6	yellow
KLF6	M2	turquoise
RP13-143G15.4	M4	brown
KRBOX1.1	M4	brown
RCN2	M3	red
MYADM	M1	blue
HSPA1B	grey	grey
AP1S3	M1	blue
CTD-3252C9.4	M2	turquoise
SEPN1	M2	turquoise
RP11-367F23.2	M2	turquoise
SRPX	M3	red
RP11-173B14.5	M4	brown
UBL4B	M4	brown
ACKR1	grey	grey
AC068533.4	grey	grey
SPANXN4	grey	grey
PI15	grey	grey
OR56B1	grey	grey
AC079296.1	grey	grey
PLCE1-AS2	grey	grey
AL590096.1	grey	grey
IGHM	grey	grey
BCL6B	grey	grey
LINC00483	grey	grey
CEACAM16	grey	grey
CTD-2233C11.2	grey	grey
RP11-1L9.1	grey	grey
RP11-800A3.3	grey	grey
C20orf201	grey	grey
CTD-2649C14.3	grey	grey
RP11-158H5.8	grey	grey
CTB-50L17.10	M2	turquoise
NRG2	grey	grey
GSTT2B	M3	red
RP11-180C1.1	M2	turquoise
NFKBIZ	grey	grey
MAP3K20	M1	blue
AC012485.3	grey	grey
SRSF9	M5	green
KCNN4	M2	turquoise
HEG1	M4	brown
STEAP4	M4	brown
BMP4	M1	blue
HDGFRP3	M4	brown
SOCS2	M2	turquoise
SCN9A	M1	blue
CCL26	M4	brown
AC245140.2	M6	yellow
BUD23	M5	green
HSPB3	M1	blue
SELENOF	M5	green
CHST8	grey	grey
NRK	M5	green
CABP1	grey	grey
KIF4A	M6	yellow
CDC45	M6	yellow
MCM10	M6	yellow
LMNB1	M6	yellow
KISS1R	grey	grey
GABRA2	grey	grey
FBLN1	M2	turquoise
KIAA0020	M4	brown
GALNT6	M5	green
TNF	grey	grey
GRAMD3	M2	turquoise
ANTXR2	M5	green
AL133493.2	M4	brown
RN7SL1	M4	brown
DDAH1	M1	blue
LIMS2	M1	blue
LGALS3	M2	turquoise
RP11-343N15.5	M4	brown
TACSTD2	grey	grey
SHCBP1	M6	yellow
LRRC75A	M1	blue
MIR210HG	M2	turquoise
LMO7-AS1	M1	blue
NDUFAB1	M5	green
LYPLA1	M5	green
UAP1	M6	yellow
HN1L	M2	turquoise
TCEB3	M2	turquoise
HYLS1	M6	yellow
AC103740.1	grey	grey
TMEM14C	M3	red
GABARAPL2	M3	red
SUV420H1	M4	brown
PNMA2	M6	yellow
LTBP1	M2	turquoise
CTC-444N24.11	M2	turquoise
EPAS1	M2	turquoise
AP006222.2	M2	turquoise
ZFP36	M2	turquoise
CTD-2015H6.3	M2	turquoise
DIAPH3	M6	yellow
SNRNP40	M3	red
UBALD2	M6	yellow
LGR4	M2	turquoise
STK38L	M2	turquoise
MELK	M6	yellow
KCTD4	M1	blue
TIGAR	M5	green
FRY	M1	blue
ERGIC2	M3	red
RFLNA	M5	green
AC113414.1	grey	grey
HAT1	M5	green
RHOB	M2	turquoise
NXT1	M3	red
CECR5	M2	turquoise
C7orf49	M2	turquoise
TGFBR1	M2	turquoise
PRSS23	M2	turquoise
ATP5PD	M5	green
ITM2B	M2	turquoise
MTRNR2L12	M3	red
HMGCS1	M2	turquoise
VTN	M1	blue
EYA2	M2	turquoise
AGPAT6	M4	brown
CLDN1	M5	green
CDH11	M2	turquoise
HSPB11	M3	red
CLGN	M5	green
COPZ2	M2	turquoise
RP11-490M8.1	M2	turquoise
HS3ST1	M2	turquoise
FLYWCH2	M2	turquoise
ATOH8	M2	turquoise
FBLN5	M2	turquoise
TBX3	M6	yellow
TRAPPC4	M5	green
C21orf119	M4	brown
MYBL2	M6	yellow
FDFT1	grey	grey
PCBD1	M5	green
RPL31	M2	turquoise
ATP5F1C	M5	green
SSPN	M3	red
TUBA1C	M5	green
MTHFD2	M2	turquoise
NTF3	M5	green
DPT	M2	turquoise
ZNF259	M4	brown
CNIH4	M3	red
ARHGDIB	M5	green
KDELR1	M5	green
PPAP2A	M4	brown
FAM212B	M4	brown
AL031777.3	M6	yellow
DBF4	M6	yellow
RAD51AP1	M6	yellow
SEL1L2	M1	blue
FRMD6	M1	blue
OLFM2	M3	red
ST6GALNAC5	M1	blue
GPNMB	M2	turquoise
IGHG2	grey	grey
MAFB	M2	turquoise
RP11-1002K11.1	M4	brown
DENND2A	grey	grey
IFI44L	M4	brown
UACA	M5	green
OLR1	M1	blue
KHDRBS3	M1	blue
PCNXL4	M2	turquoise
PRUNE2	M2	turquoise
BRINP1	M2	turquoise
GPAT2	grey	grey
HRSP12	M2	turquoise
VDAC2	M5	green
SCT	M2	turquoise
MRPL17	M3	red
WNT7B	M2	turquoise
PRR16	M2	turquoise
ISG20	grey	grey
ATP6V0E1	M2	turquoise
AC091057.6	M6	yellow
CXCL9	grey	grey
VIP	grey	grey
CYP3A43	grey	grey
GIMAP7	grey	grey
GDF10	grey	grey
AC068870.1	grey	grey
LINC01254	grey	grey
FOXA2	grey	grey
AC005616.1	grey	grey
VSTM2B	grey	grey
AC068282.3	grey	grey
AF196970.3	grey	grey
CTD-2589M5.4	grey	grey
SPG20OS	M2	turquoise
RP11-187E13.1	grey	grey
RP11-63A1.1	M4	brown
MDH1	M5	green
INMT	grey	grey
C17orf62	M2	turquoise
PODNL1	M2	turquoise
CCL19	grey	grey
USH1C	grey	grey
TNFAIP3	M5	green
TSEN34	M3	red
RPS23	M3	red
ATP5SL	M2	turquoise
SRPX2	M3	red
TSSC1	M2	turquoise
RRAS2	M1	blue
LINC01013	M2	turquoise
AL031432.1	grey	grey
RP11-761I4.3	M4	brown
FAM65A	M2	turquoise
HOXB2	M2	turquoise
MANF	M3	red
FGD4	M1	blue
RP11-345J4.5	M4	brown
SNX3	M2	turquoise
ARSI	M5	green
ERH	M3	red
WIBG	M4	brown
RP1-79C4.4	M2	turquoise
FDPS	M5	green
AC245595.1	M5	green
PSMA5	M3	red
LMO4	M5	green
PRDX1	M5	green
BICC1	M2	turquoise
HMGA2	M1	blue
AC008708.2	grey	grey
SFPQ	M6	yellow
NREP	M4	brown
EMP1	M2	turquoise
FSCN1	M5	green
C9orf3	M2	turquoise
SELENOK	M5	green
BATF3	M6	yellow
LPHN2	M4	brown
SDHC	M2	turquoise
RNF7	M3	red
FGFR2	M2	turquoise
UBE2N	M5	green
COL21A1	M2	turquoise
PSMB2	M3	red
XYLT1	M4	brown
NSG1	grey	grey
MYCT1	M6	yellow
GNG11	M5	green
HEPH	M2	turquoise
KDELR3	grey	grey
GRAMD2B	M1	blue
SQRDL	M2	turquoise
CAVIN2	M6	yellow
DYNLT1	M3	red
MDH2	M5	green
ATP5PO	M5	green
RCN1	M1	blue
ECM2	M2	turquoise
ACKR3	M2	turquoise
CENPV	M5	green
PSMA2.1	M4	brown
TSC22D3	M2	turquoise
RMRP	M6	yellow
CPE	M2	turquoise
MT1E	M5	green
ADIPOR1	M3	red
TGIF1	M2	turquoise
ATP2B4	M1	blue
ZNF503	M2	turquoise
COL6A1	M2	turquoise
C9orf69	M2	turquoise
RTL8A	M5	green
SFTA1P	M2	turquoise
LRRN3	M1	blue
DTL	M6	yellow
TP73	grey	grey
BMP8A	grey	grey
ERICH3	grey	grey
KCNIP4-IT1	grey	grey
PCDHA12	grey	grey
SORCS3	grey	grey
GPC5	grey	grey
ALOX15B	grey	grey
MYH4	grey	grey
DSG1	grey	grey
CD22	grey	grey
ELSPBP1	grey	grey
SHISA8	grey	grey
RP11-286B14.2	M4	brown
CCRN4L	M4	brown
RP11-317N12.1	grey	grey
RP11-399D6.2	M4	brown
RP11-256L11.3	grey	grey
RP11-618L22.1	M2	turquoise
KIF20A	M6	yellow
BAG2	M5	green
CCL3L1	M3	red
NUPL1	M4	brown
DEGS1	M5	green
AKR1C1	M4	brown
PRICKLE1	M1	blue
S100A8	grey	grey
BEX5	M4	brown
SCUBE1	M2	turquoise
PODXL	grey	grey
GINS2	M6	yellow
RTL8C	M5	green
DNAJB9	M2	turquoise
GALNT1	M2	turquoise
BUB3	M6	yellow
LRP1	M2	turquoise
MKX	M2	turquoise
KCNK6	M1	blue
LMO2	M2	turquoise
AC003092.1	M3	red
PGK1	M5	green
PLGRKT	M3	red
NOP10	M3	red
COL1A1	M2	turquoise
ARSJ	M1	blue
TDRD12	grey	grey
CDT1	M6	yellow
SERTAD3	M3	red
MIS18BP1	M6	yellow
RP11-349A22.5	M4	brown
CXADR	M1	blue
STRAP	M3	red
SLC35B2	M2	turquoise
ITGA6	M6	yellow
SOCS3	M2	turquoise
OLFML3	M2	turquoise
HLA-DMA	M2	turquoise
LDLR	grey	grey
TRIM58	grey	grey
AC015660.2	grey	grey
ATP5PB	M5	green
FAM107B	M6	yellow
GNAS	M5	green
CYSLTR2	grey	grey
IER5L	grey	grey
FOSL1	M6	yellow
AREG	M6	yellow
MDFI	M2	turquoise
SLMAP	M1	blue
CDKN1C	M3	red
DSCR3	M2	turquoise
COL5A2	M4	brown
EPHX1	M2	turquoise
TMEM106C	M5	green
TNFSF15	grey	grey
WASHC3	M5	green
RTBDN	grey	grey
FRG1B	M4	brown
C12orf75	M5	green
MCM3	M6	yellow
ZNF703	M1	blue
JDP2	grey	grey
S100A6	M3	red
CDCA4	M6	yellow
RPS7	M3	red
HLA-DPB1	M2	turquoise
STEAP1	grey	grey
SERTAD4-AS1	M5	green
MFAP4	M2	turquoise
HIST1H2AG	M6	yellow
ELL2	M1	blue
NAV2	M6	yellow
HIST1H3B	M6	yellow
LINC01444	M2	turquoise
TOMM70A	M2	turquoise
PARM1	M1	blue
GDF5	M2	turquoise
SYNE1	M1	blue
CRIM1	M1	blue
DNM3OS	M2	turquoise
TPST1	M2	turquoise
WASH4P	M4	brown
WISP3	M2	turquoise
PPP1R3C	M2	turquoise
CREM	M5	green
RQCD1	M2	turquoise
CD274	M6	yellow
WISP1	M4	brown
ALB	grey	grey
PRR11	M6	yellow
LINC02076	M6	yellow
MYBL1	M6	yellow
IQGAP2	M1	blue
VASP	M5	green
COLEC12	M2	turquoise
FTSJ2	M2	turquoise
RP11-792A8.4	M2	turquoise
CHIC2	M3	red
TBC1D4	M6	yellow
BDNF-AS	M1	blue
NNAT	grey	grey
KAL1	M4	brown
SNRPA1	M5	green
LY96	M2	turquoise
NNMT	M2	turquoise
VPS29	M5	green
HAPLN3	M2	turquoise
IMPA2	M4	brown
ADC	M4	brown
UHRF1	M6	yellow
EGLN2	M2	turquoise
GALNT18	M1	blue
CDH6	M1	blue
NR2F2	M6	yellow
TXNIP	grey	grey
MIR24-2	M4	brown
SUB1	M3	red
ALDH3A1	M2	turquoise
VEGFA	M4	brown
AC090204.1	M5	green
TK1	M6	yellow
HSBP1	M3	red
DACT1	M2	turquoise
RP11-752G15.6	M4	brown
TLCD2	M2	turquoise
CHRM3	M1	blue
SYNPO	grey	grey
AC005696.4	grey	grey
CALM2	M5	green
SESN3	M2	turquoise
KRTAP4-12	grey	grey
SETBP1	M2	turquoise
ATF3	M2	turquoise
ATP5IF1	M5	green
IAH1	M3	red
NPW	grey	grey
PRSS35	grey	grey
NEK10	M2	turquoise
FMOD	M4	brown
HAS3	M2	turquoise
CSNK2B	M3	red
SPRY2	M6	yellow
LYPD1	M6	yellow
NCAPH	M6	yellow
BRE	M2	turquoise
PDLIM1	M2	turquoise
AL157402.2	M1	blue
BARD1	M6	yellow
DOK7	M2	turquoise
RAC2	M5	green
AK6	M3	red
CSGALNACT1	M4	brown
C5orf30	M1	blue
HIST1H3G	M6	yellow
AFAP1-AS1	M1	blue
MEOX2	M2	turquoise
TSPAN2	M2	turquoise
IDI1	M3	red
BEX4	grey	grey
PRDX4	M3	red
RP13-582O9.5	M4	brown
RP5-1172A22.1	M2	turquoise
OLFML2A	M2	turquoise
C11orf57	M2	turquoise
RACK1	M5	green
AL031429.1	grey	grey
KCNJ13	grey	grey
AMTN	grey	grey
PSG7	grey	grey
LINC01436	M2	turquoise
RP11-469A15.2	M2	turquoise
E2F8	M6	yellow
RP11-245M24.1	M4	brown
GSN	M2	turquoise
LCN2	grey	grey
LINC01807	grey	grey
DUSP14	M1	blue
ATP5F1E	M5	green
DIRC3	M5	green
CHN1	M4	brown
CD200R1	grey	grey
SKP1	M3	red
FBXO18	M2	turquoise
RP11-138A9.1	M2	turquoise
PRSS21	grey	grey
ATP6AP2	M2	turquoise
NME3	M3	red
SQLE	M1	blue
HYAL2	M3	red
APITD1	M2	turquoise
FBLN2	M1	blue
CDC42EP5	grey	grey
HOTAIRM1	grey	grey
HIST1H2AL	M6	yellow
TMEM55A	M2	turquoise
AC022509.2	grey	grey
MTL5	M2	turquoise
GMNN	M6	yellow
TDO2	grey	grey
FAM178A	M4	brown
SHISA2	M2	turquoise
COBLL1	M1	blue
RFC4	M6	yellow
C7orf55	M2	turquoise
HHEX	M6	yellow
RP11-252A24.7	M4	brown
AL356275.1	grey	grey
WNT16	grey	grey
NGF	M2	turquoise
ABCA8	M2	turquoise
PTPLB	M4	brown
AC090673.1	M6	yellow
CH17-340M24.3	M2	turquoise
CAPS	M2	turquoise
CIP2A	M6	yellow
GUCA1A	M3	red
CH17-189H20.1	M2	turquoise
SHISAL2A	grey	grey
PIGR	grey	grey
CYP2W1	grey	grey
AC073349.1	grey	grey
DACH2	grey	grey
COLCA2	grey	grey
OTX2	grey	grey
RP13-131K19.1	grey	grey
RP11-395P17.11	M4	brown
RP11-13A1.1	M4	brown
AC092301.3	M4	brown
CECR6	grey	grey
RHOH	grey	grey
LY6G6F-LY6G6D	grey	grey
DLG5-AS1	M4	brown
CA12	M2	turquoise
STXBP6	M5	green
DUSP6	grey	grey
RP3-512B11.3	M2	turquoise
DPH3	M3	red
AC009502.1	M1	blue
EGR2	M2	turquoise
7SK.2	M4	brown
ATP2B1	M6	yellow
CEBPZ-AS1	M4	brown
CDA	M5	green
CDC26	M2	turquoise
RRAS	M5	green
ZNF804A	M5	green
TMEM5	M2	turquoise
N6AMT2	M2	turquoise
KIAA0368	M2	turquoise
ABRACL	M5	green
CASC7	M4	brown
SCX	M2	turquoise
FADS3	M2	turquoise
AC007613.1	M6	yellow
LINC01050	M4	brown
SIM2	M6	yellow
FOXC2	M6	yellow
CREB5	M1	blue
RASGRP1	grey	grey
RPL39L	M6	yellow
NCKAP5	M3	red
S100A16	M3	red
RPL39	M2	turquoise
C7orf55-LUC7L2	M4	brown
FNIP2	M1	blue
APOLD1	M6	yellow
P3H2	M2	turquoise
CTSF	M2	turquoise
NDUFB5	M3	red
RP11-145M9.4	M4	brown
GNLY	grey	grey
MYO3B	grey	grey
TROAP	M6	yellow
LSM6	M3	red
HEYL	grey	grey
SNRPF	M3	red
METTL10	M2	turquoise
METTL5	M3	red
RASD1	M2	turquoise
RP11-1379J22.2	M4	brown
RP11-33A14.1	M2	turquoise
LIX1	grey	grey
C1QA	grey	grey
BARX1	M2	turquoise
EVI2A	M2	turquoise
ILF2	M5	green
ZCCHC11	M2	turquoise
CHAF1A	M6	yellow
AC023355.1	grey	grey
GPC4	M2	turquoise
SKA3	M6	yellow
EEF1E1	M5	green
SDF2	M3	red
RGS18	M2	turquoise
LOH12CR1	M4	brown
RP11-583F2.2	grey	grey
CTC-239J10.1	grey	grey
CTD-2521M24.8	grey	grey
CCDC80	M2	turquoise
EGF	grey	grey
RP11-65I12.1	M2	turquoise
RPS25	M2	turquoise
RBM46	grey	grey
TMEM57	M2	turquoise
LINC00842	M1	blue
ST8SIA4	M5	green
PIH1D3	grey	grey
TRIM55	M6	yellow
SLC20A1	M1	blue
NPC2	M2	turquoise
HSPE1	M5	green
PSG4	M2	turquoise
IFI27L1	M3	red
CYB5A	M3	red
CDKN2C	M2	turquoise
NUDCD2	M3	red
PELO	M5	green
C19orf33	M6	yellow
KIAA0907	M2	turquoise
UBE2J1	M1	blue
SLC12A8	M4	brown
TPT1-AS1	M2	turquoise
VGF	grey	grey
NDUFV2	M5	green
IL26	M2	turquoise
OVCH1-AS1	grey	grey
TSPAN8	grey	grey
ENTPD1	M4	brown
MMP13	grey	grey
ARC	grey	grey
RNF165	grey	grey
RP11-169D4.2	M4	brown
CCND1	M1	blue
RGS16	grey	grey
AC010649.1	M2	turquoise
HIAT1	M4	brown
MGC4294	M4	brown
OBFC1	M2	turquoise
BTG2	grey	grey
UFD1	M5	green
POLR3G	M5	green
DBI	M3	red
EBPL	M3	red
SMEK2	M4	brown
TMEM55B	M2	turquoise
CTSD	M2	turquoise
SVIL-AS1	M2	turquoise
MTFR2	M6	yellow
UQCRH	M3	red
MRPL13	M3	red
MRPS36	M3	red
HS6ST3	grey	grey
POPDC3	M3	red
LINC02015	grey	grey
RAC3	M5	green
PRR15	M1	blue
AC104461.1	grey	grey
RNF175	M2	turquoise
LINC00473	grey	grey
HSPB1	M2	turquoise
NARG2	M4	brown
PLCE1-AS1	M1	blue
RP11-6J24.6	M4	brown
NUP37	M5	green
EGFLAM	M2	turquoise
C1orf54	M2	turquoise
BCL2A1	M6	yellow
BMP2	M4	brown
MIS18A	M6	yellow
DSC3	M1	blue
SBSPON	grey	grey
NOG	M2	turquoise
SDCCAG3	M2	turquoise
C19orf52	M2	turquoise
C17orf85	M4	brown
DLX2	M2	turquoise
GJA5	M2	turquoise
TRIM52-AS1	M4	brown
CTC-340A15.2	M2	turquoise
HTATIP2	M3	red
NDFIP2	M1	blue
ART5	grey	grey
AC073611.1	M1	blue
H1FX	M6	yellow
TPRKB	M5	green
GPSM2	M6	yellow
PKMYT1	M6	yellow
[truncated: 1 more rows]

## Sheet: BP_M1
ONTOLOGY	ID	Description	GeneRatio	BgRatio	pvalue	p.adjust	qvalue	geneID	Count
BP	GO:0042692	muscle cell differentiation	20/183	409/18903	3.13016e-09	5.35854e-06	4.29863e-06	ANKRD1/EDN1/KRT19/DKK1/TNNT2/RCAN1/BDNF/RGS4/RIPOR2/LMOD1/CSRP1/SYNPO2L/WNT5B/FLNC/MYL9/EFNB2/FGF9/BMP4/CXADR/SYNE1	20
BP	GO:0051146	striated muscle cell differentiation	17/183	293/18903	4.06301e-09	5.35854e-06	4.29863e-06	ANKRD1/EDN1/KRT19/DKK1/TNNT2/RCAN1/BDNF/RGS4/RIPOR2/LMOD1/CSRP1/SYNPO2L/FLNC/MYL9/EFNB2/BMP4/CXADR	17
BP	GO:0055001	muscle cell development	14/183	191/18903	5.25347e-09	5.35854e-06	4.29863e-06	ANKRD1/EDN1/KRT19/TNNT2/RCAN1/RGS4/RIPOR2/LMOD1/CSRP1/SYNPO2L/FLNC/MYL9/BMP4/CXADR	14
BP	GO:0030239	myofibril assembly	9/183	68/18903	1.84915e-08	1.29067e-05	1.03538e-05	ANKRD1/EDN1/KRT19/TNNT2/LMOD1/CSRP1/SYNPO2L/FLNC/MYL9	9
BP	GO:0055002	striated muscle cell development	9/183	69/18903	2.10894e-08	1.29067e-05	1.03538e-05	ANKRD1/EDN1/KRT19/TNNT2/LMOD1/CSRP1/SYNPO2L/FLNC/MYL9	9
BP	GO:0045214	sarcomere organization	7/183	44/18903	2.012e-07	0.000102612	8.23154e-05	ANKRD1/EDN1/KRT19/TNNT2/CSRP1/SYNPO2L/FLNC	7
BP	GO:0010927	cellular component assembly involved in morphogenesis	10/183	119/18903	2.41712e-07	0.000105663	8.47627e-05	ANKRD1/EDN1/KRT19/TNNT2/LMOD1/CSRP1/SYNPO2L/FLNC/MYL9/CNTN1	10
BP	GO:0031032	actomyosin structure organization	12/183	204/18903	7.33218e-07	0.000280456	0.000224982	ANKRD1/EDN1/KRT19/TNNT2/LMOD1/CSRP1/SORBS1/SYNPO2L/LIMCH1/FLNC/MYL9/FRMD6	12
BP	GO:0007492	endoderm development	8/183	83/18903	1.40586e-06	0.000430972	0.000345726	DUSP1/DKK1/COL4A2/DUSP4/DUSP5/BMP4/VTN/HMGA2	8
BP	GO:0001706	endoderm formation	7/183	58/18903	1.40841e-06	0.000430972	0.000345726	DUSP1/DKK1/COL4A2/DUSP4/DUSP5/VTN/HMGA2	7
BP	GO:0007369	gastrulation	11/183	196/18903	3.39186e-06	0.00091458	0.000733678	DUSP1/DKK1/TXNRD1/COL4A2/WNT5B/DUSP4/DUSP5/MYADM/BMP4/VTN/HMGA2	11
BP	GO:0060537	muscle tissue development	16/183	422/18903	3.67453e-06	0.00091458	0.000733678	NPPB/ANKRD1/MYL7/EDN1/MYLK/DKK1/TNNT2/RCAN1/RGS4/RIPOR2/CSRP1/EFNB2/FGF9/TGFB2/BMP4/CXADR	16
BP	GO:0001704	formation of primary germ layer	9/183	127/18903	4.07715e-06	0.00091458	0.000733678	DUSP1/DKK1/TXNRD1/COL4A2/DUSP4/DUSP5/BMP4/VTN/HMGA2	9
BP	GO:0048738	cardiac muscle tissue development	12/183	241/18903	4.18436e-06	0.00091458	0.000733678	NPPB/ANKRD1/MYL7/EDN1/DKK1/TNNT2/RGS4/EFNB2/FGF9/TGFB2/BMP4/CXADR	12
BP	GO:0071621	granulocyte chemotaxis	9/183	130/18903	4.94083e-06	0.00100793	0.000808562	SAA1/EDN1/THBS1/RIPOR2/BST1/ITGA1/DPP4/TGFB2/CXADR	9
BP	GO:0090287	regulation of cellular response to growth factor stimulus	14/183	338/18903	5.59889e-06	0.00107079	0.000858988	PEG10/THBS1/DKK1/DAB2/FSTL3/SMURF2/DOK5/FGF9/ADAMTS12/BMP4/VTN/ATP2B4/ZNF703/CRIM1	14
BP	GO:0042060	wound healing	16/183	442/18903	6.60208e-06	0.00118837	0.000953316	SAA1/AQP1/WFDC1/EDN1/MYLK/ACTA2/THBS1/HBEGF/AJAP1/CSRP1/WNT5B/MCAM/MYL9/EPPK1/TGFB2/VTN	16
BP	GO:0061041	regulation of wound healing	9/183	137/18903	7.58668e-06	0.00128973	0.00103463	WFDC1/EDN1/MYLK/ACTA2/THBS1/HBEGF/AJAP1/EPPK1/VTN	9
BP	GO:0014706	striated muscle tissue development	12/183	257/18903	8.05535e-06	0.00129643	0.00104	NPPB/ANKRD1/MYL7/EDN1/DKK1/TNNT2/RGS4/EFNB2/FGF9/TGFB2/BMP4/CXADR	12
BP	GO:0006936	muscle contraction	14/183	351/18903	8.60214e-06	0.00129643	0.00104	DES/EDN1/MYLK/ACTA2/TNNT2/OXTR/LMOD1/HTR2A/TPM2/MYL9/SYNM/ATP2B4/SLMAP/CHRM3	14
BP	GO:0030593	neutrophil chemotaxis	8/183	106/18903	8.89708e-06	0.00129643	0.00104	SAA1/EDN1/RIPOR2/BST1/ITGA1/DPP4/TGFB2/CXADR	8
BP	GO:0003012	muscle system process	16/183	455/18903	9.48636e-06	0.00131947	0.00105848	DES/EDN1/MYLK/ACTA2/TNNT2/RGS4/OXTR/LMOD1/HTR2A/CYBA/TPM2/MYL9/SYNM/ATP2B4/SLMAP/CHRM3	16
BP	GO:1903522	regulation of blood circulation	12/183	263/18903	1.01664e-05	0.00135257	0.00108503	DES/EDN1/TNNT2/RGS4/HSPB7/HBEGF/OXTR/HTR2A/TGFB2/ATP2B4/CXADR/CHRM3	12
BP	GO:0035296	regulation of tube diameter	9/183	147/18903	1.34147e-05	0.00164196	0.00131718	NPPB/EDN1/ACTA2/SOD3/OXTR/KLF2/ITGA1/HTR2A/CHRM3	9
BP	GO:0097746	blood vessel diameter maintenance	9/183	147/18903	1.34147e-05	0.00164196	0.00131718	NPPB/EDN1/ACTA2/SOD3/OXTR/KLF2/ITGA1/HTR2A/CHRM3	9
BP	GO:0035150	regulation of tube size	9/183	148/18903	1.41656e-05	0.00166719	0.00133742	NPPB/EDN1/ACTA2/SOD3/OXTR/KLF2/ITGA1/HTR2A/CHRM3	9
BP	GO:1905207	regulation of cardiocyte differentiation	5/183	34/18903	1.78385e-05	0.0020217	0.00162181	DKK1/EFNB2/TGFB2/BMP4/PRICKLE1	5
BP	GO:0030595	leukocyte chemotaxis	11/183	240/18903	2.29888e-05	0.00239844	0.00192403	SAA1/EDN1/DUSP1/THBS1/RIPOR2/BST1/ITGA1/DPP4/FLT1/TGFB2/CXADR	11
BP	GO:0097530	granulocyte migration	9/183	158/18903	2.38689e-05	0.00239844	0.00192403	SAA1/EDN1/THBS1/RIPOR2/BST1/ITGA1/DPP4/TGFB2/CXADR	9
BP	GO:0097529	myeloid leukocyte migration	11/183	242/18903	2.48178e-05	0.00239844	0.00192403	SAA1/EDN1/DUSP1/THBS1/RIPOR2/BST1/ITGA1/DPP4/FLT1/TGFB2/CXADR	11
BP	GO:0007589	body fluid secretion	7/183	89/18903	2.50818e-05	0.00239844	0.00192403	NPPB/AQP1/EDN1/OXTR/CYBA/CHRM3/CCND1	7
BP	GO:0045104	intermediate filament cytoskeleton organization	7/183	89/18903	2.50818e-05	0.00239844	0.00192403	DES/KRT34/KRT19/KRT18/KRT8/EPPK1/SYNM	7
BP	GO:0045103	intermediate filament-based process	7/183	90/18903	2.69771e-05	0.00250151	0.00200672	DES/KRT34/KRT19/KRT18/KRT8/EPPK1/SYNM	7
BP	GO:0003014	renal system process	8/183	125/18903	2.9688e-05	0.00267192	0.00214342	NPPB/AQP1/REN/EDN1/SGK1/CYBA/MCAM/BMP4	8
BP	GO:0050886	endocrine process	7/183	93/18903	3.33835e-05	0.00291868	0.00234137	AQP1/REN/EDN1/DAB2/SELENOM/OXTR/CYBA	7
BP	GO:0045765	regulation of angiogenesis	13/183	349/18903	3.70647e-05	0.00307916	0.0024701	NPPB/AQP1/THBS1/KLF2/COL4A2/PLK2/HSPB6/C3/FLT1/TGFB2/DDAH1/HMGA2/ATP2B4	13
BP	GO:2000027	regulation of animal organ morphogenesis	8/183	129/18903	3.72316e-05	0.00307916	0.0024701	EDN1/TNFRSF11B/DKK1/DAB2/AJAP1/SMURF2/BMP4/PRICKLE1	8
BP	GO:1990266	neutrophil migration	8/183	130/18903	3.93491e-05	0.00316864	0.00254188	SAA1/EDN1/RIPOR2/BST1/ITGA1/DPP4/TGFB2/CXADR	8
BP	GO:0003073	regulation of systemic arterial blood pressure	7/183	96/18903	4.0991e-05	0.00321621	0.00258005	NPPB/REN/EDN1/OXTR/CYBA/DDAH1/KCNK6	7
BP	GO:0032970	regulation of actin filament-based process	14/183	406/18903	4.31291e-05	0.00329593	0.002644	EDN1/SYNPO2/ACTA2/TNNT2/RGS4/LMOD1/BST1/SYNPO2L/RND3/LIMCH1/SCIN/MYADM/FRMD6/IQGAP2	14
BP	GO:1901342	regulation of vasculature development	13/183	355/18903	4.41612e-05	0.00329593	0.002644	NPPB/AQP1/THBS1/KLF2/COL4A2/PLK2/HSPB6/C3/FLT1/TGFB2/DDAH1/HMGA2/ATP2B4	13
BP	GO:1903034	regulation of response to wounding	9/183	172/18903	4.65352e-05	0.00339042	0.0027198	WFDC1/EDN1/MYLK/ACTA2/THBS1/HBEGF/AJAP1/EPPK1/VTN	9
BP	GO:0003018	vascular process in circulatory system	11/183	270/18903	6.71312e-05	0.00465574	0.00373484	NPPB/EDN1/ACTA2/SOD3/OXTR/KLF2/ITGA1/HTR2A/DDAH1/ATP2B4/CHRM3	11
BP	GO:0060326	cell chemotaxis	12/183	319/18903	6.75143e-05	0.00465574	0.00373484	SAA1/EDN1/DUSP1/THBS1/HBEGF/RIPOR2/BST1/ITGA1/DPP4/FLT1/TGFB2/CXADR	12
BP	GO:0051963	regulation of synapse assembly	7/183	104/18903	6.84668e-05	0.00465574	0.00373484	DKK1/BDNF/AMIGO2/OXTR/NEGR1/SLITRK4/LRRN3	7
BP	GO:0034329	cell junction assembly	14/183	430/18903	7.98075e-05	0.00530894	0.00425884	THBS1/DKK1/BDNF/AMIGO2/OXTR/CDH8/SORBS1/NEGR1/SLITRK4/LIMCH1/EFNB2/LRRN3/ZNF703/CDH6	14
BP	GO:0061626	pharyngeal arch artery morphogenesis	3/183	10/18903	0.000101881	0.00663313	0.00532111	EDN1/TGFB2/BMP4	3
BP	GO:0008217	regulation of blood pressure	9/183	191/18903	0.000104364	0.00665323	0.00533723	NPPB/REN/EDN1/ACTA2/OXTR/SGK1/CYBA/DDAH1/KCNK6	9
BP	GO:0061045	negative regulation of wound healing	6/183	78/18903	0.000109318	0.00682683	0.00547649	WFDC1/EDN1/THBS1/AJAP1/EPPK1/VTN	6
BP	GO:0006939	smooth muscle contraction	7/183	113/18903	0.000115716	0.00708183	0.00568106	EDN1/MYLK/ACTA2/OXTR/HTR2A/ATP2B4/CHRM3	7
BP	GO:0070371	ERK1 and ERK2 cascade	12/183	340/18903	0.000123343	0.0073053	0.00586032	TIMP3/EDN1/ACTA2/ALKAL1/ICAM1/DAB2/OXTR/SEMA7A/HTR2A/DUSP4/DUSP5/BMP4	12
BP	GO:0014829	vascular associated smooth muscle contraction	4/183	27/18903	0.000125321	0.0073053	0.00586032	EDN1/ACTA2/HTR2A/CHRM3	4
BP	GO:0090092	regulation of transmembrane receptor protein serine/threonine kinase signaling pathway	11/183	290/18903	0.00012653	0.0073053	0.00586032	PEG10/THBS1/DKK1/DAB2/FSTL3/SMURF2/FGF9/TGFB2/BMP4/ZNF703/CRIM1	11
BP	GO:0014820	tonic smooth muscle contraction	3/183	11/18903	0.000139089	0.00788174	0.00632274	EDN1/MYLK/HTR2A	3
BP	GO:0071622	regulation of granulocyte chemotaxis	5/183	53/18903	0.000158559	0.00870064	0.00697966	EDN1/THBS1/RIPOR2/BST1/DPP4	5
BP	GO:0035051	cardiocyte differentiation	8/183	159/18903	0.000161844	0.00870064	0.00697966	EDN1/DKK1/RGS4/EFNB2/TGFB2/BMP4/PRICKLE1/CXADR	8
BP	GO:0045926	negative regulation of growth	10/183	249/18903	0.000162071	0.00870064	0.00697966	NPPB/MT1G/MT1H/WFDC1/DAB2/RGS4/SEMA7A/TGFB2/BMP4/CXADR	10
BP	GO:0060047	heart contraction	10/183	250/18903	0.00016743	0.00873488	0.00700714	DES/MYL7/EDN1/TNNT2/RGS4/HSPB7/HBEGF/TGFB2/ATP2B4/CXADR	10
BP	GO:0090288	negative regulation of cellular response to growth factor stimulus	7/183	120/18903	0.000168418	0.00873488	0.00700714	THBS1/DKK1/FSTL3/SMURF2/ADAMTS12/ATP2B4/CRIM1	7
BP	GO:1901888	regulation of cell junction assembly	9/183	204/18903	0.000171688	0.0087561	0.00702415	THBS1/DKK1/BDNF/AMIGO2/OXTR/NEGR1/SLITRK4/LIMCH1/LRRN3	9
BP	GO:1901654	response to ketone	9/183	205/18903	0.000178098	0.00893409	0.00716694	AQP1/EDN1/THBS1/OXTR/SGK1/KLF2/CYBA/TGFB2/CCND1	9
BP	GO:0036293	response to decreased oxygen levels	11/183	309/18903	0.000219708	0.0108436	0.00869878	AQP1/EDN1/THBS1/PLOD2/UCP2/SOD3/OXTR/CYBA/DPP4/TGFB2/DDAH1	11
BP	GO:0003015	heart process	10/183	261/18903	0.000236933	0.0115082	0.00923186	DES/MYL7/EDN1/TNNT2/RGS4/HSPB7/HBEGF/TGFB2/ATP2B4/CXADR	10
BP	GO:0008016	regulation of heart contraction	9/183	214/18903	0.000245296	0.0117282	0.00940838	DES/EDN1/TNNT2/RGS4/HSPB7/HBEGF/TGFB2/ATP2B4/CXADR	9
BP	GO:0031589	cell-substrate adhesion	12/183	369/18903	0.000262585	0.0123617	0.00991658	THBS1/DAB2/AJAP1/BST1/SORBS1/ITGA1/LIMCH1/ADAMTS12/MYADM/LIMS2/VTN/FBLN2	12
BP	GO:0019058	viral life cycle	11/183	319/18903	0.00028863	0.0133819	0.010735	PTX3/IFIT1/ISG15/MX1/ICAM1/HTR2A/DPP4/EFNB2/SLC3A2/HMGA2/CXADR	11
BP	GO:1903035	negative regulation of response to wounding	6/183	94/18903	0.000305027	0.0139235	0.0111694	WFDC1/EDN1/THBS1/AJAP1/EPPK1/VTN	6
BP	GO:0090022	regulation of neutrophil chemotaxis	4/183	34/18903	0.000314115	0.0139235	0.0111694	EDN1/RIPOR2/BST1/DPP4	4
BP	GO:0001667	ameboidal-type cell migration	14/183	492/18903	0.000321335	0.0139235	0.0111694	AQP1/EDN1/ACTA2/THBS1/HBEGF/SMURF2/SEMA7A/PLK2/DPP4/EFNB2/EPPK1/TGFB2/BMP4/ATP2B4	14
BP	GO:0010810	regulation of cell-substrate adhesion	9/183	222/18903	0.000321541	0.0139235	0.0111694	THBS1/DAB2/AJAP1/BST1/LIMCH1/MYADM/LIMS2/VTN/FBLN2	9
BP	GO:0050680	negative regulation of epithelial cell proliferation	8/183	176/18903	0.000323061	0.0139235	0.0111694	THBS1/DAB2/EFNB2/FLT1/EPPK1/TGFB2/BMP4/LIMS2	8
BP	GO:0045428	regulation of nitric oxide biosynthetic process	5/183	62/18903	0.000333301	0.0141653	0.0113634	PTX3/EDN1/KLF2/DDAH1/ATP2B4	5
BP	GO:0051153	regulation of striated muscle cell differentiation	6/183	96/18903	0.000341809	0.0143279	0.0114939	EDN1/DKK1/BDNF/RGS4/EFNB2/BMP4	6
BP	GO:0051965	positive regulation of synapse assembly	5/183	63/18903	0.000359223	0.0148544	0.0119162	BDNF/AMIGO2/OXTR/SLITRK4/LRRN3	5
BP	GO:2000052	positive regulation of non-canonical Wnt signaling pathway	3/183	15/18903	0.000372753	0.0152083	0.0122001	DKK1/DAB2/WNT5B	3
BP	GO:0048661	positive regulation of smooth muscle cell proliferation	6/183	98/18903	0.000381977	0.0153796	0.0123375	EDN1/THBS1/HBEGF/CYBA/FGF9/BMP4	6
BP	GO:0080164	regulation of nitric oxide metabolic process	5/183	65/18903	0.000415611	0.01632	0.0130919	PTX3/EDN1/KLF2/DDAH1/ATP2B4	5
BP	GO:0050878	regulation of body fluid levels	12/183	390/18903	0.0004324	0.01632	0.0130919	SAA1/NPPB/AQP1/EDN1/THBS1/OXTR/CSRP1/CYBA/MYL9/VTN/CHRM3/CCND1	12
BP	GO:0007416	synapse assembly	8/183	184/18903	0.000434957	0.01632	0.0130919	DKK1/BDNF/AMIGO2/OXTR/NEGR1/SLITRK4/EFNB2/LRRN3	8
BP	GO:0010934	macrophage cytokine production	4/183	37/18903	0.000437333	0.01632	0.0130919	SPON2/SEMA7A/TGFB2/UBE2J1	4
BP	GO:0010935	regulation of macrophage cytokine production	4/183	37/18903	0.000437333	0.01632	0.0130919	SPON2/SEMA7A/TGFB2/UBE2J1	4
BP	GO:0051385	response to mineralocorticoid	4/183	37/18903	0.000437333	0.01632	0.0130919	EDN1/SGK1/CYBA/CCND1	4
BP	GO:0070482	response to oxygen levels	11/183	337/18903	0.000458828	0.0169158	0.0135699	AQP1/EDN1/THBS1/PLOD2/UCP2/SOD3/OXTR/CYBA/DPP4/TGFB2/DDAH1	11
BP	GO:0007015	actin filament organization	13/183	454/18903	0.000495526	0.0180513	0.0144808	SYNPO2/TNNT2/RGS4/LMOD1/SORBS1/TPM2/SHROOM3/SYNPO2L/RND3/LIMCH1/SCIN/MYADM/IQGAP2	13
BP	GO:0050900	leukocyte migration	12/183	398/18903	0.000517884	0.0186438	0.0149561	SAA1/EDN1/DUSP1/THBS1/ICAM1/RIPOR2/BST1/ITGA1/DPP4/FLT1/TGFB2/CXADR	12
BP	GO:0001990	regulation of systemic arterial blood pressure by hormone	4/183	39/18903	0.000536501	0.0188824	0.0151475	REN/EDN1/OXTR/CYBA	4
BP	GO:0045109	intermediate filament organization	5/183	69/18903	0.000548146	0.0188824	0.0151475	DES/KRT34/KRT19/KRT8/EPPK1	5
BP	GO:0010763	positive regulation of fibroblast migration	3/183	17/18903	0.000549195	0.0188824	0.0151475	AQP1/ACTA2/THBS1	3
BP	GO:0042481	regulation of odontogenesis	3/183	17/18903	0.000549195	0.0188824	0.0151475	EDN1/TNFRSF11B/BMP4	3
BP	GO:0060840	artery development	6/183	107/18903	0.000610509	0.0207573	0.0166516	EDN1/MYLK/EFNB2/TGFB2/BMP4/PRICKLE1	6
BP	GO:0016525	negative regulation of angiogenesis	7/183	149/18903	0.000627968	0.0211163	0.0169395	NPPB/THBS1/KLF2/COL4A2/PLK2/TGFB2/ATP2B4	7
BP	GO:0001666	response to hypoxia	10/183	296/18903	0.000637349	0.0211988	0.0170057	AQP1/EDN1/THBS1/PLOD2/UCP2/SOD3/CYBA/DPP4/TGFB2/DDAH1	10
BP	GO:0046688	response to copper ion	4/183	41/18903	0.000650684	0.0214096	0.0171748	MT1G/AQP1/MT1H/SOD3	4
BP	GO:0035567	non-canonical Wnt signaling pathway	5/183	72/18903	0.000666678	0.0216646	0.0173794	DKK1/DAB2/SMURF2/WNT5B/PRICKLE1	5
BP	GO:0046718	viral entry into host cell	7/183	151/18903	0.000679674	0.0216646	0.0173794	PTX3/ICAM1/HTR2A/DPP4/EFNB2/SLC3A2/CXADR	7
BP	GO:2000181	negative regulation of blood vessel morphogenesis	7/183	151/18903	0.000679674	0.0216646	0.0173794	NPPB/THBS1/KLF2/COL4A2/PLK2/TGFB2/ATP2B4	7
BP	GO:1901343	negative regulation of vasculature development	7/183	152/18903	0.000706763	0.0222876	0.0178791	NPPB/THBS1/KLF2/COL4A2/PLK2/TGFB2/ATP2B4	7
BP	GO:0045429	positive regulation of nitric oxide biosynthetic process	4/183	42/18903	0.000713785	0.0222876	0.0178791	PTX3/EDN1/KLF2/DDAH1	4
BP	GO:0050678	regulation of epithelial cell proliferation	12/183	414/18903	0.000732044	0.0226268	0.0181513	THBS1/DAB2/CYBA/EFNB2/FLT1/FGF9/EPPK1/TGFB2/BMP4/LIMS2/ZNF703/CCND1	12
BP	GO:0032026	response to magnesium ion	3/183	19/18903	0.000771534	0.0233752	0.0187516	TNFRSF11B/THBS1/CCND1	3
BP	GO:0035930	corticosteroid hormone secretion	3/183	19/18903	0.000771534	0.0233752	0.0187516	REN/DAB2/SELENOM	3
BP	GO:0045860	positive regulation of protein kinase activity	12/183	420/18903	0.000829494	0.0244041	0.019577	EDN1/ALKAL1/THBS1/DKK1/HBEGF/GPRC5A/HTR2A/FLT1/TGFB2/HMGA2/ATP2B4/CCND1	12
BP	GO:0051701	biological process involved in interaction with host	8/183	203/18903	0.000829713	0.0244041	0.019577	PTX3/IFIT1/ICAM1/HTR2A/DPP4/EFNB2/SLC3A2/CXADR	8
BP	GO:0050673	epithelial cell proliferation	13/183	481/18903	0.000846164	0.0244041	0.019577	THBS1/DAB2/LIPA/CYBA/EFNB2/FLT1/FGF9/EPPK1/TGFB2/BMP4/LIMS2/ZNF703/CCND1	13
BP	GO:0002062	chondrocyte differentiation	6/183	114/18903	0.000852185	0.0244041	0.019577	WNT5B/SCIN/FGF9/ADAMTS12/BMP4/HMGA2	6
BP	GO:1904407	positive regulation of nitric oxide metabolic process	4/183	44/18903	0.000852767	0.0244041	0.019577	PTX3/EDN1/KLF2/DDAH1	4
BP	GO:0006809	nitric oxide biosynthetic process	5/183	76/18903	0.000853347	0.0244041	0.019577	PTX3/EDN1/KLF2/DDAH1/ATP2B4	5
BP	GO:0032956	regulation of actin cytoskeleton organization	11/183	365/18903	0.000886066	0.0246234	0.019753	EDN1/SYNPO2/RGS4/LMOD1/BST1/SYNPO2L/RND3/LIMCH1/SCIN/MYADM/IQGAP2	11
BP	GO:0044409	entry into host	7/183	158/18903	0.000887781	0.0246234	0.019753	PTX3/ICAM1/HTR2A/DPP4/EFNB2/SLC3A2/CXADR	7
BP	GO:0045785	positive regulation of cell adhesion	13/183	484/18903	0.0008956	0.0246234	0.019753	SAA1/TGM2/DAB2/FSTL3/VSIR/DPP4/EFNB2/PDCD1LG2/TGFB2/MYADM/LIMS2/VTN/FBLN2	13
BP	GO:0006525	arginine metabolic process	3/183	20/18903	0.00090125	0.0246234	0.019753	SLC7A7/DDAH1/ATP2B4	3
BP	GO:1905209	positive regulation of cardiocyte differentiation	3/183	20/18903	0.00090125	0.0246234	0.019753	EFNB2/TGFB2/BMP4	3
BP	GO:0051147	regulation of muscle cell differentiation	7/183	160/18903	0.000955628	0.0258781	0.0207594	EDN1/DKK1/BDNF/RGS4/EFNB2/FGF9/BMP4	7
BP	GO:0060485	mesenchyme development	10/183	313/18903	0.000976206	0.0262034	0.0210204	EDN1/ACTA2/DAB2/RDH10/SEMA7A/FGF9/TGFB2/BMP4/HMGA2/ZNF703	10
BP	GO:0050807	regulation of synapse organization	8/183	209/18903	0.00100154	0.0264513	0.0212193	DKK1/BDNF/AMIGO2/OXTR/CDH8/NEGR1/SLITRK4/LRRN3	8
BP	GO:0048844	artery morphogenesis	5/183	79/18903	0.00101702	0.0264513	0.0212193	EDN1/MYLK/EFNB2/TGFB2/BMP4	5
BP	GO:0030326	embryonic limb morphogenesis	6/183	118/18903	0.00102002	0.0264513	0.0212193	DKK1/RDH10/FGF9/TGFB2/MAP3K20/BMP4	6
BP	GO:0035113	embryonic appendage morphogenesis	6/183	118/18903	0.00102002	0.0264513	0.0212193	DKK1/RDH10/FGF9/TGFB2/MAP3K20/BMP4	6
BP	GO:2000725	regulation of cardiac muscle cell differentiation	3/183	21/18903	0.001044	0.0268458	0.0215358	DKK1/EFNB2/BMP4	3
BP	GO:0090130	tissue migration	11/183	374/18903	0.00107893	0.0271393	0.0217712	EDN1/ACTA2/THBS1/HBEGF/PLK2/DPP4/EFNB2/EPPK1/TGFB2/BMP4/ATP2B4	11
BP	GO:0140353	lipid export from cell	4/183	47/18903	0.00109548	0.0271393	0.0217712	REN/EDN1/DAB2/SELENOM	4
BP	GO:1902622	regulation of neutrophil migration	4/183	47/18903	0.00109548	0.0271393	0.0217712	EDN1/RIPOR2/BST1/DPP4	4
BP	GO:0030198	extracellular matrix organization	10/183	318/18903	0.00110011	0.0271393	0.0217712	PTX3/TNFRSF11B/COL4A1/MMP23B/COL4A2/DPP4/ADAMTS12/TGFB2/VTN/FBLN2	10
BP	GO:0007613	memory	6/183	120/18903	0.00111292	0.0271393	0.0217712	RCAN1/BDNF/OXTR/SGK1/HTR2A/PLK2	6
BP	GO:0033674	positive regulation of kinase activity	13/183	496/18903	0.00111831	0.0271393	0.0217712	EDN1/ALKAL1/THBS1/DKK1/HBEGF/GPRC5A/HTR2A/EEF1A2/FLT1/TGFB2/HMGA2/ATP2B4/CCND1	13
BP	GO:0043410	positive regulation of MAPK cascade	13/183	496/18903	0.00111831	0.0271393	0.0217712	EDN1/ACTA2/ALKAL1/THBS1/DKK1/ICAM1/SEMA7A/ITGA1/HTR2A/DOK5/FLT1/TGFB2/BMP4	13
BP	GO:0043062	extracellular structure organization	10/183	319/18903	0.00112637	0.0271393	0.0217712	PTX3/TNFRSF11B/COL4A1/MMP23B/COL4A2/DPP4/ADAMTS12/TGFB2/VTN/FBLN2	10
BP	GO:0032102	negative regulation of response to external stimulus	12/183	436/18903	0.00114371	0.0273418	0.0219336	SAA1/WFDC1/EDN1/ISG15/DUSP1/THBS1/AJAP1/SEMA7A/PLK2/DPP4/EPPK1/VTN	12
BP	GO:0045229	external encapsulating structure organization	10/183	321/18903	0.00118043	0.0278859	0.0223701	PTX3/TNFRSF11B/COL4A1/MMP23B/COL4A2/DPP4/ADAMTS12/TGFB2/VTN/FBLN2	10
BP	GO:0042220	response to cocaine	4/183	48/18903	0.00118612	0.0278859	0.0223701	TGM2/RGS4/OXTR/HTR2A	4
BP	GO:0050803	regulation of synapse structure or activity	8/183	215/18903	0.00120075	0.0278859	0.0223701	DKK1/BDNF/AMIGO2/OXTR/CDH8/NEGR1/SLITRK4/LRRN3	8
BP	GO:0046209	nitric oxide metabolic process	5/183	82/18903	0.00120292	0.0278859	0.0223701	PTX3/EDN1/KLF2/DDAH1/ATP2B4	5
BP	GO:0042310	vasoconstriction	5/183	83/18903	0.00127014	0.0288426	0.0231376	EDN1/ACTA2/OXTR/HTR2A/CHRM3	5
BP	GO:2001057	reactive nitrogen species metabolic process	5/183	83/18903	0.00127014	0.0288426	0.0231376	PTX3/EDN1/KLF2/DDAH1/ATP2B4	5
BP	GO:0003044	regulation of systemic arterial blood pressure mediated by a chemical signal	4/183	49/18903	0.0012819	0.0288426	0.0231376	REN/EDN1/OXTR/CYBA	4
BP	GO:0035987	endodermal cell differentiation	4/183	49/18903	0.0012819	0.0288426	0.0231376	DKK1/COL4A2/VTN/HMGA2	4
BP	GO:0055007	cardiac muscle cell differentiation	6/183	124/18903	0.00131806	0.0294398	0.0236167	EDN1/DKK1/RGS4/EFNB2/BMP4/CXADR	6
BP	GO:0071560	cellular response to transforming growth factor beta stimulus	9/183	271/18903	0.00133333	0.0295651	0.0237172	ANKRD1/EDN1/PEG10/THBS1/DAB2/SMURF2/COL4A2/TGFB2/ZNF703	9
BP	GO:0061082	myeloid leukocyte cytokine production	4/183	50/18903	0.00138294	0.0303559	0.0243516	SPON2/SEMA7A/TGFB2/UBE2J1	4
BP	GO:0140694	non-membrane-bounded organelle assembly	11/183	386/18903	0.00138883	0.0303559	0.0243516	ANKRD1/EDN1/KRT19/TNNT2/LMOD1/CSRP1/PLK2/SYNPO2L/FLNC/MYL9/SQLE	11
BP	GO:0061448	connective tissue development	9/183	274/18903	0.00143856	0.0312198	0.0250445	EDN1/ACTA2/SELENOM/WNT5B/SCIN/FGF9/ADAMTS12/BMP4/HMGA2	9
BP	GO:0002683	negative regulation of immune system process	12/183	449/18903	0.00146675	0.0316075	0.0253556	ISG15/DUSP1/TNFRSF11B/THBS1/FSTL3/RIPOR2/VSIR/PLK2/DPP4/PDCD1LG2/TGFB2/BMP4	12
BP	GO:0034332	adherens junction organization	4/183	51/18903	0.00148942	0.031662	0.0253993	CDH8/EFNB2/ZNF703/CDH6	4
BP	GO:0002688	regulation of leukocyte chemotaxis	6/183	127/18903	0.00148998	0.031662	0.0253993	EDN1/DUSP1/THBS1/RIPOR2/BST1/DPP4	6
BP	GO:0007178	transmembrane receptor protein serine/threonine kinase signaling pathway	11/183	390/18903	0.00150709	0.0318048	0.0255139	PEG10/THBS1/DKK1/DAB2/FSTL3/SMURF2/FGF9/TGFB2/BMP4/ZNF703/CRIM1	11
BP	GO:0071559	response to transforming growth factor beta	9/183	277/18903	0.00155038	0.0324942	0.0260669	ANKRD1/EDN1/PEG10/THBS1/DAB2/SMURF2/COL4A2/TGFB2/ZNF703	9
BP	GO:0150063	visual system development	11/183	392/18903	0.00156925	0.032666	0.0262047	AQP1/RDH10/COL4A1/WNT5B/C3/FLT1/FGF9/TGFB2/BMP4/RCN1/ATP2B4	11
BP	GO:0033627	cell adhesion mediated by integrin	5/183	88/18903	0.0016486	0.0339948	0.0272707	ICAM1/ITGA1/DPP4/TGFB2/VTN	5
BP	GO:1902905	positive regulation of supramolecular fiber organization	7/183	176/18903	0.00165741	0.0339948	0.0272707	STMN2/EDN1/SYNPO2/LMOD1/SYNPO2L/LIMCH1/SCIN	7
BP	GO:0071900	regulation of protein serine/threonine kinase activity	11/183	395/18903	0.00166641	0.0339948	0.0272707	EDN1/DUSP1/THBS1/DKK1/DAB2/HTR2A/FLT1/BMP4/HMGA2/ATP2B4/CCND1	11
BP	GO:0060071	Wnt signaling pathway, planar cell polarity pathway	4/183	53/18903	0.00171927	0.0347029	0.0278387	DKK1/DAB2/SMURF2/PRICKLE1	4
BP	GO:0098742	cell-cell adhesion via plasma-membrane adhesion molecules	9/183	282/18903	0.00175219	0.0347029	0.0278387	PCDH10/ICAM1/AMIGO2/CDH8/TGFB2/MYADM/CXADR/CDH6/DSC3	9
BP	GO:0071772	response to BMP	7/183	178/18903	0.00176764	0.0347029	0.0278387	DKK1/FSTL3/SMURF2/ADAMTS12/TGFB2/BMP4/CRIM1	7
BP	GO:0071773	cellular response to BMP stimulus	7/183	178/18903	0.00176764	0.0347029	0.0278387	DKK1/FSTL3/SMURF2/ADAMTS12/TGFB2/BMP4/CRIM1	7
BP	GO:0048880	sensory system development	11/183	398/18903	0.00176844	0.0347029	0.0278387	AQP1/RDH10/COL4A1/WNT5B/C3/FLT1/FGF9/TGFB2/BMP4/RCN1/ATP2B4	11
BP	GO:0048545	response to steroid hormone	10/183	339/18903	0.00176917	0.0347029	0.0278387	AQP1/EDN1/THBS1/DAB2/OXTR/SGK1/CYBA/TGFB2/BMP4/CCND1	10
BP	GO:0071902	positive regulation of protein serine/threonine kinase activity	8/183	229/18903	0.00178944	0.0348769	0.0279783	EDN1/THBS1/DKK1/HTR2A/FLT1/HMGA2/ATP2B4/CCND1	8
BP	GO:0050920	regulation of chemotaxis	8/183	230/18903	0.00183891	0.0356144	0.0285699	EDN1/DUSP1/THBS1/RIPOR2/BST1/SEMA7A/DPP4/EFNB2	8
BP	GO:0048525	negative regulation of viral process	5/183	91/18903	0.00191204	0.0367978	0.0295192	PTX3/IFIT1/ISG15/MX1/HMGA2	5
BP	GO:2000050	regulation of non-canonical Wnt signaling pathway	3/183	26/18903	0.00196969	0.0376703	0.0302191	DKK1/DAB2/WNT5B	3
BP	GO:0044000	movement in host	7/183	183/18903	0.00206822	0.039309	0.0315337	PTX3/ICAM1/HTR2A/DPP4/EFNB2/SLC3A2/CXADR	7
BP	GO:0055017	cardiac muscle tissue growth	5/183	93/18903	0.00210397	0.039342	0.0315602	EDN1/RGS4/FGF9/TGFB2/CXADR	5
BP	GO:0010718	positive regulation of epithelial to mesenchymal transition	4/183	56/18903	0.00210852	0.039342	0.0315602	DAB2/TGFB2/BMP4/ZNF703	4
BP	GO:0060986	endocrine hormone secretion	4/183	56/18903	0.00210852	0.039342	0.0315602	AQP1/REN/DAB2/SELENOM	4
BP	GO:0009065	glutamine family amino acid catabolic process	3/183	27/18903	0.00220023	0.0403156	0.0323413	GLS/DDAH1/ATP2B4	3
BP	GO:0035929	steroid hormone secretion	3/183	27/18903	0.00220023	0.0403156	0.0323413	REN/DAB2/SELENOM	3
BP	GO:0071280	cellular response to copper ion	3/183	27/18903	0.00220023	0.0403156	0.0323413	MT1G/AQP1/MT1H	3
BP	GO:0045071	negative regulation of viral genome replication	4/183	57/18903	0.00225073	0.0407073	0.0326554	IFIT1/ISG15/MX1/HMGA2	4
BP	GO:0090175	regulation of establishment of planar polarity	4/183	57/18903	0.00225073	0.0407073	0.0326554	DKK1/DAB2/SMURF2/PRICKLE1	4
BP	GO:0043405	regulation of MAP kinase activity	7/183	186/18903	0.00226667	0.0407073	0.0326554	EDN1/DUSP1/THBS1/DKK1/HTR2A/FLT1/BMP4	7
BP	GO:0007160	cell-matrix adhesion	8/183	238/18903	0.00227482	0.0407073	0.0326554	THBS1/AJAP1/BST1/SORBS1/ITGA1/LIMCH1/ADAMTS12/VTN	8
BP	GO:0045766	positive regulation of angiogenesis	7/183	187/18903	0.00233598	0.0413185	0.0331458	AQP1/THBS1/HSPB6/C3/FLT1/DDAH1/HMGA2	7
BP	GO:1904018	positive regulation of vasculature development	7/183	187/18903	0.00233598	0.0413185	0.0331458	AQP1/THBS1/HSPB6/C3/FLT1/DDAH1/HMGA2	7
BP	GO:0001738	morphogenesis of a polarized epithelium	5/183	96/18903	0.00241771	0.0425184	0.0341083	DKK1/DAB2/AJAP1/SMURF2/PRICKLE1	5
BP	GO:0035107	appendage morphogenesis	6/183	142/18903	0.00261882	0.0455317	0.0365256	DKK1/RDH10/FGF9/TGFB2/MAP3K20/BMP4	6
BP	GO:0035108	limb morphogenesis	6/183	142/18903	0.00261882	0.0455317	0.0365256	DKK1/RDH10/FGF9/TGFB2/MAP3K20/BMP4	6
BP	GO:0003094	glomerular filtration	3/183	29/18903	0.0027099	0.0458138	0.0367519	AQP1/CYBA/MCAM	3
BP	GO:0007263	nitric oxide mediated signal transduction	3/183	29/18903	0.0027099	0.0458138	0.0367519	THBS1/DDAH1/ATP2B4	3
BP	GO:0060037	pharyngeal system development	3/183	29/18903	0.0027099	0.0458138	0.0367519	EDN1/TGFB2/BMP4	3
BP	GO:0072012	glomerulus vasculature development	3/183	29/18903	0.0027099	0.0458138	0.0367519	AQP1/ACTA2/BMP4	3
BP	GO:0097421	liver regeneration	3/183	29/18903	0.0027099	0.0458138	0.0367519	UCP2/VTN/CCND1	3
BP	GO:0016032	viral process	11/183	421/18903	0.00273255	0.0459428	0.0368554	PTX3/IFIT1/ISG15/MX1/ICAM1/HTR2A/DPP4/EFNB2/SLC3A2/HMGA2/CXADR	11
BP	GO:0001558	regulation of cell growth	11/183	422/18903	0.00278255	0.0465278	0.0373247	NPPB/WFDC1/EDN1/DAB2/BDNF/RGS4/HBEGF/SGK1/SEMA7A/CYBA/TGFB2	11
BP	GO:0033002	muscle cell proliferation	8/183	247/18903	0.00285814	0.0475321	0.0381303	EDN1/THBS1/HBEGF/CYBA/FGF9/TGFB2/BMP4/CXADR	8
BP	GO:0051047	positive regulation of secretion	9/183	304/18903	0.0029044	0.0480403	0.038538	NPPB/AQP1/ANKRD1/EDN1/DAB2/OXTR/CYBA/SCIN/TGFB2	9
BP	GO:0051495	positive regulation of cytoskeleton organization	7/183	195/18903	0.00295112	0.0485506	0.0389474	STMN2/EDN1/SYNPO2/LMOD1/SYNPO2L/LIMCH1/SCIN	7
BP	GO:0001975	response to amphetamine	3/183	30/18903	0.00298974	0.0486629	0.0390374	EDN1/RGS4/OXTR	3
BP	GO:0070293	renal absorption	3/183	30/18903	0.00298974	0.0486629	0.0390374	AQP1/EDN1/SGK1	3
BP	GO:0048608	reproductive structure development	9/183	306/18903	0.00303336	0.0487976	0.0391455	REN/PTX3/RDH10/C3/DHCR24/FGF9/TGFB2/BMP4/CCND1	9
BP	GO:0035904	aorta development	4/183	62/18903	0.00306181	0.0487976	0.0391455	MYLK/EFNB2/TGFB2/PRICKLE1	4
BP	GO:0060393	regulation of pathway-restricted SMAD protein phosphorylation	4/183	62/18903	0.00306181	0.0487976	0.0391455	DKK1/DAB2/TGFB2/BMP4	4
BP	GO:0090303	positive regulation of wound healing	4/183	62/18903	0.00306181	0.0487976	0.0391455	MYLK/THBS1/HBEGF/VTN	4
BP	GO:0010631	epithelial cell migration	10/183	366/18903	0.0030781	0.048803	0.0391498	EDN1/THBS1/HBEGF/PLK2/DPP4/EFNB2/EPPK1/TGFB2/BMP4/ATP2B4	10
BP	GO:0044403	biological process involved in symbiotic interaction	9/183	307/18903	0.00309951	0.0488542	0.0391909	PTX3/IFIT1/ICAM1/HTR2A/DPP4/EFNB2/SLC3A2/HMGA2/CXADR	9
BP	GO:0035249	synaptic transmission, glutamatergic	5/183	102/18903	0.00314519	0.0488542	0.0391909	DKK1/OXTR/CDH8/CACNG8/HTR2A	5
BP	GO:0060419	heart growth	5/183	102/18903	0.00314519	0.0488542	0.0391909	EDN1/RGS4/FGF9/TGFB2/CXADR	5
BP	GO:0007162	negative regulation of cell adhesion	9/183	308/18903	0.0031668	0.0488542	0.0391909	DUSP1/THBS1/AJAP1/RIPOR2/VSIR/PDCD1LG2/MYADM/BMP4/ZNF703	9
BP	GO:0010951	negative regulation of endopeptidase activity	8/183	252/18903	0.00322922	0.0488542	0.0391909	AQP1/TIMP3/WFDC1/THBS1/C3/DHCR24/VTN/CRIM1	8
BP	GO:0048762	mesenchymal cell differentiation	8/183	252/18903	0.00322922	0.0488542	0.0391909	EDN1/DAB2/RDH10/SEMA7A/TGFB2/BMP4/HMGA2/ZNF703	8
BP	GO:0030514	negative regulation of BMP signaling pathway	4/183	63/18903	0.00324503	0.0488542	0.0391909	DKK1/FSTL3/SMURF2/CRIM1	4
BP	GO:0090132	epithelium migration	10/183	369/18903	0.00326175	0.0488542	0.0391909	EDN1/THBS1/HBEGF/PLK2/DPP4/EFNB2/EPPK1/TGFB2/BMP4/ATP2B4	10
BP	GO:0045987	positive regulation of smooth muscle contraction	3/183	31/18903	0.00328672	0.0488542	0.0391909	EDN1/OXTR/CHRM3	3
BP	GO:0061437	renal system vasculature development	3/183	31/18903	0.00328672	0.0488542	0.0391909	AQP1/ACTA2/BMP4	3
BP	GO:0061440	kidney vasculature development	3/183	31/18903	0.00328672	0.0488542	0.0391909	AQP1/ACTA2/BMP4	3
BP	GO:0097205	renal filtration	3/183	31/18903	0.00328672	0.0488542	0.0391909	AQP1/CYBA/MCAM	3
BP	GO:0060070	canonical Wnt signaling pathway	9/183	310/18903	0.00330484	0.0488542	0.0391909	EDN1/DKK1/DAB2/SMURF2/WNT5B/TMEM88/FGF9/PRICKLE1/ZNF703	9
BP	GO:0061458	reproductive system development	9/183	310/18903	0.00330484	0.0488542	0.0391909	REN/PTX3/RDH10/C3/DHCR24/FGF9/TGFB2/BMP4/CCND1	9
BP	GO:0050808	synapse organization	11/183	432/18903	0.00332441	0.0489072	0.0392335	DKK1/BDNF/COL4A1/AMIGO2/OXTR/CDH8/NEGR1/SLITRK4/C3/EFNB2/LRRN3	11
BP	GO:0043393	regulation of protein binding	7/183	200/18903	0.00339421	0.0496951	0.0398655	IFIT1/IFIT2/DKK1/DAB2/BDNF/BMP4/VTN	7
BP	GO:0044089	positive regulation of cellular component biogenesis	12/183	498/18903	0.00343209	0.0498243	0.0399691	SYNPO2/ISG15/BDNF/RIPOR2/AMIGO2/OXTR/LMOD1/SYNPO2L/SLITRK4/LIMCH1/LRRN3/FNIP2	12
BP	GO:0019229	regulation of vasoconstriction	4/183	64/18903	0.00343559	0.0498243	0.0399691	EDN1/OXTR/HTR2A/CHRM3	4

## Sheet: BP_M2
ONTOLOGY	ID	Description	GeneRatio	BgRatio	pvalue	p.adjust	qvalue	geneID	Count
BP	GO:0030198	extracellular matrix organization	49/407	318/18903	9.37563e-28	2.00485e-24	1.46626e-24	COMP/ELN/SFRP2/CYP1B1/LUM/POSTN/IL6/HAS1/GAS6/RGCC/LOX/COL8A1/LOXL1/ADAMTS1/CRISPLD2/ADAMTS5/COL14A1/COL12A1/TGFBI/COL1A2/SMOC1/NTN4/COL10A1/ITGA8/CTSK/LOXL4/COL5A1/MMP2/NDNF/KAZALD1/P4HA1/ADAMTS2/SERPINH1/COL15A1/PDGFRA/FOXC1/FBLN1/TGFBR1/FBLN5/DPT/ECM2/LRP1/COL1A1/MFAP4/HAS3/OLFML2A/SCX/CCDC80/EGFLAM	49
BP	GO:0043062	extracellular structure organization	49/407	319/18903	1.08686e-27	2.00485e-24	1.46626e-24	COMP/ELN/SFRP2/CYP1B1/LUM/POSTN/IL6/HAS1/GAS6/RGCC/LOX/COL8A1/LOXL1/ADAMTS1/CRISPLD2/ADAMTS5/COL14A1/COL12A1/TGFBI/COL1A2/SMOC1/NTN4/COL10A1/ITGA8/CTSK/LOXL4/COL5A1/MMP2/NDNF/KAZALD1/P4HA1/ADAMTS2/SERPINH1/COL15A1/PDGFRA/FOXC1/FBLN1/TGFBR1/FBLN5/DPT/ECM2/LRP1/COL1A1/MFAP4/HAS3/OLFML2A/SCX/CCDC80/EGFLAM	49
BP	GO:0045229	external encapsulating structure organization	49/407	321/18903	1.45807e-27	2.00485e-24	1.46626e-24	COMP/ELN/SFRP2/CYP1B1/LUM/POSTN/IL6/HAS1/GAS6/RGCC/LOX/COL8A1/LOXL1/ADAMTS1/CRISPLD2/ADAMTS5/COL14A1/COL12A1/TGFBI/COL1A2/SMOC1/NTN4/COL10A1/ITGA8/CTSK/LOXL4/COL5A1/MMP2/NDNF/KAZALD1/P4HA1/ADAMTS2/SERPINH1/COL15A1/PDGFRA/FOXC1/FBLN1/TGFBR1/FBLN5/DPT/ECM2/LRP1/COL1A1/MFAP4/HAS3/OLFML2A/SCX/CCDC80/EGFLAM	49
BP	GO:0030199	collagen fibril organization	19/407	64/18903	5.03641e-17	5.1938e-14	3.79851e-14	COMP/SFRP2/CYP1B1/LUM/LOX/LOXL1/COL14A1/COL12A1/COL1A2/LOXL4/COL5A1/P4HA1/ADAMTS2/SERPINH1/FOXC1/TGFBR1/DPT/COL1A1/SCX	19
BP	GO:0001503	ossification	42/407	429/18903	2.181e-16	1.79933e-13	1.31595e-13	PENK/COMP/IGFBP3/SFRP2/IGF2/SCUBE3/ITGA11/IL6/MGP/SRGN/ID3/TMEM119/LOX/IGF1/TNC/JUNB/BAMBI/ID4/CTHRC1/COL1A2/SMOC1/FHL2/ANKH/DLX5/CTSK/ASPN/CEBPB/ENPP1/MMP2/KAZALD1/ATF4/FOXC1/LGR4/CDH11/WNT7B/FGFR2/COL6A1/COL1A1/GDF5/EGR2/SCX/NOG	42
BP	GO:0045444	fat cell differentiation	28/407	244/18903	5.53803e-13	3.80739e-10	2.78456e-10	SFRP2/GPX1/RARRES2/IL6/ADIRF/NR4A1/ID4/ID2/FABP3/BNIP3/NR4A2/TRIB3/PLAC8/HES1/ZFP36L2/KLF4/CEBPB/ENPP1/DDIT3/SIX1/INHBB/MKKS/ZFP36L1/PDGFRA/GDF6/ZFP36/MAFB/EGR2	28
BP	GO:0001649	osteoblast differentiation	27/407	246/18903	4.20448e-12	2.38751e-09	1.74612e-09	PENK/IGFBP3/SFRP2/IGF2/SCUBE3/ITGA11/IL6/ID3/TMEM119/LOX/IGF1/TNC/JUNB/BAMBI/ID4/CTHRC1/SMOC1/FHL2/DLX5/CEBPB/ATF4/LGR4/WNT7B/FGFR2/COL6A1/COL1A1/NOG	27
BP	GO:0007517	muscle organ development	32/407	348/18903	5.18017e-12	2.38751e-09	1.74612e-09	CRYAB/ELN/IGF2/GPX1/NUPR1/ITGA11/FOS/FHL1/ACTC1/CITED2/ID3/LOX/IGF1/NR4A1/EGR1/NRG1/DSP/COL6A3/EGR3/SIX1/SGCD/ASS1/ITGA7/FOXC1/TGFBR1/FGFR2/MKX/ATF3/MEOX2/EGR2/SCX/NOG	32
BP	GO:0050673	epithelial cell proliferation	38/407	481/18903	5.20912e-12	2.38751e-09	1.74612e-09	IGFBP3/SFRP2/IGF2/GPX1/CXCL12/NUPR1/PGF/IL6/IGFBP4/ERRFI1/FGF7/RGCC/HTRA1/IGF1/COL8A1/SPARC/NEAT1/ID1/NR4A1/ID2/CDKN2B/HMOX1/DLX5/HES1/EGR3/CEBPB/APELA/SERPINF1/SIX1/ZFP36L1/ZFP36/LGR4/TGFBR1/ATOH8/FGFR2/GDF5/IL26/NOG	38
BP	GO:0060537	muscle tissue development	35/407	422/18903	9.65272e-12	3.98175e-09	2.91207e-09	ELN/IGF2/GPX1/NUPR1/FOS/ACTC1/CITED2/SORBS2/LOX/IGF1/NR4A1/IRX3/EGR1/PDGFRB/ID2/NRG1/RBP4/DSP/FHL2/ITGA8/SIX1/SGCD/GJA1/PDGFRA/ITGA7/FOXC1/TGFBR1/EYA2/FGFR2/ATF3/MEOX2/EGR2/SCX/NOG/GJA5	35
BP	GO:0001704	formation of primary germ layer	19/407	127/18903	3.12017e-11	1.17007e-08	8.55734e-09	SFRP2/FN1/COL8A1/COL12A1/ITGA8/KLF4/COL5A1/MMP2/APELA/GJA1/DUSP2/ITGA7/FOXC1/EYA2/ATOH8/FGFR2/COL6A1/SCX/NOG	19
BP	GO:0048568	embryonic organ development	35/407	449/18903	5.44872e-11	1.873e-08	1.36983e-08	IGF2/RARRES2/MFAP5/CITED2/EFEMP1/ID3/JUNB/ID2/CTHRC1/RBP4/DLX5/HES1/ITGA8/CEBPB/ATF4/APELA/SIX1/MKKS/RSPO3/ZFP36L1/PDGFRA/MFAP2/A2M/FOXC1/EPAS1/TGFBR1/MAFB/SCT/WNT7B/HOXB2/FGFR2/SOCS3/MDFI/NOG/DLX2	35
BP	GO:0031960	response to corticosteroid	21/407	165/18903	6.60631e-11	2.09623e-08	1.53309e-08	IGFBP2/CYP1B1/PTGDS/FOS/IL6/DDIT4/FOSB/IGFBP7/ERRFI1/FBXO32/SLIT3/ZFP36L2/SERPINF1/AKR1C3/ZFP36L1/A2M/FIBIN/ASS1/ZFP36/WNT7B/COL1A1	21
BP	GO:0051384	response to glucocorticoid	19/407	142/18903	2.26553e-10	6.67522e-08	4.88196e-08	IGFBP2/CYP1B1/PTGDS/FOS/IL6/DDIT4/FOSB/IGFBP7/ERRFI1/FBXO32/SLIT3/ZFP36L2/SERPINF1/ZFP36L1/A2M/FIBIN/ASS1/ZFP36/WNT7B	19
BP	GO:0009636	response to toxic substance	24/407	250/18903	1.0678e-09	2.71283e-07	1.98404e-07	PENK/CYP1B1/GPX1/NUPR1/HBB/FOS/CES1/HBA2/HBA1/MT1X/PTGES/PDGFRB/MT1M/NQO1/SLC7A11/CYGB/HBM/MT1F/ATF4/AKR1B10/INHBB/ASS1/FBLN5/EPHX1	24
BP	GO:0032963	collagen metabolic process	16/407	107/18903	1.1544e-09	2.71283e-07	1.98404e-07	IL6/ERRFI1/PCOLCE/RGCC/PDGFRB/COL1A2/CYGB/CTSK/COL5A1/MMP2/ADAMTS2/SERPINH1/COL1A1/MFAP4/SCX/P3H2	16
BP	GO:0060840	artery development	16/407	107/18903	1.1544e-09	2.71283e-07	1.98404e-07	COMP/CITED2/LOX/LOXL1/PDGFRB/NOTCH3/HES1/SOX4/DDIT3/SIX1/FOXC1/TGFBR1/LRP1/EGR2/NOG/GJA5	16
BP	GO:0070482	response to oxygen levels	28/407	337/18903	1.18378e-09	2.71283e-07	1.98404e-07	PENK/CRYAB/CXCL12/VCAM1/FOS/PGF/DDIT4/CITED2/RGCC/CD24/EGR1/PDGFRB/BNIP3/PTGIS/NR4A2/HMOX1/CYGB/FAM162A/MMP2/NDNF/ATF4/AK4/STC2/ZFP36L1/EPAS1/COL1A1/EGLN2/PDLIM1	28
BP	GO:0061448	connective tissue development	25/407	274/18903	1.38066e-09	2.99748e-07	2.19223e-07	CHI3L1/COMP/CYTL1/SFRP2/MGP/EFEMP1/LOX/EGR1/ID4/PDGFRB/TGFBI/BGN/CTSK/COL5A1/SERPINH1/EPYC/MKKS/GDF6/TGFBR1/WNT7B/COL1A1/GDF5/SCX/NOG/DLX2	25
BP	GO:0007369	gastrulation	21/407	196/18903	1.65754e-09	3.41868e-07	2.50027e-07	SFRP2/PLPP3/FN1/COL8A1/COL12A1/ITGA8/KLF4/COL5A1/MMP2/APELA/MKKS/GJA1/DUSP2/ITGA7/FOXC1/EYA2/ATOH8/FGFR2/COL6A1/SCX/NOG	21
BP	GO:0050678	regulation of epithelial cell proliferation	31/407	414/18903	1.89944e-09	3.73105e-07	2.72873e-07	SFRP2/IGF2/GPX1/CXCL12/NUPR1/PGF/ERRFI1/FGF7/RGCC/HTRA1/IGF1/SPARC/NEAT1/ID1/NR4A1/CDKN2B/HMOX1/DLX5/HES1/EGR3/APELA/SERPINF1/SIX1/ZFP36L1/ZFP36/TGFBR1/ATOH8/FGFR2/GDF5/IL26/NOG	31
BP	GO:0036293	response to decreased oxygen levels	26/407	309/18903	3.60806e-09	6.76512e-07	4.94771e-07	PENK/CRYAB/CXCL12/VCAM1/FOS/PGF/DDIT4/CITED2/RGCC/CD24/EGR1/BNIP3/PTGIS/NR4A2/HMOX1/CYGB/FAM162A/MMP2/NDNF/ATF4/AK4/STC2/ZFP36L1/EPAS1/EGLN2/PDLIM1	26
BP	GO:0016055	Wnt signaling pathway	32/407	456/18903	5.04967e-09	8.85682e-07	6.47749e-07	IGFBP2/SFRP2/SFRP4/PLPP3/IGFBP4/IGFBP1/CD24/BAMBI/EGR1/NR4A2/CTHRC1/IGFBP6/DLX5/KLF4/SOX4/DDIT3/RSPO3/LGR4/WNT7B/SNX3/BICC1/FGFR2/CPE/LRP1/COL1A1/MDFI/DACT1/ATP6AP2/SHISA2/BARX1/GPC4/NOG	32
BP	GO:0001655	urogenital system development	28/407	360/18903	5.15306e-09	8.85682e-07	6.47749e-07	CRLF1/ID3/CD24/TNC/ADAMTS1/IRX3/EGR1/ID4/PDGFRB/RBP4/NOTCH3/HES1/ITGA8/SOX4/MMP2/SERPINF1/SIX1/SPRY1/PDGFRA/ASS1/GDF6/FOXC1/LGR4/TGFBR1/WNT7B/BICC1/FGFR2/NOG	28
BP	GO:0198738	cell-cell signaling by wnt	32/407	458/18903	5.61237e-09	9.26041e-07	6.77266e-07	IGFBP2/SFRP2/SFRP4/PLPP3/IGFBP4/IGFBP1/CD24/BAMBI/EGR1/NR4A2/CTHRC1/IGFBP6/DLX5/KLF4/SOX4/DDIT3/RSPO3/LGR4/WNT7B/SNX3/BICC1/FGFR2/CPE/LRP1/COL1A1/MDFI/DACT1/ATP6AP2/SHISA2/BARX1/GPC4/NOG	32
BP	GO:0001666	response to hypoxia	25/407	296/18903	6.72471e-09	1.0669e-06	7.80284e-07	PENK/CRYAB/CXCL12/VCAM1/FOS/PGF/DDIT4/CITED2/RGCC/CD24/EGR1/BNIP3/PTGIS/NR4A2/HMOX1/CYGB/FAM162A/MMP2/NDNF/AK4/STC2/ZFP36L1/EPAS1/EGLN2/PDLIM1	25
BP	GO:0007178	transmembrane receptor protein serine/threonine kinase signaling pathway	29/407	390/18903	7.51934e-09	1.14879e-06	8.40173e-07	COMP/SFRP2/SFRP4/SCUBE3/FOS/GREM2/CITED2/HTRA1/LOX/ID1/LTBP2/BAMBI/EGR1/CDKN2B/COL1A2/DLX5/HES1/ITGA8/ASPN/INHBB/SPRY1/GDF6/LTBP1/TGFBR1/ATOH8/LRP1/GDF5/SCX/NOG	29
BP	GO:0048608	reproductive structure development	25/407	306/18903	1.31209e-08	1.93299e-06	1.41371e-06	SFRP2/CYP1B1/SERPINE2/NUPR1/CITED2/TNC/ADAMTS1/ID4/PDGFRB/RBP4/SLIT3/CEBPB/MMP2/SERPINF1/INHBB/MKKS/AKR1C3/PDGFRA/A2M/FOXC1/LGR4/TGFBR1/FGFR2/SCX/NOG	25
BP	GO:0051216	cartilage development	20/407	201/18903	1.45696e-08	2.0724e-06	1.51566e-06	CHI3L1/COMP/CYTL1/SFRP2/MGP/EFEMP1/TGFBI/BGN/CTSK/SERPINH1/EPYC/MKKS/GDF6/TGFBR1/WNT7B/COL1A1/GDF5/SCX/NOG/DLX2	20
BP	GO:0061458	reproductive system development	25/407	310/18903	1.70023e-08	2.33781e-06	1.70977e-06	SFRP2/CYP1B1/SERPINE2/NUPR1/CITED2/TNC/ADAMTS1/ID4/PDGFRB/RBP4/SLIT3/CEBPB/MMP2/SERPINF1/INHBB/MKKS/AKR1C3/PDGFRA/A2M/FOXC1/LGR4/TGFBR1/FGFR2/SCX/NOG	25
BP	GO:0030111	regulation of Wnt signaling pathway	26/407	336/18903	2.04482e-08	2.72093e-06	1.98997e-06	IGFBP2/SFRP2/SFRP4/PLPP3/IGFBP4/IGFBP1/BAMBI/EGR1/CTHRC1/IGFBP6/DLX5/SOX4/DDIT3/RSPO3/LGR4/SNX3/BICC1/FGFR2/LRP1/COL1A1/MDFI/DACT1/ATP6AP2/SHISA2/BARX1/NOG	26
BP	GO:0007568	aging	18/407	169/18903	2.69062e-08	3.46838e-06	2.53662e-06	PENK/IGFBP2/CRYAB/COMP/KRT16/GPX1/VCAM1/FOS/KRT14/IGFBP1/PDGFRB/CDKN2B/NQO1/SERPING1/MMP2/SERPINF1/INHBB/ASS1	18
BP	GO:0072001	renal system development	25/407	318/18903	2.81684e-08	3.52105e-06	2.57514e-06	CRLF1/ID3/CD24/ADAMTS1/IRX3/EGR1/PDGFRB/RBP4/NOTCH3/HES1/ITGA8/SOX4/SERPINF1/SIX1/SPRY1/PDGFRA/ASS1/GDF6/FOXC1/LGR4/TGFBR1/WNT7B/BICC1/FGFR2/NOG	25
BP	GO:0048732	gland development	30/407	441/18903	3.11809e-08	3.78298e-06	2.7667e-06	CYP1B1/IGF2/GPX1/SERPINE2/IL6/FGF7/CITED2/TNC/ID4/ID2/CDKN2B/HMOX1/NRG1/NTN4/HES1/CEBPB/MMP2/SERPINF1/SIX1/INHBB/LBH/PDGFRA/ASS1/FOXC1/SOCS2/TGFBR1/MAFB/WNT7B/FGFR2/NOG	30
BP	GO:0071559	response to transforming growth factor beta	23/407	277/18903	3.74568e-08	4.41455e-06	3.2286e-06	PENK/FOS/CITED2/HTRA1/LOX/ID1/LTBP2/BAMBI/CDKN2B/MXRA5/COL1A2/ITGA8/CTSK/ZFP36L2/ASPN/ZFP36L1/SPRY1/LTBP1/TGFBR1/FGFR2/COL1A1/GDF5/SCX	23
BP	GO:0003007	heart morphogenesis	22/407	258/18903	4.6338e-08	5.30957e-06	3.88318e-06	ELN/SFRP2/ACTC1/CITED2/ADAMTS1/NRG1/RBP4/DSP/FHL2/HES1/SLIT3/COL5A1/SOX4/SIX1/MKKS/SPRY1/FOXC1/TGFBR1/FGFR2/CPE/NOG/GJA5	22
BP	GO:0001659	temperature homeostasis	18/407	178/18903	6.02462e-08	6.71663e-06	4.91225e-06	G0S2/GPX1/NPR3/LEPR/ID1/PTGES/EGR1/ADAMTS5/PLAC8/LAMA4/CEBPB/ATF4/SCD/DDIT3/GJA1/MFAP2/EPAS1/LGR4	18
BP	GO:0001822	kidney development	24/407	309/18903	6.73912e-08	7.3155e-06	5.35023e-06	CRLF1/ID3/CD24/ADAMTS1/IRX3/EGR1/PDGFRB/NOTCH3/HES1/ITGA8/SOX4/SERPINF1/SIX1/SPRY1/PDGFRA/ASS1/GDF6/FOXC1/LGR4/TGFBR1/WNT7B/BICC1/FGFR2/NOG	24
BP	GO:0060070	canonical Wnt signaling pathway	24/407	310/18903	7.16197e-08	7.57516e-06	5.54013e-06	IGFBP2/SFRP2/SFRP4/PLPP3/IGFBP4/IGFBP1/BAMBI/EGR1/NR4A2/CTHRC1/IGFBP6/DLX5/KLF4/SOX4/DDIT3/RSPO3/LGR4/WNT7B/BICC1/FGFR2/COL1A1/DACT1/ATP6AP2/NOG	24
BP	GO:0003206	cardiac chamber morphogenesis	15/407	126/18903	8.95423e-08	9.18997e-06	6.72113e-06	SFRP2/CITED2/ADAMTS1/NRG1/RBP4/DSP/FHL2/HES1/SLIT3/SOX4/FOXC1/TGFBR1/FGFR2/CPE/NOG	15
BP	GO:0032964	collagen biosynthetic process	10/407	50/18903	9.13427e-08	9.18997e-06	6.72113e-06	IL6/ERRFI1/PCOLCE/RGCC/PDGFRB/CYGB/COL5A1/SERPINH1/COL1A1/SCX	10
BP	GO:0000302	response to reactive oxygen species	19/407	204/18903	9.68895e-08	9.47704e-06	6.93109e-06	CRYAB/CYP1B1/GPX1/HBB/FOS/IL6/HBA2/HBA1/PDGFRB/BNIP3/NQO1/HMOX1/MMP2/AKR1C3/PDGFRA/RHOB/FBLN5/COL1A1/SESN3	19
BP	GO:0033002	muscle cell proliferation	21/407	247/18903	9.87909e-08	9.47704e-06	6.93109e-06	ELN/IGFBP3/FOS/IL6/NPR3/CITED2/IGF1/ADAMTS1/PDGFRB/ID2/HMOX1/RBP4/NOTCH3/MMP2/DDIT3/SIX1/GJA1/FOXC1/TGFBR1/FGFR2/NOG	21
BP	GO:0071560	cellular response to transforming growth factor beta stimulus	22/407	271/18903	1.10676e-07	1.0232e-05	7.48322e-06	PENK/FOS/CITED2/HTRA1/LOX/ID1/LTBP2/BAMBI/CDKN2B/COL1A2/ITGA8/CTSK/ZFP36L2/ASPN/ZFP36L1/SPRY1/LTBP1/TGFBR1/FGFR2/COL1A1/GDF5/SCX	22
BP	GO:0048705	skeletal system morphogenesis	20/407	227/18903	1.11622e-07	1.0232e-05	7.48322e-06	COMP/SFRP4/MGP/CITED2/TMEM119/DLX5/MMP2/SERPINH1/SIX1/PAPPA2/PDGFRA/FOXC1/TGFBR1/HOXB2/FGFR2/COL1A1/MDFI/SCX/NOG/DLX2	20
BP	GO:0048844	artery morphogenesis	12/407	79/18903	1.17719e-07	1.05563e-05	7.72044e-06	COMP/CITED2/PDGFRB/NOTCH3/HES1/SOX4/SIX1/FOXC1/TGFBR1/LRP1/NOG/GJA5	12
BP	GO:0031667	response to nutrient levels	30/407	474/18903	1.52289e-07	1.33658e-05	9.77513e-06	PENK/IGFBP2/SFRP2/CYP1B1/GPX1/POSTN/VCAM1/FOS/GAS6/CDKN2B/BNIP3/NQO1/HMOX1/CTSK/PCSK1N/ASNS/ATF4/DDIT3/INHBB/MKKS/AKR1C3/STC2/COMT/A2M/ASS1/ZFP36/SCT/COL1A1/SESN3/ATF3	30
BP	GO:0060541	respiratory system development	19/407	211/18903	1.65084e-07	1.40289e-05	1.02601e-05	CHI3L1/ERRFI1/FGF7/LOX/CRISPLD2/PDGFRB/SLC7A11/RBP4/DLX5/HES1/ADAMTS2/SIX1/SPRY1/PDGFRA/ASS1/EPAS1/WNT7B/FGFR2/NOG	19
BP	GO:0019886	antigen processing and presentation of exogenous peptide antigen via MHC class II	8/407	30/18903	1.66646e-07	1.40289e-05	1.02601e-05	HLA-DRA/CD74/HLA-DRB1/HLA-DRB5/HLA-DMA/HLA-DPB1/CTSF/CTSD	8
BP	GO:0043588	skin development	23/407	302/18903	1.80794e-07	1.49155e-05	1.09086e-05	FLG/COMP/KRT81/KRT16/KRT7/KRT17/ERRFI1/FGF7/CSTA/COL1A2/DSP/KLF4/COL5A1/ADAMTS2/AKR1C3/ZFP36L1/LDB2/FOXC1/ZFP36/LGR4/MAFB/FGFR2/COL1A1	23
BP	GO:0014706	striated muscle tissue development	21/407	257/18903	1.93332e-07	1.56372e-05	1.14363e-05	ACTC1/CITED2/SORBS2/LOX/IGF1/IRX3/PDGFRB/ID2/NRG1/RBP4/DSP/FHL2/SGCD/GJA1/PDGFRA/FOXC1/TGFBR1/EYA2/FGFR2/NOG/GJA5	21
BP	GO:0007584	response to nutrient	16/407	154/18903	2.26103e-07	1.79361e-05	1.31176e-05	PENK/IGFBP2/SFRP2/CYP1B1/GPX1/POSTN/VCAM1/GAS6/CDKN2B/NQO1/HMOX1/AKR1C3/STC2/A2M/ASS1/COL1A1	16
BP	GO:0031214	biomineral tissue development	17/407	174/18903	2.31578e-07	1.80238e-05	1.31818e-05	COMP/MGP/SRGN/GAS6/TMEM119/LOX/IGF1/COL1A2/ANKH/FAM20A/ASPN/CEBPB/ENPP1/ATF4/LGR4/FGFR2/COL1A1	17
BP	GO:0006979	response to oxidative stress	28/407	434/18903	2.71032e-07	2.07038e-05	1.51418e-05	PENK/CRYAB/CYP1B1/GPX1/HBB/FOS/IL6/HBA2/HBA1/PDGFRB/BNIP3/NQO1/NR4A2/HMOX1/SLC7A11/CYGB/MMP2/ATF4/AKR1C3/STC2/PDGFRA/EPAS1/RHOB/FBLN5/COL1A1/SESN3/PDLIM1/HSPB1	28
BP	GO:0008544	epidermis development	25/407	362/18903	3.40532e-07	2.55399e-05	1.86787e-05	FLG/KRT81/SFRP4/KRT16/KRT7/KRT14/CRABP2/CST6/HLA-DRB1/KRT17/ERRFI1/FGF7/CSTA/DSP/HES1/KLF4/AKR1C3/ZFP36L1/LDB2/FOXC1/ZFP36/LGR4/MAFB/EMP1/FGFR2	25
BP	GO:0001892	embryonic placenta development	12/407	87/18903	3.4917e-07	2.57201e-05	1.88106e-05	IGF2/CITED2/JUNB/HES1/CEBPB/RSPO3/ZFP36L1/EPAS1/WNT7B/FGFR2/SOCS3/MDFI	12
BP	GO:0048545	response to steroid hormone	24/407	339/18903	3.74531e-07	2.71042e-05	1.98228e-05	IGFBP2/CYP1B1/PTGDS/FOS/IL6/DDIT4/FOSB/IGFBP7/ERRFI1/LOX/FBXO32/SLIT3/ZFP36L2/SERPINF1/AKR1C3/ZFP36L1/LBH/A2M/FIBIN/ASS1/ZFP36/WNT7B/COL1A1/EGLN2	24
BP	GO:1990845	adaptive thermogenesis	16/407	160/18903	3.82332e-07	2.71917e-05	1.98868e-05	G0S2/NPR3/LEPR/ID1/ADAMTS5/PLAC8/LAMA4/CEBPB/ATF4/SCD/DDIT3/GJA1/MFAP2/EPAS1/LGR4/SCT	16
BP	GO:0042060	wound healing	28/407	442/18903	3.92398e-07	2.74346e-05	2.00645e-05	COMP/GPX1/PLPP3/SERPINE2/HBB/IL6/FN1/GAS6/LOX/IGF1/PDGFRB/HMOX1/NRG1/SLC7A11/DSP/SERPING1/LCK/S100A10/COL5A1/NDNF/PDGFRA/FBLN1/TGFBR1/FGFR2/SCUBE1/COL1A1/HSPB1/NOG	28
BP	GO:0110148	biomineralization	17/407	181/18903	4.07614e-07	2.80234e-05	2.04951e-05	COMP/MGP/SRGN/GAS6/TMEM119/LOX/IGF1/COL1A2/ANKH/FAM20A/ASPN/CEBPB/ENPP1/ATF4/LGR4/FGFR2/COL1A1	17
BP	GO:0002495	antigen processing and presentation of peptide antigen via MHC class II	8/407	34/18903	4.79387e-07	3.24176e-05	2.37088e-05	HLA-DRA/CD74/HLA-DRB1/HLA-DRB5/HLA-DMA/HLA-DPB1/CTSF/CTSD	8
BP	GO:0085029	extracellular matrix assembly	9/407	46/18903	4.95546e-07	3.29698e-05	2.41126e-05	HAS1/GAS6/RGCC/LOX/COL1A2/NTN4/FBLN5/MFAP4/HAS3	9
BP	GO:0001558	regulation of cell growth	27/407	422/18903	5.23526e-07	3.42785e-05	2.50698e-05	CRYAB/IGFBP3/SFRP2/CXCL12/SERPINE2/CRABP2/IGFBP4/FHL1/FN1/IGFBP7/IGFBP1/KRT17/IGF1/TNC/CDKN2A/SLIT3/PTPRS/ENPP1/KAZALD1/PAPPA2/GJA1/SOCS2/TGFBR1/FBLN5/EGLN2/NGF/CDKN2C	27
BP	GO:0001656	metanephros development	12/407	92/18903	6.48351e-07	4.14902e-05	3.03441e-05	ID3/IRX3/EGR1/PDGFRB/HES1/ITGA8/SIX1/SPRY1/PDGFRA/GDF6/LGR4/WNT7B	12
BP	GO:0045598	regulation of fat cell differentiation	15/407	147/18903	6.81738e-07	4.14902e-05	3.03441e-05	SFRP2/RARRES2/IL6/ADIRF/ID4/ID2/TRIB3/HES1/ZFP36L2/CEBPB/ENPP1/DDIT3/SIX1/ZFP36L1/ZFP36	15
BP	GO:0106106	cold-induced thermogenesis	15/407	147/18903	6.81738e-07	4.14902e-05	3.03441e-05	G0S2/NPR3/LEPR/ID1/ADAMTS5/PLAC8/LAMA4/CEBPB/ATF4/SCD/DDIT3/GJA1/MFAP2/EPAS1/LGR4	15
BP	GO:0120161	regulation of cold-induced thermogenesis	15/407	147/18903	6.81738e-07	4.14902e-05	3.03441e-05	G0S2/NPR3/LEPR/ID1/ADAMTS5/PLAC8/LAMA4/CEBPB/ATF4/SCD/DDIT3/GJA1/MFAP2/EPAS1/LGR4	15
BP	GO:0003205	cardiac chamber development	16/407	167/18903	6.8396e-07	4.14902e-05	3.03441e-05	SFRP2/CITED2/ADAMTS1/NRG1/RBP4/DSP/FHL2/HES1/SLIT3/SOX4/FOXC1/TGFBR1/FGFR2/CPE/NOG/GJA5	16
BP	GO:0010171	body morphogenesis	9/407	48/18903	7.26188e-07	4.34134e-05	3.17507e-05	GREM2/CRISPLD2/DLX5/MMP2/PDGFRA/COL1A1/ATP6AP2/SCX/NOG	9
BP	GO:0002504	antigen processing and presentation of peptide or polysaccharide antigen via MHC class II	8/407	36/18903	7.69423e-07	4.40815e-05	3.22393e-05	HLA-DRA/CD74/HLA-DRB1/HLA-DRB5/HLA-DMA/HLA-DPB1/CTSF/CTSD	8
BP	GO:0018149	peptide cross-linking	8/407	36/18903	7.69423e-07	4.40815e-05	3.22393e-05	FLG/DCN/FN1/CSTA/DSP/BGN/NDNF/EGFLAM	8
BP	GO:0060323	head morphogenesis	8/407	36/18903	7.69423e-07	4.40815e-05	3.22393e-05	CRISPLD2/DLX5/MMP2/PDGFRA/COL1A1/ATP6AP2/SCX/NOG	8
BP	GO:0042542	response to hydrogen peroxide	14/407	130/18903	8.34265e-07	4.71417e-05	3.44773e-05	CRYAB/CYP1B1/GPX1/HBB/IL6/HBA2/HBA1/PDGFRB/BNIP3/NQO1/HMOX1/MMP2/RHOB/COL1A1	14
BP	GO:0001890	placenta development	15/407	150/18903	8.83912e-07	4.92721e-05	3.60355e-05	IGF2/CITED2/HTRA1/JUNB/HES1/CEBPB/APELA/STC2/RSPO3/ZFP36L1/EPAS1/WNT7B/FGFR2/SOCS3/MDFI	15
BP	GO:0060828	regulation of canonical Wnt signaling pathway	20/407	260/18903	9.84796e-07	5.41638e-05	3.9613e-05	IGFBP2/SFRP2/SFRP4/IGFBP4/IGFBP1/BAMBI/EGR1/CTHRC1/IGFBP6/DLX5/SOX4/DDIT3/RSPO3/LGR4/BICC1/FGFR2/COL1A1/DACT1/ATP6AP2/NOG	20
BP	GO:0071384	cellular response to corticosteroid stimulus	10/407	64/18903	1.02982e-06	5.58949e-05	4.08791e-05	CYP1B1/DDIT4/ERRFI1/FBXO32/ZFP36L2/SERPINF1/AKR1C3/ZFP36L1/ASS1/ZFP36	10
BP	GO:0016049	cell growth	29/407	493/18903	1.10758e-06	5.93348e-05	4.33949e-05	CRYAB/IGFBP3/SFRP2/CXCL12/SERPINE2/CRABP2/IGFBP4/FHL1/FN1/IGFBP7/IGFBP1/KRT17/NRN1/SORBS2/IGF1/TNC/CDKN2A/SLIT3/PTPRS/ENPP1/KAZALD1/PAPPA2/GJA1/SOCS2/TGFBR1/FBLN5/EGLN2/NGF/CDKN2C	29
BP	GO:0030178	negative regulation of Wnt signaling pathway	16/407	174/18903	1.18634e-06	6.27393e-05	4.58847e-05	IGFBP2/SFRP2/SFRP4/IGFBP4/IGFBP1/EGR1/CTHRC1/IGFBP6/DDIT3/BICC1/LRP1/MDFI/DACT1/SHISA2/BARX1/NOG	16
BP	GO:0048738	cardiac muscle tissue development	19/407	241/18903	1.27296e-06	6.6468e-05	4.86118e-05	ACTC1/CITED2/SORBS2/IGF1/IRX3/PDGFRB/ID2/NRG1/RBP4/DSP/FHL2/SGCD/GJA1/PDGFRA/FOXC1/TGFBR1/FGFR2/NOG/GJA5	19
BP	GO:0007498	mesoderm development	14/407	136/18903	1.44299e-06	7.44039e-05	5.44157e-05	SFRP2/MEST/CITED2/IRX3/ITGA8/KLF4/APELA/GJA1/ZFP36L1/FOXC1/EYA2/FGFR2/SCX/NOG	14
BP	GO:0043618	regulation of transcription from RNA polymerase II promoter in response to stress	8/407	39/18903	1.4784e-06	7.5289e-05	5.5063e-05	CITED2/EGR1/HMOX1/CEBPB/ATF4/DDIT3/EPAS1/ATF3	8
BP	GO:0007492	endoderm development	11/407	83/18903	1.61872e-06	8.05668e-05	5.8923e-05	FN1/COL8A1/COL12A1/COL5A1/MMP2/APELA/ZFP36L1/DUSP2/ITGA7/COL6A1/NOG	11
BP	GO:0070997	neuron death	24/407	368/18903	1.6211e-06	8.05668e-05	5.8923e-05	GPX1/NUPR1/FOS/DDIT4/CRLF1/EGR1/BNIP3/NQO1/NR4A2/NTRK2/HMOX1/SLC7A11/FAM162A/CEBPB/NDNF/ATF4/UNC5B/DDIT3/SERPINF1/SIX1/GPNMB/GDF5/EGLN2/NGF	24
BP	GO:0002478	antigen processing and presentation of exogenous peptide antigen	8/407	40/18903	1.81353e-06	8.86688e-05	6.48484e-05	HLA-DRA/CD74/HLA-DRB1/HLA-DRB5/HLA-DMA/HLA-DPB1/CTSF/CTSD	8
BP	GO:0021675	nerve development	11/407	84/18903	1.82711e-06	8.86688e-05	6.48484e-05	SERPINE2/VCAM1/CITED2/HES1/SIX1/SLC1A3/MAFB/HOXB2/ACKR3/NGF/EGR2	11
BP	GO:0036294	cellular response to decreased oxygen levels	15/407	159/18903	1.85361e-06	8.89088e-05	6.50239e-05	FOS/CITED2/RGCC/EGR1/BNIP3/PTGIS/HMOX1/FAM162A/NDNF/ATF4/AK4/STC2/ZFP36L1/EPAS1/EGLN2	15
BP	GO:0045926	negative regulation of growth	19/407	249/18903	2.07214e-06	9.82479e-05	7.18542e-05	CRYAB/SFRP2/SERPINE2/FHL1/CITED2/MT1X/CDKN2A/MT1M/RBP4/PLAC8/SLIT3/PTPRS/MT1F/ENPP1/GJA1/STC2/SOCS2/CDKN2C/NOG	19
BP	GO:0090130	tissue migration	24/407	374/18903	2.15006e-06	0.000100784	7.3709e-05	CYP1B1/KRT16/GPX1/PLPP3/DCN/ACTC1/FGF7/RGCC/SPARC/ID1/NR4A1/HMOX1/S100P/ENPP2/EGR3/KLF4/APELA/SERPINF1/TMSB4X/RHOB/TGFBR1/ATOH8/MEOX2/HSPB1	24
BP	GO:0045667	regulation of osteoblast differentiation	14/407	141/18903	2.22595e-06	0.000103169	7.54534e-05	SFRP2/SCUBE3/IL6/ID3/TMEM119/IGF1/BAMBI/CTHRC1/SMOC1/CEBPB/ATF4/WNT7B/FGFR2/NOG	14
BP	GO:0071385	cellular response to glucocorticoid stimulus	9/407	55/18903	2.41015e-06	0.000110465	8.07893e-05	CYP1B1/DDIT4/ERRFI1/FBXO32/ZFP36L2/SERPINF1/ZFP36L1/ASS1/ZFP36	9
BP	GO:0030282	bone mineralization	13/407	123/18903	2.54467e-06	0.000115349	8.43612e-05	COMP/MGP/SRGN/TMEM119/LOX/IGF1/COL1A2/ANKH/ASPN/ENPP1/ATF4/LGR4/FGFR2	13
BP	GO:0060325	face morphogenesis	7/407	30/18903	2.70348e-06	0.000121216	8.86518e-05	CRISPLD2/DLX5/MMP2/PDGFRA/COL1A1/SCX/NOG	7
BP	GO:0030324	lung development	16/407	187/18903	3.06556e-06	0.000135972	9.94442e-05	CHI3L1/ERRFI1/FGF7/LOX/CRISPLD2/PDGFRB/SLC7A11/RBP4/HES1/ADAMTS2/SPRY1/PDGFRA/EPAS1/WNT7B/FGFR2/NOG	16
BP	GO:0018212	peptidyl-tyrosine modification	24/407	382/18903	3.10131e-06	0.000136095	9.95335e-05	SFRP2/IGF2/PLPP3/IL6/CRLF1/CD74/GAS6/ERRFI1/FGF7/EFEMP1/IGF1/CD24/PDGFRB/NTRK2/NRG1/ENPP2/HES1/LCK/MIF/PDGFRA/FGFR2/SOCS3/TPST1/DOK7	24
BP	GO:0001667	ameboidal-type cell migration	28/407	492/18903	3.21895e-06	0.000138867	0.000101561	CYP1B1/KRT16/GPX1/PLPP3/DCN/HAS1/FN1/FGF7/RGCC/SPARC/ID1/NR4A1/HMOX1/S100P/CYGB/ENPP2/EGR3/KLF4/APELA/SERPINF1/TMSB4X/GJA1/RHOB/TGFBR1/ATOH8/PDLIM1/MEOX2/HSPB1	28
BP	GO:0071364	cellular response to epidermal growth factor stimulus	8/407	43/18903	3.23182e-06	0.000138867	0.000101561	FOS/ERRFI1/ID1/ZFP36L2/ZFP36L1/FOXC1/ZFP36/COL1A1	8
BP	GO:0003231	cardiac ventricle development	13/407	126/18903	3.33754e-06	0.000141931	0.000103802	SFRP2/CITED2/NRG1/DSP/HES1/SLIT3/SOX4/FOXC1/TGFBR1/FGFR2/CPE/NOG/GJA5	13
BP	GO:0001706	endoderm formation	9/407	58/18903	3.81288e-06	0.000160491	0.000117376	FN1/COL8A1/COL12A1/COL5A1/MMP2/DUSP2/ITGA7/COL6A1/NOG	9
BP	GO:0001707	mesoderm formation	10/407	74/18903	4.03337e-06	0.000163865	0.000119844	SFRP2/ITGA8/KLF4/APELA/GJA1/FOXC1/EYA2/FGFR2/SCX/NOG	10
BP	GO:0035924	cellular response to vascular endothelial growth factor stimulus	10/407	74/18903	4.03337e-06	0.000163865	0.000119844	DCN/VCAM1/PGF/NR4A1/PDGFRB/GAS1/EGR3/PDGFRA/FOXC1/HSPB1	10
BP	GO:0030323	respiratory tube development	16/407	191/18903	4.03438e-06	0.000163865	0.000119844	CHI3L1/ERRFI1/FGF7/LOX/CRISPLD2/PDGFRB/SLC7A11/RBP4/HES1/ADAMTS2/SPRY1/PDGFRA/EPAS1/WNT7B/FGFR2/NOG	16
BP	GO:0001654	eye development	24/407	388/18903	4.05194e-06	0.000163865	0.000119844	CRYAB/CYP1B1/MFAP5/CITED2/EFEMP1/COL8A1/PDGFRB/NTRK2/SMOC1/SLC7A11/RBP4/HES1/KLF4/COL5A1/ATF4/SCO2/SERPINF1/SPRY1/PDGFRA/MFAP2/FOXC1/TGFBR1/WNT7B/DLX2	24
BP	GO:0010466	negative regulation of peptidase activity	19/407	263/18903	4.6239e-06	0.00018351	0.000134211	CRYAB/SFRP2/GPX1/SERPINE2/SLPI/CST6/GAS6/CSTA/NR4A1/ITIH5/SERPING1/COL6A3/PCSK1N/KLF4/SERPINH1/SERPINF1/A2M/LRP1/NGF	19
BP	GO:0043620	regulation of DNA-templated transcription in response to stress	8/407	45/18903	4.62669e-06	0.00018351	0.000134211	CITED2/EGR1/HMOX1/CEBPB/ATF4/DDIT3/EPAS1/ATF3	8
BP	GO:0150063	visual system development	24/407	392/18903	4.82614e-06	0.000189599	0.000138664	CRYAB/CYP1B1/MFAP5/CITED2/EFEMP1/COL8A1/PDGFRB/NTRK2/SMOC1/SLC7A11/RBP4/HES1/KLF4/COL5A1/ATF4/SCO2/SERPINF1/SPRY1/PDGFRA/MFAP2/FOXC1/TGFBR1/WNT7B/DLX2	24
BP	GO:0071456	cellular response to hypoxia	14/407	151/18903	5.00465e-06	0.000193062	0.000141197	FOS/CITED2/RGCC/EGR1/BNIP3/PTGIS/HMOX1/FAM162A/NDNF/AK4/STC2/ZFP36L1/EPAS1/EGLN2	14
BP	GO:0070371	ERK1 and ERK2 cascade	22/407	340/18903	5.00792e-06	0.000193062	0.000141197	CHI3L1/FN1/CD74/GAS6/HLA-DRB1/ERRFI1/IGF1/PDGFRB/NRG1/ZFP36L2/APELA/MIF/ZFP36L1/SPRY1/PDGFRA/FBLN1/GPNMB/FGFR2/ACKR3/ATF3/NEK10/IL26	22
BP	GO:0048332	mesoderm morphogenesis	10/407	76/18903	5.15791e-06	0.000197004	0.00014408	SFRP2/ITGA8/KLF4/APELA/GJA1/FOXC1/EYA2/FGFR2/SCX/NOG	10
BP	GO:0090092	regulation of transmembrane receptor protein serine/threonine kinase signaling pathway	20/407	290/18903	5.2483e-06	0.000198617	0.00014526	SFRP2/SFRP4/SCUBE3/GREM2/CITED2/HTRA1/LOX/BAMBI/CDKN2B/HES1/ITGA8/ASPN/INHBB/SPRY1/GDF6/LTBP1/TGFBR1/LRP1/GDF5/NOG	20
BP	GO:0090132	epithelium migration	23/407	369/18903	5.67808e-06	0.000212928	0.000155726	CYP1B1/KRT16/GPX1/PLPP3/DCN/FGF7/RGCC/SPARC/ID1/NR4A1/HMOX1/S100P/ENPP2/EGR3/KLF4/APELA/SERPINF1/TMSB4X/RHOB/TGFBR1/ATOH8/MEOX2/HSPB1	23
BP	GO:0071453	cellular response to oxygen levels	15/407	175/18903	6.09342e-06	0.00022644	0.000165608	FOS/CITED2/RGCC/EGR1/BNIP3/PTGIS/HMOX1/FAM162A/NDNF/ATF4/AK4/STC2/ZFP36L1/EPAS1/EGLN2	15
BP	GO:0048880	sensory system development	24/407	398/18903	6.24243e-06	0.00022644	0.000165608	CRYAB/CYP1B1/MFAP5/CITED2/EFEMP1/COL8A1/PDGFRB/NTRK2/SMOC1/SLC7A11/RBP4/HES1/KLF4/COL5A1/ATF4/SCO2/SERPINF1/SPRY1/PDGFRA/MFAP2/FOXC1/TGFBR1/WNT7B/DLX2	24
BP	GO:0062197	cellular response to chemical stress	22/407	345/18903	6.32176e-06	0.00022644	0.000165608	PENK/CYP1B1/GPX1/FOS/IL6/ERRFI1/BNIP3/NQO1/NR4A2/HMOX1/SLC7A11/MMP2/ATF4/DDIT3/EFHD1/AKR1C3/ZFP36L1/PDGFRA/EPAS1/RHOB/FBLN5/HSPB1	22
BP	GO:0048562	embryonic organ morphogenesis	20/407	294/18903	6.44022e-06	0.00022644	0.000165608	MFAP5/CITED2/EFEMP1/ID2/CTHRC1/RBP4/DLX5/HES1/ITGA8/SIX1/MKKS/PDGFRA/MFAP2/TGFBR1/MAFB/HOXB2/FGFR2/MDFI/NOG/DLX2	20
BP	GO:0044344	cellular response to fibroblast growth factor stimulus	12/407	114/18903	6.44904e-06	0.00022644	0.000165608	FGF7/NR4A1/EGR3/ZFP36L2/NDNF/ZFP36L1/SPRY1/ZFP36/FGFR2/COL1A1/SHISA2/NOG	12
BP	GO:0051098	regulation of binding	23/407	372/18903	6.48501e-06	0.00022644	0.000165608	SLPI/GREM2/LOX/IGF1/ID1/BAMBI/TRIB3/CTHRC1/HMOX1/C4orf3/HES1/S100A10/KLF4/CCPG1/DDIT3/TMSB4X/FOXC1/TGFBR1/LRP1/MDFI/DACT1/NGF/NOG	23
BP	GO:0061383	trabecula morphogenesis	8/407	47/18903	6.50051e-06	0.00022644	0.000165608	ADAMTS1/NRG1/RBP4/FHL2/MMP2/TGFBR1/COL1A1/NOG	8
BP	GO:0070849	response to epidermal growth factor	8/407	47/18903	6.50051e-06	0.00022644	0.000165608	FOS/ERRFI1/ID1/ZFP36L2/ZFP36L1/FOXC1/ZFP36/COL1A1	8
BP	GO:0060538	skeletal muscle organ development	15/407	176/18903	6.53245e-06	0.00022644	0.000165608	ELN/IGF2/GPX1/NUPR1/FOS/CITED2/NR4A1/EGR1/SIX1/ASS1/ITGA7/ATF3/MEOX2/EGR2/SCX	15
BP	GO:0051346	negative regulation of hydrolase activity	23/407	373/18903	6.77631e-06	0.000232936	0.000170359	CRYAB/SFRP2/GPX1/SERPINE2/SLPI/CST6/LEPR/GAS6/CSTA/NR4A1/ITIH5/SERPING1/COL6A3/PCSK1N/KLF4/SERPINH1/SERPINF1/MKKS/SPRY1/A2M/LGALS3/LRP1/NGF	23
BP	GO:0045785	positive regulation of cell adhesion	27/407	484/18903	6.96876e-06	0.000237571	0.000173749	IGFBP2/SFRP2/IGF2/CXCL12/PLPP3/VCAM1/IL6/HLA-DRA/FN1/CD74/HLA-DRB1/CITED2/IGF1/COL8A1/CD24/HES1/EGR3/LCK/S100A10/SOX4/NDNF/HLA-DRB5/ECM2/HLA-DMA/HLA-DPB1/CCDC80/EGFLAM	27
BP	GO:2001233	regulation of apoptotic signaling pathway	23/407	374/18903	7.07946e-06	0.000239367	0.000175062	SFRP2/G0S2/GPX1/CXCL12/NUPR1/CD74/HERPUD1/IGF1/NR4A2/HMOX1/TPD52L1/LCK/UNC5B/DDIT3/MIF/INHBB/LGALS3/TGFBR1/EYA2/ACKR3/ATF3/HSPB1/NOG	23
BP	GO:0048483	autonomic nervous system development	8/407	48/18903	7.65538e-06	0.000256735	0.000187765	VCAM1/FN1/HES1/SOX4/SIX1/HOXB2/ACKR3/EGR2	8
BP	GO:0097193	intrinsic apoptotic signaling pathway	20/407	298/18903	7.87166e-06	0.000260204	0.000190301	SFRP2/CYP1B1/GPX1/CXCL12/NUPR1/DDIT4/CD74/HERPUD1/CD24/BNIP3/TRIB3/HMOX1/CHAC1/LCK/CEBPB/ATF4/DDIT3/MIF/ACKR3/HSPB1	20
BP	GO:0052547	regulation of peptidase activity	26/407	459/18903	7.88496e-06	0.000260204	0.000190301	CRYAB/SFRP2/GPX1/SERPINE2/SLPI/FN1/CST6/GAS6/CSTA/PCOLCE/NR4A1/ITIH5/SERPING1/FAM162A/COL6A3/LCK/PCSK1N/KLF4/SERPINH1/SERPINF1/A2M/FBLN1/LRP1/GSN/NGF/CTSD	26
BP	GO:0071230	cellular response to amino acid stimulus	10/407	80/18903	8.24212e-06	0.000269831	0.000197343	NTRK2/COL1A2/CEBPB/MMP2/SIX1/PDGFRA/ASS1/COL6A1/COL1A1/SESN3	10
BP	GO:1901214	regulation of neuron death	21/407	325/18903	8.38973e-06	0.000271325	0.000198435	NUPR1/FOS/DDIT4/CRLF1/EGR1/NQO1/NR4A2/NTRK2/HMOX1/SLC7A11/CEBPB/NDNF/ATF4/UNC5B/DDIT3/SERPINF1/SIX1/GPNMB/GDF5/EGLN2/NGF	21
BP	GO:0060349	bone morphogenesis	11/407	98/18903	8.41929e-06	0.000271325	0.000198435	COMP/SFRP4/CITED2/TMEM119/DLX5/SERPINH1/PAPPA2/FOXC1/FGFR2/COL1A1/SCX	11
BP	GO:0045861	negative regulation of proteolysis	22/407	352/18903	8.68803e-06	0.000277815	0.000203181	CRYAB/SFRP2/GPX1/SERPINE2/SLPI/CST6/GAS6/CSTA/NR4A1/ITIH5/GAS1/CHAC1/SERPING1/TM4SF20/COL6A3/PCSK1N/KLF4/SERPINH1/SERPINF1/A2M/LRP1/NGF	22
BP	GO:0019884	antigen processing and presentation of exogenous antigen	8/407	49/18903	8.97881e-06	0.000284904	0.000208366	HLA-DRA/CD74/HLA-DRB1/HLA-DRB5/HLA-DMA/HLA-DPB1/CTSF/CTSD	8
BP	GO:0018108	peptidyl-tyrosine phosphorylation	23/407	380/18903	9.17198e-06	0.000288812	0.000211224	SFRP2/IGF2/PLPP3/IL6/CRLF1/CD74/GAS6/ERRFI1/FGF7/EFEMP1/IGF1/CD24/PDGFRB/NTRK2/NRG1/ENPP2/HES1/LCK/MIF/PDGFRA/FGFR2/SOCS3/DOK7	23
BP	GO:0010951	negative regulation of endopeptidase activity	18/407	252/18903	9.60916e-06	0.000300286	0.000219616	CRYAB/SFRP2/GPX1/SERPINE2/SLPI/CST6/GAS6/CSTA/NR4A1/ITIH5/SERPING1/COL6A3/PCSK1N/KLF4/SERPINH1/SERPINF1/A2M/NGF	18
BP	GO:1901654	response to ketone	16/407	205/18903	9.9566e-06	0.000308804	0.000225846	CYP1B1/POSTN/FOS/DDIT4/FOSB/IGFBP7/GAS6/ERRFI1/FBXO32/NQO1/SLIT3/SERPINF1/AKR1C3/A2M/FIBIN/ASS1	16
BP	GO:0071774	response to fibroblast growth factor	12/407	120/18903	1.09635e-05	0.000337496	0.000246829	FGF7/NR4A1/EGR3/ZFP36L2/NDNF/ZFP36L1/SPRY1/ZFP36/FGFR2/COL1A1/SHISA2/NOG	12
BP	GO:0051402	neuron apoptotic process	18/407	255/18903	1.12955e-05	0.000345139	0.00025242	GPX1/NUPR1/CRLF1/BNIP3/NQO1/NR4A2/NTRK2/HMOX1/FAM162A/CEBPB/NDNF/ATF4/UNC5B/DDIT3/SIX1/GDF5/EGLN2/NGF	18
BP	GO:0043542	endothelial cell migration	19/407	281/18903	1.19317e-05	0.000361893	0.000264672	CYP1B1/GPX1/PLPP3/DCN/RGCC/SPARC/ID1/NR4A1/HMOX1/S100P/EGR3/KLF4/SERPINF1/TMSB4X/RHOB/TGFBR1/ATOH8/MEOX2/HSPB1	19
BP	GO:0043567	regulation of insulin-like growth factor receptor signaling pathway	6/407	25/18903	1.20192e-05	0.000361893	0.000264672	IGFBP2/IGFBP3/IGFBP4/IGFBP1/IGF1/IGFBP6	6
BP	GO:0060324	face development	8/407	51/18903	1.22103e-05	0.000364981	0.000266931	CRISPLD2/DLX5/MMP2/MKKS/PDGFRA/COL1A1/SCX/NOG	8
BP	GO:0044703	multi-organism reproductive process	16/407	209/18903	1.26931e-05	0.000376193	0.000275131	IGFBP2/SERPINE2/FOS/PGF/FOSB/IGFBP7/CITED2/JUNB/MMP2/EPYC/APELA/GJA1/STC2/PSG5/FBLN1/PSG4	16
BP	GO:0008406	gonad development	17/407	233/18903	1.2859e-05	0.000376193	0.000275131	SFRP2/CYP1B1/NUPR1/CITED2/ADAMTS1/PDGFRB/SLIT3/CEBPB/MMP2/INHBB/MKKS/AKR1C3/PDGFRA/A2M/FOXC1/TGFBR1/SCX	17
BP	GO:0060348	bone development	17/407	233/18903	1.2859e-05	0.000376193	0.000275131	COMP/SFRP4/LEPR/CITED2/TMEM119/LOX/IGF1/DLX5/BGN/SERPINH1/EPYC/PAPPA2/GJA1/FOXC1/FGFR2/COL1A1/SCX	17
BP	GO:0007519	skeletal muscle tissue development	14/407	164/18903	1.29931e-05	0.00037744	0.000276043	ELN/IGF2/GPX1/NUPR1/FOS/CITED2/NR4A1/EGR1/SIX1/ITGA7/ATF3/MEOX2/EGR2/SCX	14
BP	GO:0048144	fibroblast proliferation	11/407	103/18903	1.36144e-05	0.000392724	0.000287221	GPX1/NUPR1/FN1/CD74/GAS6/IGF1/PDGFRB/FTH1/MIF/PDGFRA/WNT7B	11
BP	GO:0006636	unsaturated fatty acid biosynthetic process	8/407	52/18903	1.41619e-05	0.00040568	0.000296696	PTGDS/CD74/PTGES/PTGIS/SCD/MIF/AKR1C3/FADS3	8
BP	GO:0060669	embryonic placenta morphogenesis	6/407	26/18903	1.53427e-05	0.000435511	0.000318513	IGF2/RSPO3/ZFP36L1/WNT7B/FGFR2/SOCS3	6
BP	GO:0007565	female pregnancy	15/407	189/18903	1.54191e-05	0.000435511	0.000318513	IGFBP2/FOS/PGF/FOSB/IGFBP7/CITED2/JUNB/MMP2/EPYC/APELA/GJA1/STC2/PSG5/FBLN1/PSG4	15
BP	GO:0030509	BMP signaling pathway	14/407	167/18903	1.59655e-05	0.000435511	0.000318513	COMP/SFRP2/SFRP4/SCUBE3/GREM2/HTRA1/BAMBI/EGR1/DLX5/HES1/GDF6/GDF5/SCX/NOG	14
BP	GO:0010631	epithelial cell migration	22/407	366/18903	1.59667e-05	0.000435511	0.000318513	CYP1B1/KRT16/GPX1/PLPP3/DCN/FGF7/RGCC/SPARC/ID1/NR4A1/HMOX1/S100P/ENPP2/EGR3/KLF4/SERPINF1/TMSB4X/RHOB/TGFBR1/ATOH8/MEOX2/HSPB1	22
BP	GO:0060485	mesenchyme development	20/407	313/18903	1.61603e-05	0.000435511	0.000318513	SFRP2/IL6/ACTC1/FN1/CITED2/RGCC/IGF1/BAMBI/PDGFRB/NRG1/HES1/SIX1/ZFP36L1/SPRY1/FOXC1/TGFBR1/FGFR2/COL1A1/SCX/NOG	20
BP	GO:0002399	MHC class II protein complex assembly	5/407	16/18903	1.62137e-05	0.000435511	0.000318513	HLA-DRA/HLA-DRB1/HLA-DRB5/HLA-DMA/HLA-DPB1	5
BP	GO:0002503	peptide antigen assembly with MHC class II protein complex	5/407	16/18903	1.62137e-05	0.000435511	0.000318513	HLA-DRA/HLA-DRB1/HLA-DRB5/HLA-DMA/HLA-DPB1	5
BP	GO:0015671	oxygen transport	5/407	16/18903	1.62137e-05	0.000435511	0.000318513	HBB/HBA2/HBA1/CYGB/HBM	5
BP	GO:0021783	preganglionic parasympathetic fiber development	5/407	16/18903	1.62137e-05	0.000435511	0.000318513	HES1/SIX1/HOXB2/ACKR3/EGR2	5
BP	GO:0031668	cellular response to extracellular stimulus	18/407	262/18903	1.63042e-05	0.000435511	0.000318513	PENK/SFRP2/POSTN/VCAM1/FOS/GAS6/CDKN2B/NR4A2/HMOX1/CTSK/ASNS/ATF4/INHBB/AKR1C3/COMT/COL1A1/SESN3/ATF3	18
BP	GO:0043433	negative regulation of DNA-binding transcription factor activity	15/407	190/18903	1.64176e-05	0.000435511	0.000318513	SFRP4/CYP1B1/NUPR1/GAS6/ID3/ID1/ID2/CDKN2A/PTGIS/HMOX1/HES1/KLF4/DDIT3/TMSB4X/MDFI	15
BP	GO:0032835	glomerulus development	9/407	69/18903	1.64702e-05	0.000435511	0.000318513	CD24/EGR1/PDGFRB/NOTCH3/HES1/PDGFRA/FOXC1/LGR4/NOG	9
BP	GO:0007548	sex differentiation	19/407	288/18903	1.68569e-05	0.000442405	0.000323555	SFRP2/CYP1B1/NUPR1/CITED2/ADAMTS1/PDGFRB/RBP4/SLIT3/CEBPB/MMP2/INHBB/MKKS/AKR1C3/PDGFRA/A2M/FOXC1/LGR4/TGFBR1/SCX	19
BP	GO:0045137	development of primary sexual characteristics	17/407	238/18903	1.69454e-05	0.000442405	0.000323555	SFRP2/CYP1B1/NUPR1/CITED2/ADAMTS1/PDGFRB/SLIT3/CEBPB/MMP2/INHBB/MKKS/AKR1C3/PDGFRA/A2M/FOXC1/TGFBR1/SCX	17
BP	GO:0070372	regulation of ERK1 and ERK2 cascade	20/407	315/18903	1.77195e-05	0.000459705	0.000336208	CHI3L1/FN1/CD74/GAS6/HLA-DRB1/ERRFI1/IGF1/PDGFRB/NRG1/APELA/MIF/SPRY1/PDGFRA/FBLN1/GPNMB/FGFR2/ACKR3/ATF3/NEK10/IL26	20
BP	GO:0003208	cardiac ventricle morphogenesis	9/407	71/18903	2.08391e-05	0.000535884	0.000391922	SFRP2/NRG1/DSP/SOX4/FOXC1/TGFBR1/FGFR2/CPE/NOG	9
BP	GO:1901653	cellular response to peptide	22/407	373/18903	2.13666e-05	0.000535884	0.000391922	CYP1B1/IGF2/RARRES2/VCAM1/FOS/IGFBP1/ERRFI1/IGF1/ID1/NR4A1/NR4A2/TRIB3/ENPP1/AP3S1/INHBB/GJA1/ZFP36L1/ASS1/SOCS2/LRP1/SOCS3/SESN3	22
BP	GO:0032526	response to retinoic acid	11/407	108/18903	2.13924e-05	0.000535884	0.000391922	IGFBP2/IGFBP7/PDGFRB/RBP4/KLF4/MMP2/SERPINF1/BRINP1/WNT7B/FGFR2/COL1A1	11
BP	GO:0090263	positive regulation of canonical Wnt signaling pathway	11/407	108/18903	2.13924e-05	0.000535884	0.000391922	SFRP2/SFRP4/BAMBI/DLX5/SOX4/RSPO3/LGR4/FGFR2/COL1A1/DACT1/ATP6AP2	11
BP	GO:0044706	multi-multicellular organism process	16/407	218/18903	2.14294e-05	0.000535884	0.000391922	IGFBP2/SERPINE2/FOS/PGF/FOSB/IGFBP7/CITED2/JUNB/MMP2/EPYC/APELA/GJA1/STC2/PSG5/FBLN1/PSG4	16
BP	GO:0071229	cellular response to acid chemical	10/407	89/18903	2.14354e-05	0.000535884	0.000391922	NTRK2/COL1A2/CEBPB/MMP2/SIX1/PDGFRA/ASS1/COL6A1/COL1A1/SESN3	10
BP	GO:0003229	ventricular cardiac muscle tissue development	8/407	55/18903	2.16587e-05	0.000538206	0.00039362	IRX3/ID2/NRG1/DSP/FOXC1/TGFBR1/FGFR2/NOG	8
BP	GO:2000027	regulation of animal organ morphogenesis	12/407	129/18903	2.28662e-05	0.00056481	0.000413077	SFRP2/FGF7/CITED2/CTHRC1/NTN4/SIX1/RSPO3/SPRY1/LGR4/DACT1/GPC4/NOG	12
BP	GO:0035914	skeletal muscle cell differentiation	9/407	72/18903	2.33692e-05	0.000573798	0.000419651	NUPR1/FOS/CITED2/NR4A1/EGR1/SIX1/ATF3/EGR2/SCX	9
BP	GO:0045664	regulation of neuron differentiation	15/407	196/18903	2.37036e-05	0.000578564	0.000423136	SFRP2/CXCL12/IRX3/ID4/ID2/CYB5D2/NOTCH3/HES1/SIX1/GDF6/SOCS2/BRINP1/GDF5/NGF/DLX2	15
BP	GO:0022407	regulation of cell-cell adhesion	26/407	490/18903	2.45114e-05	0.000594761	0.000434982	IGFBP2/IGF2/CXCL12/PLPP3/SERPINE2/VCAM1/IL6/HLA-DRA/CD74/HLA-DRB1/CITED2/RGCC/IGF1/CD24/HES1/EGR3/LCK/KLF4/SOX4/CEBPB/HLA-DRB5/ASS1/LGALS3/GPNMB/HLA-DMA/HLA-DPB1	26
BP	GO:0021545	cranial nerve development	8/407	56/18903	2.47989e-05	0.00059822	0.000437511	CITED2/HES1/SIX1/SLC1A3/MAFB/HOXB2/ACKR3/EGR2	8
BP	GO:1903037	regulation of leukocyte cell-cell adhesion	22/407	377/18903	2.51436e-05	0.000603009	0.000441014	IGFBP2/IGF2/CXCL12/VCAM1/IL6/HLA-DRA/CD74/HLA-DRB1/IGF1/CD24/HES1/EGR3/LCK/KLF4/SOX4/CEBPB/HLA-DRB5/ASS1/LGALS3/GPNMB/HLA-DMA/HLA-DPB1	22
BP	GO:1904035	regulation of epithelial cell apoptotic process	11/407	110/18903	2.54417e-05	0.00060663	0.000443662	SFRP4/NUPR1/IL6/GAS6/RGCC/HMOX1/NDNF/AKR1C3/ZFP36L1/ZFP36/GSN	11
BP	GO:0098754	detoxification	13/407	154/18903	2.96976e-05	0.000704039	0.000514903	GPX1/HBB/HBA2/HBA1/MT1X/PTGES/MT1M/NQO1/CYGB/HBM/MT1F/AKR1B10/FBLN5	13
BP	GO:0050679	positive regulation of epithelial cell proliferation	16/407	224/18903	2.98897e-05	0.000704543	0.000515272	IGF2/CXCL12/PGF/FGF7/HTRA1/IGF1/NEAT1/ID1/NR4A1/HMOX1/DLX5/EGR3/APELA/TGFBR1/FGFR2/NOG	16
BP	GO:0043410	positive regulation of MAPK cascade	26/407	496/18903	3.01305e-05	0.000706184	0.000516472	CHI3L1/IGFBP3/IGF2/IL6/IGFBP4/CD74/GAS6/HLA-DRB1/IGF1/CD24/PDGFRB/NTRK2/NRG1/IGFBP6/TPD52L1/APELA/MIF/PDGFRA/GDF6/TGFBR1/GPNMB/WNT7B/FGFR2/ACKR3/NEK10/IL26	26
BP	GO:0048486	parasympathetic nervous system development	5/407	18/18903	3.06923e-05	0.000715287	0.000523129	HES1/SIX1/HOXB2/ACKR3/EGR2	5
BP	GO:1901342	regulation of vasculature development	21/407	355/18903	3.14369e-05	0.00072811	0.000532508	CHI3L1/SFRP2/CYP1B1/DCN/PGF/IL6/THBS2/RGCC/SPARC/ID1/ADAMTS1/PTGIS/HMOX1/ENPP2/KLF4/APELA/SERPINF1/FOXC1/RHOB/GPNMB/HSPB1	21
BP	GO:0071496	cellular response to external stimulus	20/407	328/18903	3.15956e-05	0.00072811	0.000532508	PENK/SFRP2/POSTN/VCAM1/FOS/GAS6/CDKN2B/BNIP3/NR4A2/HMOX1/CTSK/ASNS/ATF4/INHBB/AKR1C3/COMT/COL1A1/SESN3/ATF3/SCX	20
BP	GO:2000146	negative regulation of cell motility	22/407	383/18903	3.19407e-05	0.000731974	0.000535333	IGFBP3/SFRP2/CYP1B1/KRT16/CXCL12/DCN/HAS1/CD74/CITED2/RGCC/HMOX1/NRG1/CYGB/KLF4/SERPINF1/MIF/GJA1/FBLN1/RHOB/LRP1/MEOX2/NOG	22
BP	GO:0071772	response to BMP	14/407	178/18903	3.26333e-05	0.000739629	0.000540932	COMP/SFRP2/SFRP4/SCUBE3/GREM2/HTRA1/BAMBI/EGR1/DLX5/HES1/GDF6/GDF5/SCX/NOG	14
BP	GO:0071773	cellular response to BMP stimulus	14/407	178/18903	3.26333e-05	0.000739629	0.000540932	COMP/SFRP2/SFRP4/SCUBE3/GREM2/HTRA1/BAMBI/EGR1/DLX5/HES1/GDF6/GDF5/SCX/NOG	14
BP	GO:0006022	aminoglycan metabolic process	12/407	134/18903	3.34437e-05	0.00074971	0.000548305	CHI3L1/DCN/HAS1/CEMIP/PDGFRB/ITIH5/BGN/NDNF/FOXC1/HS3ST1/HAS3/EGFLAM	12
BP	GO:0060412	ventricular septum morphogenesis	7/407	43/18903	3.36234e-05	0.00074971	0.000548305	CITED2/HES1/SLIT3/SOX4/TGFBR1/FGFR2/NOG	7
BP	GO:0071548	response to dexamethasone	7/407	43/18903	3.36234e-05	0.00074971	0.000548305	CYP1B1/DDIT4/ERRFI1/FBXO32/SERPINF1/FIBIN/ASS1	7
BP	GO:0048659	smooth muscle cell proliferation	14/407	179/18903	3.47214e-05	0.000770032	0.000563167	ELN/IGFBP3/IL6/NPR3/IGF1/ADAMTS1/PDGFRB/ID2/HMOX1/NOTCH3/MMP2/DDIT3/GJA1/FGFR2	14
BP	GO:0010001	glial cell differentiation	16/407	227/18903	3.51367e-05	0.000775075	0.000566855	PLPP3/SERPINE2/IL6/ID4/ID2/BNIP3/NTRK2/NRG1/HES1/SOX4/LRP1/TSPAN2/EGR2/CDKN2C/NOG/DLX2	16
BP	GO:0042476	odontogenesis	12/407	135/18903	3.60058e-05	0.000790021	0.000577786	ID3/HTRA1/ADAMTS5/COL1A2/ANKH/FAM20A/ASPN/PDGFRA/FOXC1/FGFR2/COL1A1/DLX2	12
BP	GO:0034109	homotypic cell-cell adhesion	10/407	95/18903	3.79901e-05	0.00082915	0.000606403	COMP/PLPP3/SERPINE2/HBB/IL6/FN1/SLC7A11/DSP/PDGFRA/HSPB1	10
BP	GO:0003002	regionalization	21/407	360/18903	3.85493e-05	0.00083312	0.000609307	SFRP2/GREM2/CITED2/IRX3/HES1/DDIT3/SIX1/SPRY1/FOXC1/TGFBR1/MAFB/WNT7B/HOXB2/FGFR2/MDFI/MEOX2/ATP6AP2/EGR2/BARX1/NOG/DLX2	21
BP	GO:0033559	unsaturated fatty acid metabolic process	11/407	115/18903	3.8576e-05	0.00083312	0.000609307	CYP1B1/GPX1/PTGDS/CD74/PTGES/PTGIS/SCD/MIF/AKR1C3/EPHX1/FADS3	11
BP	GO:0035051	cardiocyte differentiation	13/407	159/18903	4.15339e-05	0.00089233	0.00065261	VCAM1/ACTC1/CITED2/SORBS2/IGF1/IRX3/PDGFRB/NRG1/FHL2/HES1/SGCD/SPRY1/PDGFRA	13
BP	GO:0050878	regulation of body fluid levels	22/407	390/18903	4.19235e-05	0.000896034	0.00065532	FLG/COMP/KRT16/SERPINE2/HBB/IL6/NPR3/FN1/GAS6/SLC7A11/SERPING1/LCK/VAMP8/KLF4/PDGFRA/KCNN4/SOCS2/FBLN1/SCT/SCUBE1/HSPB1/GJA5	22
BP	GO:0010712	regulation of collagen metabolic process	7/407	45/18903	4.56294e-05	0.000970212	0.00070957	IL6/ERRFI1/RGCC/PDGFRB/CYGB/MFAP4/SCX	7
BP	GO:0043434	response to peptide hormone	23/407	421/18903	4.61823e-05	0.000974997	0.000713069	CYP1B1/IGF2/CXCL12/RARRES2/FOS/IGFBP1/ERRFI1/NR4A1/EGR1/NR4A2/TRIB3/CTSK/ENPP1/AP3S1/INHBB/STC2/ZFP36L1/ASS1/SOCS2/COL1A1/SOCS3/SESN3/EGR2	23
BP	GO:0042063	gliogenesis	19/407	310/18903	4.63271e-05	0.000974997	0.000713069	PENK/PLPP3/SERPINE2/IL6/LEPR/ID4/ID2/CDKN2B/BNIP3/NTRK2/NRG1/HES1/SOX4/LRP1/TSPAN2/EGR2/CDKN2C/NOG/DLX2	19
BP	GO:2001234	negative regulation of apoptotic signaling pathway	16/407	233/18903	4.81272e-05	0.00100774	0.000737015	SFRP2/GPX1/CXCL12/CD74/HERPUD1/IGF1/NR4A2/HMOX1/UNC5B/MIF/LGALS3/TGFBR1/EYA2/ACKR3/HSPB1/NOG	16
BP	GO:0043200	response to amino acid	11/407	118/18903	4.89758e-05	0.00102033	0.000746224	NQO1/NTRK2/COL1A2/CEBPB/MMP2/SIX1/PDGFRA/ASS1/COL6A1/COL1A1/SESN3	11
BP	GO:0048661	positive regulation of smooth muscle cell proliferation	10/407	98/18903	4.97287e-05	0.00103081	0.000753888	IL6/IGF1/ADAMTS1/PDGFRB/ID2/HMOX1/NOTCH3/MMP2/GJA1/FGFR2	10
BP	GO:0035904	aorta development	8/407	62/18903	5.27484e-05	0.00107368	0.000785242	LOX/LOXL1/PDGFRB/HES1/SOX4/SIX1/LRP1/EGR2	8
BP	GO:0030336	negative regulation of cell migration	21/407	368/18903	5.29541e-05	0.00107368	0.000785242	IGFBP3/SFRP2/CYP1B1/KRT16/CXCL12/DCN/HAS1/CD74/CITED2/RGCC/HMOX1/NRG1/CYGB/KLF4/SERPINF1/MIF/GJA1/RHOB/LRP1/MEOX2/NOG	21
BP	GO:0009913	epidermal cell differentiation	16/407	235/18903	5.33126e-05	0.00107368	0.000785242	FLG/KRT81/SFRP4/KRT16/KRT7/KRT17/ERRFI1/CSTA/DSP/HES1/KLF4/AKR1C3/ZFP36L1/FOXC1/ZFP36/MAFB	16
BP	GO:0002396	MHC protein complex assembly	5/407	20/18903	5.35995e-05	0.00107368	0.000785242	HLA-DRA/HLA-DRB1/HLA-DRB5/HLA-DMA/HLA-DPB1	5
BP	GO:0002501	peptide antigen assembly with MHC protein complex	5/407	20/18903	5.35995e-05	0.00107368	0.000785242	HLA-DRA/HLA-DRB1/HLA-DRB5/HLA-DMA/HLA-DPB1	5
BP	GO:0001516	prostaglandin biosynthetic process	6/407	32/18903	5.41395e-05	0.00107368	0.000785242	PTGDS/CD74/PTGES/PTGIS/MIF/AKR1C3	6
BP	GO:0046457	prostanoid biosynthetic process	6/407	32/18903	5.41395e-05	0.00107368	0.000785242	PTGDS/CD74/PTGES/PTGIS/MIF/AKR1C3	6
BP	GO:0048710	regulation of astrocyte differentiation	6/407	32/18903	5.41395e-05	0.00107368	0.000785242	SERPINE2/IL6/ID4/ID2/HES1/NOG	6
BP	GO:0061384	heart trabecula morphogenesis	6/407	32/18903	5.41395e-05	0.00107368	0.000785242	ADAMTS1/NRG1/RBP4/FHL2/TGFBR1/NOG	6
BP	GO:0003151	outflow tract morphogenesis	9/407	80/18903	5.4727e-05	0.00108014	0.000789966	ELN/SFRP2/CITED2/HES1/SIX1/FOXC1/FGFR2/NOG/GJA5	9
BP	GO:0031589	cell-substrate adhesion	21/407	369/18903	5.50568e-05	0.0010802	0.000790009	VCAM1/ITGA11/ITGBL1/FN1/GAS6/COL8A1/ID1/CDKN2A/ITGA10/NTN4/ITGA8/S100A10/NDNF/EPDR1/ITGA7/FBLN1/FBLN5/ECM2/COL1A1/CCDC80/EGFLAM	21
BP	GO:0090090	negative regulation of canonical Wnt signaling pathway	12/407	141/18903	5.52538e-05	0.0010802	0.000790009	IGFBP2/SFRP2/SFRP4/IGFBP4/IGFBP1/EGR1/CTHRC1/IGFBP6/DDIT3/BICC1/DACT1/NOG	12
BP	GO:0009612	response to mechanical stimulus	15/407	211/18903	5.56868e-05	0.00108353	0.000792445	IGFBP2/CHI3L1/CXCL12/SERPINE2/FOS/FOSB/CITED2/BNIP3/MMP2/MKKS/SLC1A3/COL1A1/GDF5/GSN/SCX	15
BP	GO:0034599	cellular response to oxidative stress	18/407	288/18903	5.68407e-05	0.00110079	0.000805067	PENK/CYP1B1/GPX1/FOS/IL6/BNIP3/NQO1/NR4A2/HMOX1/SLC7A11/MMP2/ATF4/AKR1C3/PDGFRA/EPAS1/RHOB/FBLN5/HSPB1	18
BP	GO:0060711	labyrinthine layer development	7/407	47/18903	6.09409e-05	0.00116921	0.000855111	JUNB/HES1/RSPO3/ZFP36L1/WNT7B/FGFR2/SOCS3	7
BP	GO:0120163	negative regulation of cold-induced thermogenesis	7/407	47/18903	6.09409e-05	0.00116921	0.000855111	NPR3/ID1/ADAMTS5/LAMA4/ATF4/DDIT3/LGR4	7
BP	GO:0032355	response to estradiol	11/407	121/18903	6.16995e-05	0.00117828	0.000861745	PENK/IGFBP2/CRYAB/CYP1B1/GPX1/PDGFRB/NQO1/MMP2/ASS1/SOCS2/COL1A1	11
BP	GO:1990440	positive regulation of transcription from RNA polymerase II promoter in response to endoplasmic reticulum stress	4/407	11/18903	6.19849e-05	0.00117828	0.000861745	CEBPB/ATF4/DDIT3/ATF3	4
BP	GO:0055123	digestive system development	12/407	143/18903	6.33935e-05	0.00119953	0.000877285	SFRP2/IGF2/RARRES2/ID2/HES1/PDGFRA/ASS1/LGR4/SCT/FGFR2/DACT1/BARX1	12
BP	GO:0048002	antigen processing and presentation of peptide antigen	8/407	64/18903	6.65141e-05	0.00124861	0.000913176	HLA-DRA/CD74/HLA-DRB1/HLA-DRB5/HLA-DMA/HLA-DPB1/CTSF/CTSD	8
BP	GO:0048708	astrocyte differentiation	9/407	82/18903	6.65924e-05	0.00124861	0.000913176	PLPP3/SERPINE2/IL6/ID4/ID2/HES1/LRP1/TSPAN2/NOG	9
BP	GO:0060326	cell chemotaxis	19/407	319/18903	6.79808e-05	0.00126887	0.000927997	CXCL12/RARRES2/VCAM1/PGF/IL6/CD74/GAS6/LOX/NR4A1/PDGFRB/CH25H/EGR3/MMP2/MIF/TMSB4X/PDGFRA/LGALS3/ACKR3/HSPB1	19
BP	GO:0050730	regulation of peptidyl-tyrosine phosphorylation	17/407	266/18903	6.9147e-05	0.00128483	0.000939664	SFRP2/IGF2/PLPP3/IL6/CRLF1/CD74/GAS6/ERRFI1/FGF7/IGF1/CD24/NRG1/ENPP2/HES1/MIF/SOCS3/DOK7	17
BP	GO:0030203	glycosaminoglycan metabolic process	11/407	123/18903	7.16743e-05	0.00132581	0.000969642	DCN/HAS1/CEMIP/PDGFRB/ITIH5/BGN/NDNF/FOXC1/HS3ST1/HAS3/EGFLAM	11
BP	GO:0007179	transforming growth factor beta receptor signaling pathway	15/407	216/18903	7.26639e-05	0.00133812	0.000978641	FOS/CITED2/HTRA1/LOX/ID1/LTBP2/BAMBI/CDKN2B/COL1A2/ITGA8/ASPN/SPRY1/LTBP1/TGFBR1/GDF5	15
BP	GO:0031099	regeneration	14/407	192/18903	7.46501e-05	0.00136858	0.00100092	GPX1/CXCL12/PGF/IL6/GAS6/IGFBP1/IGF1/TNC/HMOX1/PTPRS/KLF4/CEBPB/MMP2/NNMT	14
BP	GO:0045765	regulation of angiogenesis	20/407	349/18903	7.50482e-05	0.0013698	0.00100181	CHI3L1/SFRP2/CYP1B1/DCN/PGF/IL6/THBS2/RGCC/SPARC/ADAMTS1/PTGIS/HMOX1/ENPP2/KLF4/APELA/SERPINF1/FOXC1/RHOB/GPNMB/HSPB1	20
BP	GO:0070167	regulation of biomineral tissue development	10/407	103/18903	7.61547e-05	0.00138387	0.0010121	COMP/MGP/SRGN/GAS6/TMEM119/ANKH/ASPN/CEBPB/ENPP1/ATF4	10
BP	GO:0048333	mesodermal cell differentiation	6/407	34/18903	7.74808e-05	0.00139567	0.00102073	SFRP2/ITGA8/KLF4/GJA1/EYA2/FGFR2	6
BP	GO:0051450	myoblast proliferation	6/407	34/18903	7.74808e-05	0.00139567	0.00102073	GPX1/FOS/FGF7/IGF1/SIX1/ATOH8	6
BP	GO:0050731	positive regulation of peptidyl-tyrosine phosphorylation	14/407	193/18903	7.89427e-05	0.00141582	0.00103547	IGF2/PLPP3/IL6/CRLF1/CD74/GAS6/FGF7/IGF1/CD24/NRG1/ENPP2/HES1/MIF/DOK7	14
BP	GO:0035987	endodermal cell differentiation	7/407	49/18903	8.0215e-05	0.00143241	0.0010476	FN1/COL8A1/COL12A1/COL5A1/MMP2/ITGA7/COL6A1	7
BP	GO:0043523	regulation of neuron apoptotic process	15/407	218/18903	8.06296e-05	0.00143361	0.00104848	NUPR1/CRLF1/NQO1/NR4A2/NTRK2/HMOX1/CEBPB/NDNF/ATF4/UNC5B/DDIT3/SIX1/GDF5/EGLN2/NGF	15
BP	GO:0030216	keratinocyte differentiation	13/407	170/18903	8.28382e-05	0.00146656	0.00107257	FLG/KRT81/KRT16/KRT7/KRT17/ERRFI1/CSTA/DSP/AKR1C3/ZFP36L1/FOXC1/ZFP36/MAFB	13
BP	GO:0015669	gas transport	5/407	22/18903	8.78651e-05	0.00154231	0.00112798	HBB/HBA2/HBA1/CYGB/HBM	5
BP	GO:0060713	labyrinthine layer morphogenesis	5/407	22/18903	8.78651e-05	0.00154231	0.00112798	RSPO3/ZFP36L1/WNT7B/FGFR2/SOCS3	5
BP	GO:0110149	regulation of biomineralization	10/407	105/18903	8.96465e-05	0.0015603	0.00114114	COMP/MGP/SRGN/GAS6/TMEM119/ANKH/ASPN/CEBPB/ENPP1/ATF4	10
BP	GO:1901655	cellular response to ketone	10/407	105/18903	8.96465e-05	0.0015603	0.00114114	CYP1B1/POSTN/FOS/DDIT4/GAS6/ERRFI1/FBXO32/SERPINF1/AKR1C3/ASS1	10
BP	GO:0007159	leukocyte cell-cell adhesion	22/407	414/18903	0.00010081	0.00174724	0.00127785	IGFBP2/IGF2/CXCL12/VCAM1/IL6/HLA-DRA/CD74/HLA-DRB1/IGF1/CD24/HES1/EGR3/LCK/KLF4/SOX4/CEBPB/HLA-DRB5/ASS1/LGALS3/GPNMB/HLA-DMA/HLA-DPB1	22
BP	GO:0048706	embryonic skeletal system development	11/407	128/18903	0.000102842	0.001775	0.00129815	RBP4/SIX1/PDGFRA/TGFBR1/HOXB2/FGFR2/COL1A1/MDFI/SCX/NOG/DLX2	11
BP	GO:0048511	rhythmic process	18/407	302/18903	0.0001042	0.00179093	0.00130981	CYP1B1/PTGDS/ID3/ID1/ADAMTS1/EGR1/ID4/ID2/NTRK2/SLIT3/EGR3/MMP2/ATF4/SERPINF1/PDGFRA/A2M/ASS1/LGR4	18
BP	GO:0048145	regulation of fibroblast proliferation	9/407	87/18903	0.000106048	0.00181514	0.00132752	NUPR1/FN1/CD74/GAS6/IGF1/PDGFRB/FTH1/MIF/PDGFRA	9
BP	GO:0048660	regulation of smooth muscle cell proliferation	13/407	175/18903	0.000111153	0.00189465	0.00138566	ELN/IGFBP3/IL6/NPR3/IGF1/ADAMTS1/PDGFRB/ID2/HMOX1/NOTCH3/MMP2/GJA1/FGFR2	13
BP	GO:0072006	nephron development	12/407	152/18903	0.00011414	0.00193756	0.00141705	CD24/IRX3/EGR1/PDGFRB/NOTCH3/HES1/SIX1/PDGFRA/FOXC1/LGR4/WNT7B/NOG	12
BP	GO:0048638	regulation of developmental growth	19/407	332/18903	0.000115033	0.00194471	0.00142228	IGF2/CXCL12/CRABP2/FN1/CITED2/IGF1/RBP4/PLAC8/PTPRS/SIX1/MKKS/STC2/FOXC1/SOCS2/TGFBR1/FGFR2/GDF5/NGF/NOG	19
BP	GO:0050870	positive regulation of T cell activation	16/407	251/18903	0.000115831	0.00195022	0.0014263	IGFBP2/IGF2/VCAM1/IL6/HLA-DRA/CD74/HLA-DRB1/IGF1/CD24/HES1/EGR3/LCK/SOX4/HLA-DRB5/HLA-DMA/HLA-DPB1	16
BP	GO:0040013	negative regulation of locomotion	22/407	419/18903	0.000119814	0.00200908	0.00146935	IGFBP3/SFRP2/CYP1B1/KRT16/CXCL12/DCN/HAS1/CD74/CITED2/RGCC/HMOX1/NRG1/CYGB/KLF4/SERPINF1/MIF/GJA1/FBLN1/RHOB/LRP1/MEOX2/NOG	22
BP	GO:0048762	mesenchymal cell differentiation	16/407	252/18903	0.000121298	0.00202572	0.00148152	SFRP2/IL6/FN1/CITED2/RGCC/IGF1/BAMBI/NRG1/HES1/SIX1/SPRY1/FOXC1/TGFBR1/FGFR2/COL1A1/NOG	16
BP	GO:0071276	cellular response to cadmium ion	6/407	37/18903	0.00012683	0.00210957	0.00154284	FOS/MT1X/MT1M/HMOX1/MT1F/AKR1C3	6
BP	GO:0048146	positive regulation of fibroblast proliferation	7/407	53/18903	0.00013369	0.00221474	0.00161976	FN1/CD74/GAS6/IGF1/PDGFRB/MIF/PDGFRA	7
BP	GO:0048771	tissue remodeling	13/407	179/18903	0.00013948	0.00230141	0.00168315	IL6/LEPR/TMEM119/CTHRC1/CTSK/MMP2/GJA1/RSPO3/FOXC1/EPAS1/LGR4/GPNMB/GDF5	13
BP	GO:0070527	platelet aggregation	8/407	71/18903	0.000140258	0.00230504	0.0016858	COMP/SERPINE2/HBB/IL6/FN1/SLC7A11/PDGFRA/HSPB1	8
BP	GO:0001101	response to acid chemical	11/407	133/18903	0.000144908	0.00237201	0.00173478	NQO1/NTRK2/COL1A2/CEBPB/MMP2/SIX1/PDGFRA/ASS1/COL6A1/COL1A1/SESN3	11
BP	GO:0035265	organ growth	13/407	180/18903	0.000147463	0.00240195	0.00175668	COMP/IGF2/LEPR/FGF7/CITED2/SORBS2/IGF1/PDGFRB/RBP4/FOXC1/TGFBR1/FGFR2/NOG	13
BP	GO:0048009	insulin-like growth factor receptor signaling pathway	6/407	38/18903	0.000147902	0.00240195	0.00175668	IGFBP2/IGFBP3/IGFBP4/IGFBP1/IGF1/IGFBP6	6
BP	GO:0031669	cellular response to nutrient levels	15/407	231/18903	0.0001536	0.00248471	0.00181721	PENK/POSTN/FOS/GAS6/CDKN2B/HMOX1/CTSK/ASNS/ATF4/INHBB/AKR1C3/COMT/COL1A1/SESN3/ATF3	15
BP	GO:0042698	ovulation cycle	8/407	72/18903	0.000154869	0.00248574	0.00181796	CYP1B1/ADAMTS1/EGR1/SLIT3/MMP2/SERPINF1/PDGFRA/A2M	8
BP	GO:0045600	positive regulation of fat cell differentiation	8/407	72/18903	0.000154869	0.00248574	0.00181796	SFRP2/RARRES2/ADIRF/ID2/CEBPB/SIX1/ZFP36L1/ZFP36	8
BP	GO:0043010	camera-type eye development	19/407	340/18903	0.000156569	0.00250329	0.0018308	CRYAB/CYP1B1/CITED2/EFEMP1/COL8A1/PDGFRB/NTRK2/SLC7A11/RBP4/HES1/KLF4/ATF4/SERPINF1/SPRY1/PDGFRA/FOXC1/TGFBR1/WNT7B/DLX2	19
BP	GO:0052548	regulation of endopeptidase activity	22/407	428/18903	0.000162161	0.00258268	0.00188886	CRYAB/SFRP2/GPX1/SERPINE2/SLPI/CST6/GAS6/CSTA/NR4A1/ITIH5/SERPING1/FAM162A/COL6A3/LCK/PCSK1N/KLF4/SERPINH1/SERPINF1/A2M/GSN/NGF/CTSD	22
BP	GO:0045666	positive regulation of neuron differentiation	9/407	93/18903	0.000177577	0.00281213	0.00205667	CXCL12/IRX3/CYB5D2/GDF6/SOCS2/BRINP1/GDF5/NGF/DLX2	9
BP	GO:0002062	chondrocyte differentiation	10/407	114/18903	0.000178222	0.00281213	0.00205667	COMP/CYTL1/SFRP2/EFEMP1/TGFBI/SERPINH1/GDF6/TGFBR1/GDF5/SCX	10
BP	GO:0018158	protein oxidation	4/407	14/18903	0.000178613	0.00281213	0.00205667	GPX1/LOX/LOXL1/LOXL4	4
BP	GO:0003281	ventricular septum development	8/407	74/18903	0.000187861	0.00294295	0.00215234	CITED2/HES1/SLIT3/SOX4/TGFBR1/FGFR2/NOG/GJA5	8
BP	GO:1904019	epithelial cell apoptotic process	11/407	137/18903	0.000188349	0.00294295	0.00215234	SFRP4/NUPR1/IL6/GAS6/RGCC/HMOX1/NDNF/AKR1C3/ZFP36L1/ZFP36/GSN	11
BP	GO:1990748	cellular detoxification	10/407	115/18903	0.000191521	0.00298123	0.00218034	GPX1/HBB/HBA2/HBA1/PTGES/NQO1/CYGB/HBM/AKR1B10/FBLN5	10
BP	GO:0032965	regulation of collagen biosynthetic process	6/407	40/18903	0.000198313	0.00306382	0.00224074	IL6/ERRFI1/RGCC/PDGFRB/CYGB/SCX	6
BP	GO:0140467	integrated stress response signaling	6/407	40/18903	0.000198313	0.00306382	0.00224074	FOS/JUNB/CEBPB/ATF4/DDIT3/MAFB	6
BP	GO:0050863	regulation of T cell activation	20/407	376/18903	0.000204263	0.00312367	0.00228452	IGFBP2/IGF2/VCAM1/IL6/HLA-DRA/CD74/HLA-DRB1/IGF1/CD24/JUNB/HES1/EGR3/LCK/SOX4/CEBPB/HLA-DRB5/LGALS3/GPNMB/HLA-DMA/HLA-DPB1	20
BP	GO:0060343	trabecula formation	5/407	26/18903	0.000204459	0.00312367	0.00228452	ADAMTS1/RBP4/FHL2/MMP2/COL1A1	5
BP	GO:0060740	prostate gland epithelium morphogenesis	5/407	26/18903	0.000204459	0.00312367	0.00228452	TNC/ID4/MMP2/FGFR2/NOG	5
BP	GO:0045669	positive regulation of osteoblast differentiation	8/407	75/18903	0.000206402	0.00314173	0.00229772	SFRP2/SCUBE3/IL6/TMEM119/IGF1/CTHRC1/CEBPB/WNT7B	8
BP	GO:0045685	regulation of glial cell differentiation	8/407	76/18903	0.000226419	0.00343374	0.00251128	SERPINE2/IL6/ID4/ID2/HES1/EGR2/NOG/DLX2	8
BP	GO:0022409	positive regulation of cell-cell adhesion	18/407	322/18903	0.000230947	0.00348959	0.00255213	IGFBP2/IGF2/PLPP3/VCAM1/IL6/HLA-DRA/CD74/HLA-DRB1/CITED2/IGF1/CD24/HES1/EGR3/LCK/SOX4/HLA-DRB5/HLA-DMA/HLA-DPB1	18
BP	GO:0030856	regulation of epithelial cell differentiation	12/407	164/18903	0.00023323	0.00351122	0.00256795	SFRP4/ERRFI1/CD24/ID1/CDKN2B/HES1/CEBPB/ZFP36L1/SPRY1/FOXC1/ZFP36/ATOH8	12
BP	GO:0060350	endochondral bone morphogenesis	7/407	58/18903	0.000237804	0.00356706	0.00260879	COMP/TMEM119/DLX5/SERPINH1/FOXC1/COL1A1/SCX	7
BP	GO:0044342	type B pancreatic cell proliferation	5/407	27/18903	0.000246524	0.00367117	0.00268493	IGFBP3/NUPR1/IGFBP4/ERRFI1/NR4A1	5
BP	GO:0071549	cellular response to dexamethasone stimulus	5/407	27/18903	0.000246524	0.00367117	0.00268493	DDIT4/ERRFI1/FBXO32/SERPINF1/ASS1	5
BP	GO:0007389	pattern specification process	23/407	472/18903	0.000251204	0.0037274	0.00272606	SFRP2/GREM2/CITED2/IRX3/HES1/DDIT3/SIX1/MKKS/SPRY1/FOXC1/TGFBR1/MAFB/WNT7B/HOXB2/BICC1/FGFR2/MDFI/MEOX2/ATP6AP2/EGR2/BARX1/NOG/DLX2	23
BP	GO:0032868	response to insulin	16/407	269/18903	0.000255469	0.0037771	0.0027624	IGF2/RARRES2/FOS/IGFBP1/ERRFI1/EGR1/TRIB3/CTSK/ENPP1/AP3S1/INHBB/ZFP36L1/COL1A1/SOCS3/SESN3/EGR2	16
BP	GO:0031670	cellular response to nutrient	6/407	42/18903	0.000261379	0.00385068	0.00281621	PENK/POSTN/GAS6/CDKN2B/HMOX1/COL1A1	6
BP	GO:0043491	protein kinase B signaling	14/407	218/18903	0.000283247	0.00414324	0.00303018	CHI3L1/IGF2/GPX1/GAS6/LOX/IGF1/NTRK2/NRG1/DDIT3/AKR1C3/ZFP36L1/TGFBR1/SESN3/IL26	14
BP	GO:1901215	negative regulation of neuron death	14/407	218/18903	0.000283247	0.00414324	0.00303018	CRLF1/NR4A2/NTRK2/HMOX1/SLC7A11/CEBPB/NDNF/ATF4/UNC5B/SERPINF1/SIX1/GPNMB/GDF5/NGF	14
BP	GO:0090596	sensory organ morphogenesis	16/407	272/18903	0.000289252	0.00421152	0.00308012	MFAP5/CITED2/EFEMP1/COL8A1/NTRK2/CTHRC1/RBP4/DLX5/ITGA8/COL5A1/ATF4/SIX1/MFAP2/MAFB/FGFR2/NOG	16
BP	GO:0051101	regulation of DNA binding	10/407	121/18903	0.000290081	0.00421152	0.00308012	IGF1/ID1/HMOX1/HES1/KLF4/DDIT3/TMSB4X/FOXC1/MDFI/NGF	10
BP	GO:0030177	positive regulation of Wnt signaling pathway	11/407	144/18903	0.000290978	0.00421152	0.00308012	SFRP2/SFRP4/BAMBI/DLX5/SOX4/RSPO3/LGR4/FGFR2/COL1A1/DACT1/ATP6AP2	11
BP	GO:0055008	cardiac muscle tissue morphogenesis	7/407	60/18903	0.000294402	0.00423788	0.0030994	ACTC1/NRG1/DSP/FOXC1/TGFBR1/FGFR2/NOG	7
BP	GO:0060512	prostate gland morphogenesis	5/407	28/18903	0.000294854	0.00423788	0.0030994	TNC/ID4/MMP2/FGFR2/NOG	5
BP	GO:1904037	positive regulation of epithelial cell apoptotic process	6/407	43/18903	0.000298313	0.00427271	0.00312487	SFRP4/IL6/RGCC/HMOX1/AKR1C3/GSN	6
BP	GO:0098869	cellular oxidant detoxification	9/407	100/18903	0.000307794	0.00439325	0.00321303	GPX1/HBB/HBA2/HBA1/PTGES/NQO1/CYGB/HBM/FBLN5	9
BP	GO:1903039	positive regulation of leukocyte cell-cell adhesion	16/407	275/18903	0.000326833	0.0046461	0.00339795	IGFBP2/IGF2/VCAM1/IL6/HLA-DRA/CD74/HLA-DRB1/IGF1/CD24/HES1/EGR3/LCK/SOX4/HLA-DRB5/HLA-DMA/HLA-DPB1	16
BP	GO:0072073	kidney epithelium development	11/407	146/18903	0.000327761	0.0046461	0.00339795	CRLF1/CD24/IRX3/HES1/SIX1/SPRY1/FOXC1/LGR4/WNT7B/FGFR2/NOG	11
BP	GO:0097237	cellular response to toxic substance	10/407	123/18903	0.000331136	0.00467786	0.00342118	GPX1/HBB/HBA2/HBA1/PTGES/NQO1/CYGB/HBM/AKR1B10/FBLN5	10
BP	GO:0001958	endochondral ossification	5/407	29/18903	0.000350038	0.00488655	0.0035738	TMEM119/DLX5/FOXC1/COL1A1/SCX	5
BP	GO:0036075	replacement ossification	5/407	29/18903	0.000350038	0.00488655	0.0035738	TMEM119/DLX5/FOXC1/COL1A1/SCX	5
BP	GO:0072012	glomerulus vasculature development	5/407	29/18903	0.000350038	0.00488655	0.0035738	EGR1/PDGFRB/NOTCH3/HES1/PDGFRA	5
BP	GO:0001570	vasculogenesis	8/407	81/18903	0.000351831	0.00488655	0.0035738	CITED2/JUNB/PDGFRB/NTRK2/APELA/ZFP36L1/WNT7B/ACKR3	8
BP	GO:0014855	striated muscle cell proliferation	8/407	81/18903	0.000351831	0.00488655	0.0035738	FOS/CITED2/RBP4/SIX1/FOXC1/TGFBR1/FGFR2/NOG	8
BP	GO:0046660	female sex differentiation	10/407	124/18903	0.000353415	0.00489206	0.00357784	NUPR1/ADAMTS1/RBP4/SLIT3/CEBPB/MMP2/INHBB/PDGFRA/A2M/FOXC1	10
BP	GO:0070374	positive regulation of ERK1 and ERK2 cascade	14/407	223/18903	0.000356682	0.00492078	0.00359884	CHI3L1/CD74/GAS6/HLA-DRB1/IGF1/PDGFRB/NRG1/APELA/MIF/PDGFRA/GPNMB/FGFR2/ACKR3/IL26	14
BP	GO:0071375	cellular response to peptide hormone stimulus	17/407	306/18903	0.000367487	0.00505294	0.0036955	CYP1B1/IGF2/RARRES2/FOS/IGFBP1/ERRFI1/NR4A1/NR4A2/TRIB3/ENPP1/AP3S1/INHBB/ZFP36L1/ASS1/SOCS2/SOCS3/SESN3	17
BP	GO:0071248	cellular response to metal ion	13/407	198/18903	0.000374919	0.00513801	0.00375771	FOS/FOSB/MT1X/JUNB/BNIP3/MT1M/NQO1/HMOX1/MT1F/ATF4/SERPINF1/INHBB/AKR1C3	13
BP	GO:0072224	metanephric glomerulus development	4/407	17/18903	0.000403469	0.00551096	0.00403047	EGR1/PDGFRB/PDGFRA/LGR4	4
BP	GO:0097305	response to alcohol	15/407	253/18903	0.000408756	0.00556283	0.00406841	PENK/CYP1B1/VCAM1/FOS/FOSB/IGFBP7/CES1/NQO1/SLIT3/CTSK/INHBB/AKR1C3/A2M/TGFBR1/FGFR2	15
BP	GO:0021602	cranial nerve morphogenesis	5/407	30/18903	0.000412687	0.00556283	0.00406841	CITED2/SIX1/MAFB/HOXB2/EGR2	5
BP	GO:0042744	hydrogen peroxide catabolic process	5/407	30/18903	0.000412687	0.00556283	0.00406841	GPX1/HBB/HBA2/HBA1/HBM	5
BP	GO:1902230	negative regulation of intrinsic apoptotic signaling pathway in response to DNA damage	5/407	30/18903	0.000412687	0.00556283	0.00406841	SFRP2/CXCL12/CD74/MIF/ACKR3	5
BP	GO:0090287	regulation of cellular response to growth factor stimulus	18/407	338/18903	0.000414009	0.00556283	0.00406841	SFRP2/SFRP4/DCN/SCUBE3/GREM2/CITED2/HTRA1/LOX/BAMBI/CDKN2B/HES1/ITGA8/ASPN/SPRY1/LTBP1/GDF5/SHISA2/NOG	18
BP	GO:0055010	ventricular cardiac muscle tissue morphogenesis	6/407	46/18903	0.000434117	0.00581407	0.00425215	NRG1/DSP/FOXC1/TGFBR1/FGFR2/NOG	6
BP	GO:0008585	female gonad development	9/407	105/18903	0.000442569	0.00590808	0.00432091	NUPR1/ADAMTS1/SLIT3/CEBPB/MMP2/INHBB/PDGFRA/A2M/FOXC1	9
BP	GO:0051251	positive regulation of lymphocyte activation	20/407	400/18903	0.000453975	0.0060408	0.00441797	IGFBP2/IGKC/IGF2/VCAM1/IL6/HLA-DRA/IGHG1/CD74/GAS6/HLA-DRB1/IGF1/CD24/HES1/EGR3/LCK/SOX4/HLA-DRB5/MIF/HLA-DMA/HLA-DPB1	20
BP	GO:0061437	renal system vasculature development	5/407	31/18903	0.000483436	0.0063589	0.00465062	EGR1/PDGFRB/NOTCH3/HES1/PDGFRA	5
BP	GO:0061440	kidney vasculature development	5/407	31/18903	0.000483436	0.0063589	0.00465062	EGR1/PDGFRB/NOTCH3/HES1/PDGFRA	5
BP	GO:0031100	animal organ regeneration	7/407	65/18903	0.000484047	0.0063589	0.00465062	CXCL12/PGF/IL6/GAS6/HMOX1/CEBPB/NNMT	7
BP	GO:0040014	regulation of multicellular organism growth	7/407	65/18903	0.000484047	0.0063589	0.00465062	IGF2/IGF1/PLAC8/MKKS/STC2/SOCS2/GDF5	7
BP	GO:0048736	appendage development	12/407	178/18903	0.000492535	0.00642946	0.00470222	COMP/SFRP2/CRABP2/SMOC1/SLC7A11/DLX5/SOX4/FGFR2/GDF5/MEOX2/SCX/NOG	12
BP	GO:0060173	limb development	12/407	178/18903	0.000492535	0.00642946	0.00470222	COMP/SFRP2/CRABP2/SMOC1/SLC7A11/DLX5/SOX4/FGFR2/GDF5/MEOX2/SCX/NOG	12
BP	GO:0010717	regulation of epithelial to mesenchymal transition	9/407	107/18903	0.000508555	0.00659683	0.00482463	SFRP2/IL6/RGCC/BAMBI/SPRY1/FOXC1/TGFBR1/COL1A1/NOG	9
BP	GO:0014013	regulation of gliogenesis	9/407	107/18903	0.000508555	0.00659683	0.00482463	SERPINE2/IL6/ID4/ID2/CDKN2B/HES1/EGR2/NOG/DLX2	9
BP	GO:0050867	positive regulation of cell activation	22/407	467/18903	0.000537927	0.00695595	0.00508727	IGFBP2/IGKC/IGF2/VCAM1/IL6/HLA-DRA/IGHG1/CD74/GAS6/HLA-DRB1/IGF1/CD24/PDGFRB/HES1/EGR3/LCK/VAMP8/SOX4/HLA-DRB5/MIF/HLA-DMA/HLA-DPB1	22
BP	GO:0006953	acute-phase response	6/407	48/18903	0.000548541	0.00707104	0.00517145	IL6/FN1/PTGES/CEBPB/A2M/ASS1	6
BP	GO:0046685	response to arsenic-containing substance	5/407	32/18903	0.000562935	0.00721151	0.00527418	CYP1B1/HMOX1/ATF4/SERPINF1/ATF3	5
BP	GO:0061037	negative regulation of cartilage development	5/407	32/18903	0.000562935	0.00721151	0.00527418	EFEMP1/CTSK/TGFBR1/GDF5/NOG	5
BP	GO:0050767	regulation of neurogenesis	19/407	377/18903	0.000568729	0.00726318	0.00531197	CXCL12/SERPINE2/IL6/CRABP2/FN1/ID1/ID4/ID2/CDKN2B/NTRK2/HES1/PTPRS/S100A10/SERPINF1/BRINP1/NGF/EGR2/NOG/DLX2	19
BP	GO:0048565	digestive tract development	10/407	132/18903	0.000580772	0.00737468	0.00539352	SFRP2/RARRES2/ID2/HES1/PDGFRA/ASS1/LGR4/SCT/FGFR2/DACT1	10
BP	GO:0046545	development of primary female sexual characteristics	9/407	109/18903	0.000582406	0.00737468	0.00539352	NUPR1/ADAMTS1/SLIT3/CEBPB/MMP2/INHBB/PDGFRA/A2M/FOXC1	9
BP	GO:0035019	somatic stem cell population maintenance	7/407	67/18903	0.000582823	0.00737468	0.00539352	HES1/ZFP36L2/KLF4/SOX4/LBH/LDB2/NOG	7
BP	GO:0042692	muscle cell differentiation	20/407	409/18903	0.000600434	0.00755461	0.0055251	COMP/IGF2/GPX1/ACTC1/TMEM119/SORBS2/LOX/IGF1/IRX3/ADAMTS5/PDGFRB/ID2/NRG1/FHL2/HES1/ITGA8/SIX1/SGCD/PDGFRA/FGFR2	20
BP	GO:0042129	regulation of T cell proliferation	12/407	182/18903	0.000600706	0.00755461	0.0055251	IGFBP2/IGF2/VCAM1/IL6/HLA-DRB1/IGF1/CD24/HES1/CEBPB/LGALS3/GPNMB/HLA-DPB1	12
BP	GO:0035094	response to nicotine	6/407	49/18903	0.000613889	0.00767362	0.00561214	PENK/GPX1/VCAM1/HMOX1/SLC7A11/MMP2	6
BP	GO:0055081	anion homeostasis	6/407	49/18903	0.000613889	0.00767362	0.00561214	SFRP4/CKB/SLC7A11/ANKH/ENPP1/CA12	6
BP	GO:0033627	cell adhesion mediated by integrin	8/407	88/18903	0.000617162	0.00769122	0.00562502	SFRP2/CYP1B1/PLPP3/ITGA11/ITGBL1/ITGA10/ITGA8/ITGA7	8
BP	GO:0001936	regulation of endothelial cell proliferation	12/407	183/18903	0.000630663	0.0078358	0.00573075	IGF2/CXCL12/PGF/FGF7/RGCC/SPARC/NR4A1/HMOX1/EGR3/APELA/TGFBR1/ATOH8	12
BP	GO:0036003	positive regulation of transcription from RNA polymerase II promoter in response to stress	4/407	19/18903	0.000635059	0.00786672	0.00575337	CEBPB/ATF4/DDIT3/ATF3	4
BP	GO:0048566	embryonic digestive tract development	5/407	33/18903	0.000651856	0.00805062	0.00588787	RARRES2/ID2/PDGFRA/SCT/FGFR2	5
BP	GO:0030510	regulation of BMP signaling pathway	9/407	111/18903	0.000664814	0.00817165	0.00597638	SFRP2/SFRP4/SCUBE3/GREM2/HTRA1/BAMBI/HES1/GDF5/NOG	9
BP	GO:0046849	bone remodeling	8/407	89/18903	0.000665618	0.00817165	0.00597638	IL6/LEPR/TMEM119/CTHRC1/CTSK/GJA1/LGR4/GDF5	8
BP	GO:0006692	prostanoid metabolic process	6/407	50/18903	0.000685115	0.00833658	0.006097	PTGDS/CD74/PTGES/PTGIS/MIF/AKR1C3	6
BP	GO:0006693	prostaglandin metabolic process	6/407	50/18903	0.000685115	0.00833658	0.006097	PTGDS/CD74/PTGES/PTGIS/MIF/AKR1C3	6
BP	GO:0038084	vascular endothelial growth factor signaling pathway	6/407	50/18903	0.000685115	0.00833658	0.006097	DCN/PGF/PDGFRB/PDGFRA/FOXC1/HSPB1	6
BP	GO:0030900	forebrain development	19/407	383/18903	0.000687803	0.00834466	0.00610292	CXCL12/ID4/ID2/BNIP3/NR4A2/NTRK2/NRG1/SLC7A11/NOTCH3/DLX5/HES1/NDNF/INHBB/MKKS/SCT/WNT7B/FGFR2/NOG/DLX2	19
BP	GO:0035270	endocrine system development	10/407	135/18903	0.000692451	0.00837643	0.00612615	CYP1B1/IL6/CITED2/HES1/SOX4/SIX1/INHBB/PDGFRA/TGFBR1/NOG	10
BP	GO:0045109	intermediate filament organization	7/407	69/18903	0.000696976	0.0084065	0.00614814	KRT81/KRT16/KRT7/KRT14/KRT17/DSP/KRT23	7
BP	GO:0045445	myoblast differentiation	9/407	112/18903	0.000709454	0.00852211	0.00623269	IGFBP3/GPX1/ID3/IGF1/NRG1/SOX4/DDIT3/ZFP36L1/EPAS1	9
BP	GO:0050670	regulation of lymphocyte proliferation	14/407	239/18903	0.000710692	0.00852211	0.00623269	IGFBP2/IGF2/VCAM1/IL6/CD74/HLA-DRB1/IGF1/CD24/HES1/CEBPB/MIF/LGALS3/GPNMB/HLA-DPB1	14
BP	GO:0051591	response to cAMP	8/407	90/18903	0.000717094	0.00854917	0.00625249	PENK/CYP1B1/FOS/FOSB/INHBB/ZFP36L1/ASS1/COL1A1	8
BP	GO:0055006	cardiac cell development	8/407	90/18903	0.000717094	0.00854917	0.00625249	ACTC1/SORBS2/IGF1/PDGFRB/FHL2/SGCD/SPRY1/PDGFRA	8
BP	GO:0034405	response to fluid shear stress	5/407	34/18903	0.000750886	0.00892624	0.00652826	CITED2/PDGFRB/KLF4/MMP2/ASS1	5
BP	GO:0043627	response to estrogen	7/407	70/18903	0.000760328	0.00898745	0.00657303	IGFBP2/CITED2/CD24/PDGFRB/HMOX1/MMP2/HAPLN3	7
BP	GO:0030850	prostate gland development	6/407	51/18903	0.000762572	0.00898745	0.00657303	TNC/ID4/MMP2/SERPINF1/FGFR2/NOG	6
BP	GO:0060688	regulation of morphogenesis of a branching structure	6/407	51/18903	0.000762572	0.00898745	0.00657303	FGF7/NTN4/SIX1/LGR4/FGFR2/NOG	6
BP	GO:0055093	response to hyperoxia	4/407	20/18903	0.000780424	0.00917164	0.00670773	PDGFRB/BNIP3/MMP2/COL1A1	4
BP	GO:0002526	acute inflammatory response	9/407	114/18903	0.000806076	0.00942074	0.00688991	NUPR1/VCAM1/IL6/FN1/IGHG1/PTGES/CEBPB/A2M/ASS1	9
BP	GO:0002696	positive regulation of leukocyte activation	21/407	450/18903	0.000806187	0.00942074	0.00688991	IGFBP2/IGKC/IGF2/VCAM1/IL6/HLA-DRA/IGHG1/CD74/GAS6/HLA-DRB1/IGF1/CD24/HES1/EGR3/LCK/VAMP8/SOX4/HLA-DRB5/MIF/HLA-DMA/HLA-DPB1	21
BP	GO:0032922	circadian regulation of gene expression	7/407	71/18903	0.000828148	0.00965003	0.00705761	ID3/ID1/EGR1/ID4/ID2/ATF4/LGR4	7
BP	GO:0032944	regulation of mononuclear cell proliferation	14/407	243/18903	0.000835411	0.00970724	0.00709945	IGFBP2/IGF2/VCAM1/IL6/CD74/HLA-DRB1/IGF1/CD24/HES1/CEBPB/MIF/LGALS3/GPNMB/HLA-DPB1	14
BP	GO:0051896	regulation of protein kinase B signaling	12/407	189/18903	0.000837956	0.00970946	0.00710107	CHI3L1/IGF2/GPX1/GAS6/IGF1/NTRK2/NRG1/DDIT3/AKR1C3/TGFBR1/SESN3/IL26	12
BP	GO:0001938	positive regulation of endothelial cell proliferation	9/407	115/18903	0.000858255	0.00991552	0.00725177	IGF2/CXCL12/PGF/FGF7/NR4A1/HMOX1/EGR3/APELA/TGFBR1	9
BP	GO:0050654	chondroitin sulfate proteoglycan metabolic process	5/407	35/18903	0.000860729	0.00991552	0.00725177	CYTL1/DCN/BGN/NDNF/EGFLAM	5
BP	GO:0010038	response to metal ion	18/407	360/18903	0.000862951	0.00991552	0.00725177	PENK/IGFBP2/VCAM1/FOS/FOSB/MT1X/JUNB/BNIP3/MT1M/NQO1/HMOX1/MT1F/ATF4/SERPINF1/INHBB/AKR1C3/FIBIN/ASS1	18
BP	GO:0055017	cardiac muscle tissue growth	8/407	93/18903	0.000891033	0.0101815	0.00744627	CITED2/SORBS2/IGF1/RBP4/FOXC1/TGFBR1/FGFR2/NOG	8
BP	GO:2000106	regulation of leukocyte apoptotic process	8/407	93/18903	0.000891033	0.0101815	0.00744627	CXCL12/CD74/GAS6/CDKN2A/SLC7A11/MIF/LGALS3/TSC22D3	8
BP	GO:0060411	cardiac septum morphogenesis	7/407	72/18903	0.000900655	0.010263	0.0075059	CITED2/HES1/SLIT3/SOX4/TGFBR1/FGFR2/NOG	7
BP	GO:0046916	cellular transition metal ion homeostasis	9/407	116/18903	0.000913148	0.0103767	0.00758904	MT1X/MT1M/FTH1/HMOX1/FTL/LCK/MT1F/SCO2/HEPH	9
BP	GO:0055001	muscle cell development	12/407	191/18903	0.000918574	0.0104097	0.00761316	COMP/GPX1/ACTC1/SORBS2/LOX/IGF1/PDGFRB/FHL2/HES1/SIX1/SGCD/PDGFRA	12
BP	GO:0001701	in utero embryonic development	19/407	393/18903	0.000934139	0.0105571	0.00772096	IGF2/CITED2/IGF1/JUNB/HES1/KLF4/CEBPB/SCO2/RSPO3/ZFP36L1/PDGFRA/FOXC1/EPAS1/TGFBR1/WNT7B/FGFR2/SOCS3/MDFI/NOG	19
BP	GO:0048704	embryonic skeletal system morphogenesis	8/407	94/18903	0.000955993	0.0107745	0.00788	SIX1/PDGFRA/TGFBR1/HOXB2/FGFR2/MDFI/NOG/DLX2	8
BP	GO:0006986	response to unfolded protein	10/407	141/18903	0.000969181	0.0108826	0.00795903	COMP/HERPUD1/CHAC1/ATF4/SERPINH1/DDIT3/STC2/DNAJB9/ATF3/HSPB1	10
BP	GO:0071887	leukocyte apoptotic process	9/407	117/18903	0.000970857	0.0108826	0.00795903	CXCL12/IL6/CD74/GAS6/CDKN2A/SLC7A11/MIF/LGALS3/TSC22D3	9
BP	GO:0060415	muscle tissue morphogenesis	7/407	73/18903	0.000978074	0.0108903	0.00796465	ACTC1/NRG1/DSP/FOXC1/TGFBR1/FGFR2/NOG	7
BP	GO:0061035	regulation of cartilage development	7/407	73/18903	0.000978074	0.0108903	0.00796465	EFEMP1/CTSK/GDF6/TGFBR1/GDF5/SCX/NOG	7
BP	GO:0033687	osteoblast proliferation	5/407	36/18903	0.000982104	0.0108903	0.00796465	NPR3/TMEM119/JUNB/CTHRC1/FGFR2	5
BP	GO:0035909	aorta morphogenesis	5/407	36/18903	0.000982104	0.0108903	0.00796465	PDGFRB/HES1/SOX4/SIX1/LRP1	5
BP	GO:0048863	stem cell differentiation	14/407	248/18903	0.00101684	0.0112452	0.00822426	SFRP2/FN1/CITED2/NRG1/HES1/ZFP36L2/SIX1/LBH/PDGFRA/A2M/FOXC1/ZFP36/FGFR2/NOG	14
BP	GO:1903510	mucopolysaccharide metabolic process	8/407	95/18903	0.00102469	0.0113017	0.00826559	DCN/HAS1/CEMIP/ITIH5/BGN/NDNF/HAS3/EGFLAM	8
BP	GO:0014009	glial cell proliferation	6/407	54/18903	0.00103599	0.0113959	0.00833444	PENK/IL6/LEPR/CDKN2B/HES1/SOX4	6
BP	GO:0051604	protein maturation	17/407	336/18903	0.00104701	0.0114865	0.00840072	COMP/SERPINE2/SRGN/FN1/GAS1/CHAC1/PCSK1N/S100A10/SOX4/C1R/ADAMTS2/SERPINH1/FBLN1/MAFB/CPE/GSN/ATP6AP2	17
BP	GO:0021561	facial nerve development	3/407	10/18903	0.00106232	0.0115318	0.00843386	SIX1/HOXB2/EGR2	3
BP	GO:0021610	facial nerve morphogenesis	3/407	10/18903	0.00106232	0.0115318	0.00843386	SIX1/HOXB2/EGR2	3
BP	GO:0044341	sodium-dependent phosphate transport	3/407	10/18903	0.00106232	0.0115318	0.00843386	SFRP4/CEBPB/ATF4	3
BP	GO:0045657	positive regulation of monocyte differentiation	3/407	10/18903	0.00106232	0.0115318	0.00843386	CD74/HLA-DRB1/ZFP36L1	3
BP	GO:0055076	transition metal ion homeostasis	10/407	143/18903	0.0010794	0.0116865	0.00854696	MT1X/MT1M/FTH1/HMOX1/FTL/LCK/MT1F/SCO2/EPAS1/HEPH	10
BP	GO:0007162	negative regulation of cell adhesion	16/407	308/18903	0.0011079	0.0119636	0.00874963	CYP1B1/CXCL12/SERPINE2/CD74/HLA-DRB1/RGCC/CDKN2A/TGFBI/KLF4/CEBPB/MMP2/ASS1/FBLN1/LGALS3/GPNMB/COL1A1	16
BP	GO:0001837	epithelial to mesenchymal transition	11/407	169/18903	0.00111532	0.0119651	0.00875077	SFRP2/IL6/RGCC/IGF1/BAMBI/SPRY1/FOXC1/TGFBR1/FGFR2/COL1A1/NOG	11
BP	GO:0003161	cardiac conduction system development	5/407	37/18903	0.00111574	0.0119651	0.00875077	IRX3/ID2/NRG1/GJA1/GJA5	5
BP	GO:0001933	negative regulation of protein phosphorylation	17/407	338/18903	0.00111675	0.0119651	0.00875077	IGFBP3/SFRP2/PLPP3/DDIT4/ERRFI1/CDKN2A/CDKN2B/TRIB3/PKIB/ENPP1/SPRY1/FBLN1/LRP1/SOCS3/CDKN2C/HSPB1/NOG	17
BP	GO:0062012	regulation of small molecule metabolic process	17/407	339/18903	0.00115307	0.0123223	0.00901198	IGFBP3/IGF2/NUPR1/DDIT4/IGFBP4/CD74/CES1/LEPR/IGF1/EGR1/FABP3/TRIB3/SLC7A11/AK4/TMSB4X/AKR1C3/NNMT	17
BP	GO:0051897	positive regulation of protein kinase B signaling	9/407	120/18903	0.00116196	0.0123852	0.00905802	CHI3L1/IGF2/GPX1/GAS6/IGF1/NRG1/AKR1C3/TGFBR1/IL26	9
BP	GO:0001657	ureteric bud development	8/407	97/18903	0.00117392	0.0124484	0.00910417	CRLF1/HES1/SIX1/SPRY1/FOXC1/LGR4/FGFR2/NOG	8
BP	GO:0060993	kidney morphogenesis	8/407	97/18903	0.00117392	0.0124484	0.00910417	IRX3/PDGFRB/HES1/SOX4/SIX1/LGR4/WNT7B/NOG	8
BP	GO:0001818	negative regulation of cytokine production	18/407	371/18903	0.00121291	0.0128289	0.00938247	IL6/SRGN/FN1/GAS6/HLA-DRB1/ERRFI1/RGCC/IGF1/CD24/HMOX1/PTPRS/KLF4/DDIT3/INHBB/TMSB4X/ZFP36/LGR4/GPNMB	18
BP	GO:0046661	male sex differentiation	11/407	171/18903	0.00122691	0.0129255	0.00945313	SFRP2/CYP1B1/NUPR1/CITED2/PDGFRB/INHBB/AKR1C3/PDGFRA/LGR4/TGFBR1/SCX	11
BP	GO:0006720	isoprenoid metabolic process	9/407	121/18903	0.00123202	0.0129255	0.00945313	CYP1B1/RARRES2/CRABP2/RBP4/AKR1B10/AKR1C3/HMGCS1/LRP1/NPC2	9
BP	GO:0090100	positive regulation of transmembrane receptor protein serine/threonine kinase signaling pathway	9/407	121/18903	0.00123202	0.0129255	0.00945313	SCUBE3/CITED2/CDKN2B/HES1/ITGA8/INHBB/GDF6/TGFBR1/GDF5	9
BP	GO:0007596	blood coagulation	13/407	225/18903	0.00123458	0.0129255	0.00945313	COMP/SERPINE2/HBB/IL6/FN1/GAS6/SLC7A11/SERPING1/LCK/PDGFRA/FBLN1/SCUBE1/HSPB1	13
BP	GO:0045165	cell fate commitment	15/407	282/18903	0.00124096	0.0129594	0.0094779	SFRP2/IL6/ID2/NRG1/GAS1/NOTCH3/HES1/KLF4/SIX1/EPAS1/TGFBR1/EYA2/WNT7B/FGFR2/DLX2	15
BP	GO:0072163	mesonephric epithelium development	8/407	98/18903	0.00125476	0.0129879	0.00949878	CRLF1/HES1/SIX1/SPRY1/FOXC1/LGR4/FGFR2/NOG	8
BP	GO:0072164	mesonephric tubule development	8/407	98/18903	0.00125476	0.0129879	0.00949878	CRLF1/HES1/SIX1/SPRY1/FOXC1/LGR4/FGFR2/NOG	8
BP	GO:0120162	positive regulation of cold-induced thermogenesis	8/407	98/18903	0.00125476	0.0129879	0.00949878	G0S2/LEPR/PLAC8/CEBPB/SCD/GJA1/MFAP2/EPAS1	8
BP	GO:0010718	positive regulation of epithelial to mesenchymal transition	6/407	56/18903	0.00125629	0.0129879	0.00949878	IL6/RGCC/BAMBI/FOXC1/TGFBR1/COL1A1	6
BP	GO:1902229	regulation of intrinsic apoptotic signaling pathway in response to DNA damage	5/407	38/18903	0.00126238	0.0130003	0.00950783	SFRP2/CXCL12/CD74/MIF/ACKR3	5
BP	GO:0050671	positive regulation of lymphocyte proliferation	10/407	146/18903	0.00126379	0.0130003	0.00950783	IGFBP2/IGF2/VCAM1/IL6/CD74/IGF1/CD24/HES1/MIF/HLA-DPB1	10
BP	GO:2001242	regulation of intrinsic apoptotic signaling pathway	11/407	172/18903	0.00128605	0.0131964	0.00965126	SFRP2/GPX1/CXCL12/NUPR1/CD74/HERPUD1/LCK/DDIT3/MIF/ACKR3/HSPB1	11
BP	GO:0001935	endothelial cell proliferation	12/407	199/18903	0.00130857	0.0133942	0.00979589	IGF2/CXCL12/PGF/FGF7/RGCC/SPARC/NR4A1/HMOX1/EGR3/APELA/TGFBR1/ATOH8	12
BP	GO:0008584	male gonad development	10/407	147/18903	0.00133066	0.0135866	0.00993663	SFRP2/CYP1B1/NUPR1/CITED2/PDGFRB/INHBB/AKR1C3/PDGFRA/TGFBR1/SCX	10
BP	GO:2001237	negative regulation of extrinsic apoptotic signaling pathway	8/407	99/18903	0.00133998	0.0136479	0.0099815	SFRP2/GPX1/IGF1/HMOX1/UNC5B/LGALS3/TGFBR1/EYA2	8
BP	GO:0022612	gland morphogenesis	9/407	123/18903	0.00138237	0.0140451	0.0102719	IL6/FGF7/TNC/ID4/NTN4/CEBPB/MMP2/FGFR2/NOG	9
BP	GO:0046546	development of primary male sexual characteristics	10/407	148/18903	0.00140039	0.0141932	0.0103803	SFRP2/CYP1B1/NUPR1/CITED2/PDGFRB/INHBB/AKR1C3/PDGFRA/TGFBR1/SCX	10
BP	GO:0033028	myeloid cell apoptotic process	5/407	39/18903	0.00142278	0.0143496	0.0104947	IL6/GAS6/CDKN2A/SLC7A11/MIF	5
BP	GO:0071634	regulation of transforming growth factor beta production	5/407	39/18903	0.00142278	0.0143496	0.0104947	LUM/FN1/CD24/LTBP1/ATP6AP2	5
BP	GO:0048709	oligodendrocyte differentiation	8/407	100/18903	0.00142974	0.0143845	0.0105202	ID4/BNIP3/NTRK2/NRG1/HES1/TSPAN2/CDKN2C/DLX2	8
BP	GO:0048251	elastic fiber assembly	3/407	11/18903	0.00143745	0.014427	0.0105513	LOX/FBLN5/MFAP4	3
BP	GO:0071241	cellular response to inorganic substance	13/407	229/18903	0.00144675	0.014485	0.0105937	FOS/FOSB/MT1X/JUNB/BNIP3/MT1M/NQO1/HMOX1/MT1F/ATF4/SERPINF1/INHBB/AKR1C3	13
BP	GO:0055007	cardiac muscle cell differentiation	9/407	124/18903	0.0014629	0.0146113	0.0106861	ACTC1/SORBS2/IGF1/IRX3/PDGFRB/NRG1/FHL2/SGCD/PDGFRA	9
BP	GO:0032946	positive regulation of mononuclear cell proliferation	10/407	149/18903	0.00147307	0.0146773	0.0107343	IGFBP2/IGF2/VCAM1/IL6/CD74/IGF1/CD24/HES1/MIF/HLA-DPB1	10
BP	GO:1903131	mononuclear cell differentiation	21/407	473/18903	0.00149843	0.0148941	0.0108929	VCAM1/FOS/IL6/HLA-DRA/CD74/LEPR/GAS6/HLA-DRB1/JUNB/EGR1/ID2/EGR3/LCK/CTSK/ZFP36L2/SOX4/CEBPB/ZFP36L1/KLF6/MAFB/DNAJB9	21
BP	GO:0050817	coagulation	13/407	230/18903	0.00150428	0.0149162	0.0109091	COMP/SERPINE2/HBB/IL6/FN1/GAS6/SLC7A11/SERPING1/LCK/PDGFRA/FBLN1/SCUBE1/HSPB1	13
BP	GO:0019369	arachidonic acid metabolic process	6/407	58/18903	0.00151071	0.014944	0.0109294	CYP1B1/GPX1/PTGDS/PTGIS/AKR1C3/EPHX1	6
BP	GO:0006721	terpenoid metabolic process	8/407	101/18903	0.0015242	0.0150055	0.0109744	CYP1B1/RARRES2/CRABP2/RBP4/AKR1B10/AKR1C3/HMGCS1/LRP1	8
BP	GO:2001243	negative regulation of intrinsic apoptotic signaling pathway	8/407	101/18903	0.0015242	0.0150055	0.0109744	SFRP2/GPX1/CXCL12/CD74/HERPUD1/MIF/ACKR3/HSPB1	8
BP	GO:0050680	negative regulation of epithelial cell proliferation	11/407	176/18903	0.00154654	0.0151751	0.0110984	SFRP2/NUPR1/RGCC/SPARC/CDKN2B/SERPINF1/TGFBR1/ATOH8/FGFR2/GDF5/IL26	11
BP	GO:0034614	cellular response to reactive oxygen species	10/407	150/18903	0.00154878	0.0151751	0.0110984	CYP1B1/FOS/IL6/BNIP3/NQO1/MMP2/AKR1C3/PDGFRA/RHOB/FBLN5	10
BP	GO:0007599	hemostasis	13/407	231/18903	0.00156369	0.0152849	0.0111787	COMP/SERPINE2/HBB/IL6/FN1/GAS6/SLC7A11/SERPING1/LCK/PDGFRA/FBLN1/SCUBE1/HSPB1	13
BP	GO:0043534	blood vessel endothelial cell migration	11/407	177/18903	0.001618	0.0156841	0.0114707	CYP1B1/GPX1/RGCC/ID1/NR4A1/HMOX1/EGR3/KLF4/TMSB4X/MEOX2/HSPB1	11
BP	GO:0051099	positive regulation of binding	11/407	177/18903	0.001618	0.0156841	0.0114707	IGF1/BAMBI/TRIB3/CTHRC1/HES1/S100A10/KLF4/FOXC1/LRP1/DACT1/NGF	11
BP	GO:0001823	mesonephros development	8/407	102/18903	0.00162354	0.0156841	0.0114707	CRLF1/HES1/SIX1/SPRY1/FOXC1/LGR4/FGFR2/NOG	8
BP	GO:0008630	intrinsic apoptotic signaling pathway in response to DNA damage	8/407	102/18903	0.00162354	0.0156841	0.0114707	SFRP2/CXCL12/NUPR1/DDIT4/CD74/HMOX1/MIF/ACKR3	8
BP	GO:0060419	heart growth	8/407	102/18903	0.00162354	0.0156841	0.0114707	CITED2/SORBS2/IGF1/RBP4/FOXC1/TGFBR1/FGFR2/NOG	8
BP	GO:0042326	negative regulation of phosphorylation	18/407	381/18903	0.00162941	0.015704	0.0114852	IGFBP3/SFRP2/PLPP3/NUPR1/DDIT4/ERRFI1/CDKN2A/CDKN2B/TRIB3/PKIB/ENPP1/SPRY1/FBLN1/LRP1/SOCS3/CDKN2C/HSPB1/NOG	18
BP	GO:0006690	icosanoid metabolic process	9/407	126/18903	0.00163527	0.0157237	0.0114996	CYP1B1/GPX1/PTGDS/CD74/PTGES/PTGIS/MIF/AKR1C3/EPHX1	9
BP	GO:0007566	embryo implantation	6/407	59/18903	0.00165174	0.0158084	0.0115616	IGFBP7/MMP2/APELA/GJA1/STC2/FBLN1	6
BP	GO:0045604	regulation of epidermal cell differentiation	6/407	59/18903	0.00165174	0.0158084	0.0115616	SFRP4/ERRFI1/HES1/ZFP36L1/FOXC1/ZFP36	6
BP	GO:0014068	positive regulation of phosphatidylinositol 3-kinase signaling	7/407	80/18903	0.00167745	0.0159803	0.0116873	DCN/FN1/IGF1/PDGFRB/NTRK2/UNC5B/PDGFRA	7
BP	GO:0048644	muscle organ morphogenesis	7/407	80/18903	0.00167745	0.0159803	0.0116873	ACTC1/NRG1/DSP/FOXC1/TGFBR1/FGFR2/NOG	7
BP	GO:0048015	phosphatidylinositol-mediated signaling	11/407	178/18903	0.00169213	0.016083	0.0117624	SERPINE2/DCN/NPR3/FN1/IGF1/PDGFRB/NTRK2/UNC5B/ZFP36L1/PDGFRA/PLCB4	11
BP	GO:0046620	regulation of organ growth	8/407	103/18903	0.00172794	0.0163857	0.0119837	IGF2/CITED2/IGF1/RBP4/FOXC1/TGFBR1/FGFR2/NOG	8
BP	GO:0071356	cellular response to tumor necrosis factor	13/407	234/18903	0.00175372	0.016592	0.0121347	CHI3L1/CYP1B1/VCAM1/FOS/GAS6/HES1/CTSK/ZFP36L2/TMSB4X/ZFP36L1/ASS1/ZFP36/COL1A1	13
BP	GO:0072210	metanephric nephron development	5/407	41/18903	0.00178793	0.0168769	0.012343	EGR1/PDGFRB/HES1/PDGFRA/LGR4	5
BP	GO:0045599	negative regulation of fat cell differentiation	6/407	60/18903	0.00180256	0.0169017	0.0123612	IL6/ID4/TRIB3/ZFP36L2/ENPP1/DDIT3	6
BP	GO:0046686	response to cadmium ion	6/407	60/18903	0.00180256	0.0169017	0.0123612	FOS/MT1X/MT1M/HMOX1/MT1F/AKR1C3	6
BP	GO:0007422	peripheral nervous system development	7/407	81/18903	0.00180285	0.0169017	0.0123612	CITED2/NTRK2/NRG1/EGR3/NFASC/NGF/EGR2	7
BP	GO:0072593	reactive oxygen species metabolic process	13/407	235/18903	0.00182116	0.0170185	0.0124466	CRYAB/CYP1B1/GPX1/HBB/DDIT4/HBA2/HBA1/PDGFRB/BNIP3/NQO1/HBM/AKR1C3/FBLN5	13
BP	GO:0046683	response to organophosphorus	9/407	128/18903	0.00182355	0.0170185	0.0124466	PENK/CYP1B1/FOS/FOSB/ENPP1/INHBB/ZFP36L1/ASS1/COL1A1	9
BP	GO:0019755	one-carbon compound transport	4/407	25/18903	0.00187172	0.0173281	0.012673	HBB/SLC14A1/HBA2/HBA1	4
BP	GO:0043524	negative regulation of neuron apoptotic process	10/407	154/18903	0.00188384	0.0173281	0.012673	CRLF1/NR4A2/NTRK2/HMOX1/CEBPB/NDNF/UNC5B/SIX1/GDF5/NGF	10
BP	GO:0001553	luteinization	3/407	12/18903	0.00188614	0.0173281	0.012673	MMP2/PDGFRA/A2M	3
BP	GO:0001867	complement activation, lectin pathway	3/407	12/18903	0.00188614	0.0173281	0.012673	SERPING1/A2M/MFAP4	3
BP	GO:0032966	negative regulation of collagen biosynthetic process	3/407	12/18903	0.00188614	0.0173281	0.012673	IL6/ERRFI1/CYGB	3
BP	GO:0040015	negative regulation of multicellular organism growth	3/407	12/18903	0.00188614	0.0173281	0.012673	PLAC8/STC2/SOCS2	3
BP	GO:0043589	skin morphogenesis	3/407	12/18903	0.00188614	0.0173281	0.012673	ERRFI1/COL1A2/COL1A1	3
BP	GO:0060395	SMAD protein signal transduction	7/407	82/18903	0.0019354	0.0177412	0.0129751	FOS/INHBB/GDF6/TGFBR1/ATOH8/LRP1/GDF5	7
BP	GO:0046456	icosanoid biosynthetic process	6/407	61/18903	0.00196358	0.0179596	0.0131348	PTGDS/CD74/PTGES/PTGIS/MIF/AKR1C3	6
BP	GO:0010675	regulation of cellular carbohydrate metabolic process	10/407	155/18903	0.00197614	0.0179852	0.0131535	IGFBP3/IGF2/NUPR1/DDIT4/IGFBP4/LEPR/IGF1/ENPP1/PPP1R3C/NNMT	10
BP	GO:2001236	regulation of extrinsic apoptotic signaling pathway	10/407	155/18903	0.00197614	0.0179852	0.0131535	SFRP2/G0S2/GPX1/IGF1/HMOX1/UNC5B/LGALS3/TGFBR1/EYA2/ATF3	10
BP	GO:0071383	cellular response to steroid hormone stimulus	12/407	209/18903	0.00197946	0.0179852	0.0131535	CYP1B1/DDIT4/ERRFI1/FBXO32/ZFP36L2/SERPINF1/AKR1C3/ZFP36L1/LBH/ASS1/ZFP36/EGLN2	12
BP	GO:0071604	transforming growth factor beta production	5/407	42/18903	0.00199422	0.0180423	0.0131953	LUM/FN1/CD24/LTBP1/ATP6AP2	5
BP	GO:0048872	homeostasis of number of cells	15/407	296/18903	0.00199449	0.0180423	0.0131953	RPS17/IL6/CD74/CITED2/ID2/HMOX1/SLC7A11/SOX4/MIF/ZFP36L1/EPAS1/ZFP36/LGR4/MAFB/TSC22D3	15
BP	GO:0048017	inositol lipid-mediated signaling	11/407	182/18903	0.00201694	0.0182054	0.0133146	SERPINE2/DCN/NPR3/FN1/IGF1/PDGFRB/NTRK2/UNC5B/ZFP36L1/PDGFRA/PLCB4	11
BP	GO:0042102	positive regulation of T cell proliferation	8/407	106/18903	0.00207328	0.0186512	0.0136407	IGFBP2/IGF2/VCAM1/IL6/IGF1/CD24/HES1/HLA-DPB1	8
BP	GO:0055013	cardiac muscle cell development	7/407	83/18903	0.00207537	0.0186512	0.0136407	ACTC1/SORBS2/IGF1/PDGFRB/FHL2/SGCD/PDGFRA	7
BP	GO:0051090	regulation of DNA-binding transcription factor activity	20/407	454/18903	0.00210706	0.0188948	0.0138188	CYTL1/SFRP4/CYP1B1/PLPP3/NUPR1/IL6/GAS6/RGCC/ID3/ID1/ID2/CDKN2A/PTGIS/HMOX1/HES1/KLF4/ENPP1/DDIT3/TMSB4X/MDFI	20
BP	GO:0060038	cardiac muscle cell proliferation	6/407	62/18903	0.00213525	0.0190647	0.0139431	CITED2/RBP4/FOXC1/TGFBR1/FGFR2/NOG	6
BP	GO:0060393	regulation of pathway-restricted SMAD protein phosphorylation	6/407	62/18903	0.00213525	0.0190647	0.0139431	INHBB/GDF6/TGFBR1/LRP1/GDF5/NOG	6
BP	GO:0042594	response to starvation	12/407	211/18903	0.00214269	0.0190898	0.0139614	FOS/GAS6/CTSK/ASNS/ATF4/DDIT3/INHBB/AKR1C3/COMT/ZFP36/SESN3/ATF3	12
BP	GO:0010259	multicellular organism aging	4/407	26/18903	0.00217486	0.0192517	0.0140799	CRYAB/COMP/IGFBP1/INHBB	4
BP	GO:0036119	response to platelet-derived growth factor	4/407	26/18903	0.00217486	0.0192517	0.0140799	HAS1/ERRFI1/PDGFRB/DDIT3	4
BP	GO:2000050	regulation of non-canonical Wnt signaling pathway	4/407	26/18903	0.00217486	0.0192517	0.0140799	SFRP2/SFRP4/RSPO3/DACT1	4
BP	GO:0070663	regulation of leukocyte proliferation	14/407	269/18903	0.00218118	0.0192663	0.0140905	IGFBP2/IGF2/VCAM1/IL6/CD74/HLA-DRB1/IGF1/CD24/HES1/CEBPB/MIF/LGALS3/GPNMB/HLA-DPB1	14
BP	GO:0003279	cardiac septum development	8/407	107/18903	0.00219973	0.0193886	0.01418	CITED2/HES1/SLIT3/SOX4/TGFBR1/FGFR2/NOG/GJA5	8
BP	GO:0051960	regulation of nervous system development	20/407	456/18903	0.00221677	0.0194972	0.0142594	CXCL12/SERPINE2/IL6/CRABP2/FN1/THBS2/ID1/ID4/ID2/CDKN2B/NTRK2/HES1/PTPRS/S100A10/SERPINF1/BRINP1/NGF/EGR2/NOG/DLX2	20
BP	GO:0016051	carbohydrate biosynthetic process	12/407	212/18903	0.00222834	0.0195157	0.0142729	IGF2/HAS1/LEPR/IGF1/RBP4/ENPP1/ATF4/ST6GALNAC6/PPP1R3C/NNMT/ATF3/HAS3	12
BP	GO:0042098	T cell proliferation	12/407	212/18903	0.00222834	0.0195157	0.0142729	IGFBP2/IGF2/VCAM1/IL6/HLA-DRB1/IGF1/CD24/HES1/CEBPB/LGALS3/GPNMB/HLA-DPB1	12
BP	GO:0006956	complement activation	9/407	132/18903	0.00225205	0.0196816	0.0143943	IGKC/IGHG1/CFD/RGCC/SERPING1/C1R/A2M/C1S/MFAP4	9
BP	GO:0061564	axon development	21/407	490/18903	0.00229168	0.0199855	0.0146165	CXCL12/CRABP2/FN1/TNC/NR4A2/NTRK2/NOTCH3/DLX5/SLIT3/S100B/PTPRS/KLF4/MMP2/UNC5B/NFASC/CDH11/FGFR2/TSPAN2/NGF/EGR2/NOG	21
BP	GO:0070059	intrinsic apoptotic signaling pathway in response to endoplasmic reticulum stress	6/407	63/18903	0.002318	0.0201725	0.0147533	HERPUD1/TRIB3/CHAC1/CEBPB/ATF4/DDIT3	6
BP	GO:0014812	muscle cell migration	8/407	108/18903	0.00233215	0.0202103	0.0147809	IGFBP3/CYP1B1/IGF1/ADAMTS1/PDGFRB/DDIT3/SIX1/LRP1	8
BP	GO:0019882	antigen processing and presentation	8/407	108/18903	0.00233215	0.0202103	0.0147809	HLA-DRA/CD74/HLA-DRB1/HLA-DRB5/HLA-DMA/HLA-DPB1/CTSF/CTSD	8
BP	GO:0030168	platelet activation	9/407	133/18903	0.00237079	0.0205021	0.0149943	COMP/SERPINE2/HBB/IL6/FN1/SLC7A11/LCK/PDGFRA/HSPB1	9
BP	GO:0010713	negative regulation of collagen metabolic process	3/407	13/18903	0.00241304	0.020651	0.0151033	IL6/ERRFI1/CYGB	3
BP	GO:0043568	positive regulation of insulin-like growth factor receptor signaling pathway	3/407	13/18903	0.00241304	0.020651	0.0151033	IGFBP3/IGFBP4/IGF1	3
BP	GO:0044650	adhesion of symbiont to host cell	3/407	13/18903	0.00241304	0.020651	0.0151033	GAS6/LRRC15/INHBB	3
BP	GO:0060670	branching involved in labyrinthine layer morphogenesis	3/407	13/18903	0.00241304	0.020651	0.0151033	RSPO3/FGFR2/SOCS3	3
BP	GO:0072537	fibroblast activation	3/407	13/18903	0.00241304	0.020651	0.0151033	RGCC/PDGFRB/CYGB	3
BP	GO:0060249	anatomical structure homeostasis	16/407	333/18903	0.00245234	0.0209439	0.0153174	COMP/IGKC/CYTL1/ALDOA/IL6/TMEM119/LOX/RBP4/CTSK/MKKS/GJA1/LDB2/FOXC1/EPAS1/SCX/HSPB1	16
BP	GO:0014014	negative regulation of gliogenesis	5/407	44/18903	0.00245815	0.0209501	0.015322	ID4/CDKN2B/HES1/NOG/DLX2	5
BP	GO:0043467	regulation of generation of precursor metabolites and energy	9/407	134/18903	0.00249444	0.0211063	0.0154362	IGF2/NUPR1/DDIT4/IGF1/BNIP3/COX7A1/ENPP1/AK4/PPP1R3C	9
BP	GO:0003401	axis elongation	4/407	27/18903	0.00251022	0.0211063	0.0154362	SFRP2/SIX1/SPRY1/FGFR2	4
BP	GO:0006817	phosphate ion transport	4/407	27/18903	0.00251022	0.0211063	0.0154362	SFRP4/ANKH/CEBPB/ATF4	4
BP	GO:0036296	response to increased oxygen levels	4/407	27/18903	0.00251022	0.0211063	0.0154362	PDGFRB/BNIP3/MMP2/COL1A1	4
BP	GO:0045686	negative regulation of glial cell differentiation	4/407	27/18903	0.00251022	0.0211063	0.0154362	ID4/HES1/NOG/DLX2	4
BP	GO:2000737	negative regulation of stem cell differentiation	4/407	27/18903	0.00251022	0.0211063	0.0154362	HES1/ZFP36L2/LBH/ZFP36	4
BP	GO:0050918	positive chemotaxis	6/407	64/18903	0.00251229	0.0211063	0.0154362	CXCL12/PGF/FGF7/MIF/LGALS3/GPNMB	6
BP	GO:0002088	lens development in camera-type eye	7/407	86/18903	0.00254262	0.0213177	0.0155908	CRYAB/CITED2/SLC7A11/ATF4/SPRY1/TGFBR1/WNT7B	7
BP	GO:0010721	negative regulation of cell development	11/407	188/18903	0.00259763	0.0217348	0.0158958	IL6/IGF1/ID1/ID4/CDKN2B/HES1/PTPRS/FBLN1/BRINP1/NOG/DLX2	11
BP	GO:0001894	tissue homeostasis	14/407	275/18903	0.00266702	0.0222702	0.0162874	COMP/IGKC/CYTL1/IL6/TMEM119/RBP4/CTSK/MKKS/GJA1/LDB2/FOXC1/EPAS1/SCX/HSPB1	14
BP	GO:0001523	retinoid metabolic process	7/407	87/18903	0.00271509	0.0225634	0.0165019	CYP1B1/RARRES2/CRABP2/RBP4/AKR1B10/AKR1C3/LRP1	7
BP	GO:0010660	regulation of muscle cell apoptotic process	7/407	87/18903	0.00271509	0.0225634	0.0165019	SFRP2/NUPR1/IGF1/CDKN2A/BNIP3/HMOX1/ATF4	7
BP	GO:1905330	regulation of morphogenesis of an epithelium	6/407	65/18903	0.00271855	0.0225634	0.0165019	FGF7/NTN4/SIX1/GJA1/LGR4/NOG	6
BP	GO:0009410	response to xenobiotic stimulus	19/407	432/18903	0.0027442	0.0227306	0.0166241	IGFBP2/SFRP2/CYP1B1/GPX1/FOS/PGF/FOSB/GAS6/LOX/NQO1/HMOX1/LCK/MMP2/ASS1/SLC1A3/COL1A1/EPHX1/NNMT/ALDH3A1	19
BP	GO:0014066	regulation of phosphatidylinositol 3-kinase signaling	8/407	111/18903	0.00276723	0.0228754	0.01673	SERPINE2/DCN/FN1/IGF1/PDGFRB/NTRK2/UNC5B/PDGFRA	8
BP	GO:0035966	response to topologically incorrect protein	10/407	163/18903	0.00285348	0.0235412	0.017217	COMP/HERPUD1/CHAC1/ATF4/SERPINH1/DDIT3/STC2/DNAJB9/ATF3/HSPB1	10
BP	GO:0033692	cellular polysaccharide biosynthetic process	6/407	66/18903	0.00293724	0.0240743	0.0176068	IGF2/HAS1/IGF1/ENPP1/PPP1R3C/HAS3	6
BP	GO:0045682	regulation of epidermis development	6/407	66/18903	0.00293724	0.0240743	0.0176068	SFRP4/ERRFI1/HES1/ZFP36L1/FOXC1/ZFP36	6
BP	GO:0060389	pathway-restricted SMAD protein phosphorylation	6/407	66/18903	0.00293724	0.0240743	0.0176068	INHBB/GDF6/TGFBR1/LRP1/GDF5/NOG	6
BP	GO:1903532	positive regulation of secretion by cell	14/407	278/18903	0.00294144	0.0240743	0.0176068	CXCL12/HLA-DRB1/RGCC/IGF1/PTGES/RBP4/S100A10/VAMP8/SOX4/MIF/INHBB/TRH/KCNN4/SCT	14
BP	GO:0035272	exocrine system development	5/407	46/18903	0.00299582	0.0243507	0.017809	IGF2/FGF7/NTN4/FOXC1/FGFR2	5
BP	GO:0046596	regulation of viral entry into host cell	5/407	46/18903	0.00299582	0.0243507	0.017809	CD74/HLA-DRB1/CH25H/SNX3/GSN	5
BP	GO:0048701	embryonic cranial skeleton morphogenesis	5/407	46/18903	0.00299582	0.0243507	0.017809	SIX1/PDGFRA/TGFBR1/FGFR2/DLX2	5
BP	GO:0015670	carbon dioxide transport	3/407	14/18903	0.00302243	0.0243507	0.017809	HBB/HBA2/HBA1	3
BP	GO:0030213	hyaluronan biosynthetic process	3/407	14/18903	0.00302243	0.0243507	0.017809	HAS1/CEMIP/HAS3	3
BP	GO:0035791	platelet-derived growth factor receptor-beta signaling pathway	3/407	14/18903	0.00302243	0.0243507	0.017809	LOX/PDGFRB/LRP1	3
BP	GO:0048711	positive regulation of astrocyte differentiation	3/407	14/18903	0.00302243	0.0243507	0.017809	SERPINE2/ID2/HES1	3
BP	GO:0048715	negative regulation of oligodendrocyte differentiation	3/407	14/18903	0.00302243	0.0243507	0.017809	ID4/HES1/DLX2	3
BP	GO:0045104	intermediate filament cytoskeleton organization	7/407	89/18903	0.00308682	0.0248044	0.0181408	KRT81/KRT16/KRT7/KRT14/KRT17/DSP/KRT23	7
BP	GO:0007229	integrin-mediated signaling pathway	8/407	113/18903	0.00309078	0.0248044	0.0181408	PLPP3/ITGA11/ITGBL1/FN1/ADAMTS1/ITGA10/ITGA8/ITGA7	8
BP	GO:0016485	protein processing	13/407	250/18903	0.00311793	0.0249737	0.0182647	COMP/SERPINE2/SRGN/GAS1/CHAC1/PCSK1N/S100A10/C1R/ADAMTS2/MAFB/CPE/GSN/ATP6AP2	13
BP	GO:0003158	endothelium development	9/407	139/18903	0.00319154	0.0255137	0.0186596	GPX1/ID1/NRG1/COL15A1/RHOB/ATOH8/SCUBE1/BARX1/GJA5	9
BP	GO:0042104	positive regulation of activated T cell proliferation	4/407	29/18903	0.00328416	0.0260222	0.0190314	IGFBP2/IGF2/IGF1/CD24	4
BP	GO:0060037	pharyngeal system development	4/407	29/18903	0.00328416	0.0260222	0.0190314	HES1/SIX1/TGFBR1/NOG	4
BP	GO:0006029	proteoglycan metabolic process	7/407	90/18903	0.00328668	0.0260222	0.0190314	CYTL1/DCN/IGF1/BGN/NDNF/HS3ST1/EGFLAM	7
BP	GO:0016101	diterpenoid metabolic process	7/407	90/18903	0.00328668	0.0260222	0.0190314	CYP1B1/RARRES2/CRABP2/RBP4/AKR1B10/AKR1C3/LRP1	7
BP	GO:0045103	intermediate filament-based process	7/407	90/18903	0.00328668	0.0260222	0.0190314	KRT81/KRT16/KRT7/KRT14/KRT17/DSP/KRT23	7
BP	GO:0045936	negative regulation of phosphate metabolic process	19/407	440/18903	0.00335271	0.0264941	0.0193766	IGFBP3/SFRP2/PLPP3/NUPR1/DDIT4/ERRFI1/CDKN2A/CDKN2B/TRIB3/PKIB/ENPP1/SPRY1/FBLN1/LGALS3/LRP1/SOCS3/CDKN2C/HSPB1/NOG	19
BP	GO:0070665	positive regulation of leukocyte proliferation	10/407	167/18903	0.003396	0.0267849	0.0195893	IGFBP2/IGF2/VCAM1/IL6/CD74/IGF1/CD24/HES1/MIF/HLA-DPB1	10
BP	GO:0048663	neuron fate commitment	6/407	68/18903	0.00341375	0.0268735	0.0196541	ID2/NRG1/NOTCH3/SIX1/TGFBR1/DLX2	6
BP	GO:0010563	negative regulation of phosphorus metabolic process	19/407	441/18903	0.00343613	0.0269981	0.0197452	IGFBP3/SFRP2/PLPP3/NUPR1/DDIT4/ERRFI1/CDKN2A/CDKN2B/TRIB3/PKIB/ENPP1/SPRY1/FBLN1/LGALS3/LRP1/SOCS3/CDKN2C/HSPB1/NOG	19
BP	GO:1901216	positive regulation of neuron death	7/407	91/18903	0.00349626	0.0274184	0.0200526	NUPR1/FOS/DDIT4/EGR1/NQO1/ATF4/DDIT3	7
BP	GO:0034612	response to tumor necrosis factor	13/407	254/18903	0.00356831	0.0279303	0.020427	CHI3L1/CYP1B1/VCAM1/FOS/GAS6/HES1/CTSK/ZFP36L2/TMSB4X/ZFP36L1/ASS1/ZFP36/COL1A1	13
BP	GO:0048538	thymus development	5/407	48/18903	0.00361355	0.0280464	0.0205119	CITED2/HES1/SIX1/TGFBR1/MAFB	5
BP	GO:0072009	nephron epithelium development	8/407	116/18903	0.00363041	0.0280464	0.0205119	CD24/IRX3/HES1/SIX1/FOXC1/LGR4/WNT7B/NOG	8
BP	GO:0048645	animal organ formation	6/407	69/18903	0.00367249	0.0280464	0.0205119	CITED2/HES1/SIX1/SPRY1/FGFR2/NOG	6
BP	GO:0055021	regulation of cardiac muscle tissue growth	6/407	69/18903	0.00367249	0.0280464	0.0205119	CITED2/IGF1/RBP4/TGFBR1/FGFR2/NOG	6
BP	GO:0061180	mammary gland epithelium development	6/407	69/18903	0.00367249	0.0280464	0.0205119	GPX1/ID2/CEBPB/LBH/WNT7B/FGFR2	6
BP	GO:0014074	response to purine-containing compound	9/407	142/18903	0.00367822	0.0280464	0.0205119	PENK/CYP1B1/FOS/FOSB/ENPP1/INHBB/ZFP36L1/ASS1/COL1A1	9
BP	GO:0002262	myeloid cell homeostasis	10/407	169/18903	0.0036964	0.0280464	0.0205119	RPS17/IL6/CITED2/ID2/HMOX1/SLC7A11/ZFP36L1/EPAS1/ZFP36/MAFB	10
BP	GO:0009791	post-embryonic development	7/407	92/18903	0.00371586	0.0280464	0.0205119	EFEMP1/NR4A2/KLF4/MFAP2/TGFBR1/FGFR2/SCUBE1	7
BP	GO:0010657	muscle cell apoptotic process	7/407	92/18903	0.00371586	0.0280464	0.0205119	SFRP2/NUPR1/IGF1/CDKN2A/BNIP3/HMOX1/ATF4	7
BP	GO:0002468	dendritic cell antigen processing and presentation	3/407	15/18903	0.00371818	0.0280464	0.0205119	HLA-DRA/CD74/HLA-DRB1	3
BP	GO:0010273	detoxification of copper ion	3/407	15/18903	0.00371818	0.0280464	0.0205119	MT1X/MT1M/MT1F	3
BP	GO:0019511	peptidyl-proline hydroxylation	3/407	15/18903	0.00371818	0.0280464	0.0205119	P4HA1/EGLN2/P3H2	3
BP	GO:0060347	heart trabecula formation	3/407	15/18903	0.00371818	0.0280464	0.0205119	ADAMTS1/RBP4/FHL2	3
BP	GO:0090280	positive regulation of calcium ion import	3/407	15/18903	0.00371818	0.0280464	0.0205119	CXCL12/PDGFRB/LGALS3	3
BP	GO:1900153	positive regulation of nuclear-transcribed mRNA catabolic process, deadenylation-dependent decay	3/407	15/18903	0.00371818	0.0280464	0.0205119	ZFP36L2/ZFP36L1/ZFP36	3
BP	GO:1990169	stress response to copper ion	3/407	15/18903	0.00371818	0.0280464	0.0205119	MT1X/MT1M/MT1F	3
BP	GO:0005979	regulation of glycogen biosynthetic process	4/407	30/18903	0.00372592	0.0280464	0.0205119	IGF2/IGF1/ENPP1/PPP1R3C	4
BP	GO:0010962	regulation of glucan biosynthetic process	4/407	30/18903	0.00372592	0.0280464	0.0205119	IGF2/IGF1/ENPP1/PPP1R3C	4
BP	GO:0030204	chondroitin sulfate metabolic process	4/407	30/18903	0.00372592	0.0280464	0.0205119	DCN/BGN/NDNF/EGFLAM	4
BP	GO:0070168	negative regulation of biomineral tissue development	4/407	30/18903	0.00372592	0.0280464	0.0205119	SRGN/GAS6/ASPN/ENPP1	4
BP	GO:0070293	renal absorption	4/407	30/18903	0.00372592	0.0280464	0.0205119	HBB/GAS6/AKR1C3/GSN	4
BP	GO:0070661	leukocyte proliferation	16/407	348/18903	0.00377345	0.0283524	0.0207357	IGFBP2/IGF2/VCAM1/IL6/NPR3/CD74/HLA-DRB1/IGF1/CD24/JUNB/HES1/CEBPB/MIF/LGALS3/GPNMB/HLA-DPB1	16
BP	GO:0044070	regulation of anion transport	7/407	93/18903	0.00394579	0.0295934	0.0216433	SFRP4/CES1/PTGES/CEBPB/ATF4/MIF/TRH	7
BP	GO:0048546	digestive tract morphogenesis	5/407	49/18903	0.00395442	0.0296043	0.0216513	SFRP2/ID2/PDGFRA/FGFR2/DACT1	5
BP	GO:0050921	positive regulation of chemotaxis	9/407	144/18903	0.00403373	0.0301434	0.0220455	CXCL12/RARRES2/PGF/IL6/CD74/GAS6/PDGFRB/TMSB4X/HSPB1	9
BP	GO:0043393	regulation of protein binding	11/407	200/18903	0.00416302	0.0310393	0.0227008	SLPI/GREM2/LOX/ID1/BAMBI/TRIB3/CTHRC1/TGFBR1/LRP1/DACT1/NOG	11
BP	GO:1905475	regulation of protein localization to membrane	10/407	172/18903	0.0041861	0.0310393	0.0227008	CEMIP/SLC7A11/LRRC15/TMEM59/VAMP8/MRAP2/LGALS3/LRP1/GSN/GPC4	10
BP	GO:0033688	regulation of osteoblast proliferation	4/407	31/18903	0.00420629	0.0310393	0.0227008	NPR3/TMEM119/CTHRC1/FGFR2	4
BP	GO:0034505	tooth mineralization	4/407	31/18903	0.00420629	0.0310393	0.0227008	ANKH/FAM20A/ASPN/COL1A1	4
BP	GO:0035767	endothelial cell chemotaxis	4/407	31/18903	0.00420629	0.0310393	0.0227008	NR4A1/EGR3/TMSB4X/HSPB1	4
BP	GO:0071295	cellular response to vitamin	4/407	31/18903	0.00420629	0.0310393	0.0227008	PENK/POSTN/GAS6/COL1A1	4
BP	GO:0110150	negative regulation of biomineralization	4/407	31/18903	0.00420629	0.0310393	0.0227008	SRGN/GAS6/ASPN/ENPP1	4
BP	GO:0014065	phosphatidylinositol 3-kinase signaling	9/407	145/18903	0.00422128	0.0310943	0.022741	SERPINE2/DCN/FN1/IGF1/PDGFRB/NTRK2/UNC5B/ZFP36L1/PDGFRA	9
BP	GO:0010594	regulation of endothelial cell migration	12/407	230/18903	0.00431298	0.0316349	0.0231363	PLPP3/DCN/RGCC/SPARC/HMOX1/KLF4/SERPINF1/TMSB4X/RHOB/ATOH8/MEOX2/HSPB1	12
BP	GO:0060043	regulation of cardiac muscle cell proliferation	5/407	50/18903	0.00431768	0.0316349	0.0231363	CITED2/RBP4/TGFBR1/FGFR2/NOG	5
BP	GO:1902041	regulation of extrinsic apoptotic signaling pathway via death domain receptors	5/407	50/18903	0.00431768	0.0316349	0.0231363	SFRP2/GPX1/HMOX1/LGALS3/ATF3	5
BP	GO:0050768	negative regulation of neurogenesis	9/407	146/18903	0.00441557	0.0322947	0.0236189	IL6/ID1/ID4/CDKN2B/HES1/PTPRS/BRINP1/NOG/DLX2	9
BP	GO:0014909	smooth muscle cell migration	7/407	95/18903	0.00443784	0.0324001	0.023696	IGFBP3/CYP1B1/IGF1/ADAMTS1/PDGFRB/DDIT3/LRP1	7
BP	GO:0090288	negative regulation of cellular response to growth factor stimulus	8/407	120/18903	0.00446013	0.0324735	0.0237497	SFRP2/DCN/GREM2/HTRA1/BAMBI/SPRY1/SHISA2/NOG	8
BP	GO:0050769	positive regulation of neurogenesis	12/407	231/18903	0.00446363	0.0324735	0.0237497	CXCL12/SERPINE2/IL6/CRABP2/FN1/ID4/ID2/NTRK2/HES1/SERPINF1/NGF/EGR2	12
BP	GO:0030098	lymphocyte differentiation	18/407	419/18903	0.00447474	0.032497	0.0237669	VCAM1/IL6/HLA-DRA/CD74/LEPR/GAS6/HLA-DRB1/JUNB/EGR1/ID2/EGR3/LCK/ZFP36L2/SOX4/ZFP36L1/KLF6/MAFB/DNAJB9	18
BP	GO:0044406	adhesion of symbiont to host	3/407	16/18903	0.0045038	0.0325362	0.0237955	GAS6/LRRC15/INHBB	3
BP	GO:0061469	regulation of type B pancreatic cell proliferation	3/407	16/18903	0.0045038	0.0325362	0.0237955	NUPR1/ERRFI1/NR4A1	3
BP	GO:2000095	regulation of Wnt signaling pathway, planar cell polarity pathway	3/407	16/18903	0.0045038	0.0325362	0.0237955	SFRP2/RSPO3/DACT1	3
BP	GO:0035567	non-canonical Wnt signaling pathway	6/407	72/18903	0.00453623	0.0326561	0.0238832	SFRP2/SFRP4/CTHRC1/RSPO3/DACT1/GPC4	6
BP	GO:1903317	regulation of protein maturation	6/407	72/18903	0.00453623	0.0326561	0.0238832	SERPINE2/GAS1/CHAC1/S100A10/SOX4/GSN	6
BP	GO:0010632	regulation of epithelial cell migration	14/407	292/18903	0.00454579	0.0326679	0.0238919	PLPP3/DCN/FGF7/RGCC/SPARC/HMOX1/ENPP2/KLF4/SERPINF1/TMSB4X/RHOB/ATOH8/MEOX2/HSPB1	14
BP	GO:0017015	regulation of transforming growth factor beta receptor signaling pathway	9/407	147/18903	0.00461676	0.0330627	0.0241806	CITED2/HTRA1/LOX/BAMBI/CDKN2B/ITGA8/ASPN/SPRY1/LTBP1	9
BP	GO:0035264	multicellular organism growth	9/407	147/18903	0.00461676	0.0330627	0.0241806	COMP/IGF2/IGF1/PLAC8/MKKS/STC2/ZFP36L1/SOCS2/GDF5	9
BP	GO:0001763	morphogenesis of a branching structure	11/407	203/18903	0.00465298	0.0332162	0.0242929	SFRP2/FGF7/NTN4/SIX1/RSPO3/SPRY1/LGR4/FGFR2/SOCS3/NOG/DLX2	11
BP	GO:0051146	striated muscle cell differentiation	14/407	293/18903	0.00468322	0.0332162	0.0242929	IGF2/GPX1/ACTC1/TMEM119/SORBS2/IGF1/IRX3/ADAMTS5/PDGFRB/NRG1/FHL2/SIX1/SGCD/PDGFRA	14
BP	GO:0072080	nephron tubule development	7/407	96/18903	0.00470058	0.0332162	0.0242929	CD24/IRX3/HES1/SIX1/LGR4/WNT7B/NOG	7
BP	GO:0022602	ovulation cycle process	5/407	51/18903	0.0047041	0.0332162	0.0242929	ADAMTS1/SLIT3/MMP2/PDGFRA/A2M	5
BP	GO:0050873	brown fat cell differentiation	5/407	51/18903	0.0047041	0.0332162	0.0242929	FABP3/BNIP3/PLAC8/CEBPB/SIX1	5
BP	GO:0060425	lung morphogenesis	5/407	51/18903	0.0047041	0.0332162	0.0242929	FGF7/SPRY1/WNT7B/FGFR2/NOG	5
BP	GO:1903793	positive regulation of anion transport	5/407	51/18903	0.0047041	0.0332162	0.0242929	PTGES/CEBPB/ATF4/MIF/TRH	5
BP	GO:0009267	cellular response to starvation	10/407	175/18903	0.00472566	0.0332162	0.0242929	FOS/GAS6/CTSK/ASNS/ATF4/INHBB/AKR1C3/COMT/SESN3/ATF3	10
BP	GO:0003338	metanephros morphogenesis	4/407	32/18903	0.00472677	0.0332162	0.0242929	PDGFRB/HES1/LGR4/WNT7B	4
BP	GO:0060674	placenta blood vessel development	4/407	32/18903	0.00472677	0.0332162	0.0242929	JUNB/HES1/APELA/SOCS3	4
BP	GO:1903715	regulation of aerobic respiration	4/407	32/18903	0.00472677	0.0332162	0.0242929	NUPR1/BNIP3/COX7A1/AK4	4
BP	GO:0060560	developmental growth involved in morphogenesis	12/407	233/18903	0.00477756	0.0335161	0.0245122	SFRP2/CXCL12/CRABP2/FN1/NRN1/SLIT3/PTPRS/SIX1/SPRY1/WNT7B/FGFR2/NGF	12
BP	GO:0000271	polysaccharide biosynthetic process	6/407	73/18903	0.00485487	0.033943	0.0248244	IGF2/HAS1/IGF1/ENPP1/PPP1R3C/HAS3	6
BP	GO:1904888	cranial skeletal system development	6/407	73/18903	0.00485487	0.033943	0.0248244	SIX1/PDGFRA/TGFBR1/FGFR2/NOG/DLX2	6
BP	GO:0046394	carboxylic acid biosynthetic process	15/407	326/18903	0.00492301	0.0343611	0.0251302	PTGDS/CRABP2/CD74/CES1/PTGES/PTGIS/TRIB3/PSAT1/ASNS/SCD/MIF/AKR1C3/ASS1/SLC1A3/FADS3	15
BP	GO:0010043	response to zinc ion	5/407	52/18903	0.00511447	0.0355771	0.0260195	VCAM1/MT1X/MT1M/MT1F/ASS1	5
BP	GO:0043392	negative regulation of DNA binding	5/407	52/18903	0.00511447	0.0355771	0.0260195	ID1/HMOX1/DDIT3/TMSB4X/MDFI	5
BP	GO:0016053	organic acid biosynthetic process	15/407	328/18903	0.00520288	0.0361311	0.0264247	PTGDS/CRABP2/CD74/CES1/PTGES/PTGIS/TRIB3/PSAT1/ASNS/SCD/MIF/AKR1C3/ASS1/SLC1A3/FADS3	15
BP	GO:1903844	regulation of cellular response to transforming growth factor beta stimulus	9/407	150/18903	0.00526337	0.0364897	0.026687	CITED2/HTRA1/LOX/BAMBI/CDKN2B/ITGA8/ASPN/SPRY1/LTBP1	9
BP	GO:0033032	regulation of myeloid cell apoptotic process	4/407	33/18903	0.00528883	0.0365434	0.0267262	GAS6/CDKN2A/SLC7A11/MIF	4
BP	GO:0090279	regulation of calcium ion import	4/407	33/18903	0.00528883	0.0365434	0.0267262	CXCL12/PDGFRB/HES1/LGALS3	4
BP	GO:0007379	segment specification	3/407	17/18903	0.00538244	0.0368813	0.0269734	IRX3/MAFB/MEOX2	3
BP	GO:0016114	terpenoid biosynthetic process	3/407	17/18903	0.00538244	0.0368813	0.0269734	CRABP2/AKR1C3/HMGCS1	3
BP	GO:0048557	embryonic digestive tract morphogenesis	3/407	17/18903	0.00538244	0.0368813	0.0269734	ID2/PDGFRA/FGFR2	3
BP	GO:0061158	3'-UTR-mediated mRNA destabilization	3/407	17/18903	0.00538244	0.0368813	0.0269734	ZFP36L2/ZFP36L1/ZFP36	3
BP	GO:0070206	protein trimerization	3/407	17/18903	0.00538244	0.0368813	0.0269734	CD74/COL1A2/MIF	3
BP	GO:0051961	negative regulation of nervous system development	9/407	151/18903	0.0054938	0.037582	0.0274858	IL6/ID1/ID4/CDKN2B/HES1/PTPRS/BRINP1/NOG/DLX2	9
BP	GO:0052372	modulation by symbiont of entry into host	5/407	53/18903	0.00554956	0.0377178	0.0275851	CD74/HLA-DRB1/CH25H/SNX3/GSN	5
BP	GO:0060071	Wnt signaling pathway, planar cell polarity pathway	5/407	53/18903	0.00554956	0.0377178	0.0275851	SFRP2/CTHRC1/RSPO3/DACT1/GPC4	5
BP	GO:2000677	regulation of transcription regulatory region DNA binding	5/407	53/18903	0.00554956	0.0377178	0.0275851	IGF1/KLF4/DDIT3/TMSB4X/FOXC1	5
BP	GO:0044264	cellular polysaccharide metabolic process	7/407	99/18903	0.00555938	0.0377178	0.0275851	IGF2/HAS1/LEPR/IGF1/ENPP1/PPP1R3C/HAS3	7
BP	GO:0061326	renal tubule development	7/407	99/18903	0.00555938	0.0377178	0.0275851	CD24/IRX3/HES1/SIX1/LGR4/WNT7B/NOG	7
BP	GO:0032869	cellular response to insulin stimulus	11/407	208/18903	0.00557029	0.0377298	0.0275939	IGF2/RARRES2/IGFBP1/ERRFI1/TRIB3/ENPP1/AP3S1/INHBB/ZFP36L1/SOCS3/SESN3	11
BP	GO:0007160	cell-matrix adhesion	12/407	238/18903	0.00564	0.0381393	0.0278934	VCAM1/ITGA11/ITGBL1/FN1/CDKN2A/ITGA10/ITGA8/S100A10/EPDR1/ITGA7/FBLN5/ECM2	12
BP	GO:0033674	positive regulation of kinase activity	20/407	496/18903	0.00565456	0.0381752	0.0279196	CHI3L1/IGF2/CEMIP/CD74/GAS6/HLA-DRB1/RGCC/IGF1/CD24/EGR1/PDGFRB/NTRK2/NRG1/TPD52L1/FAM20A/MIF/PDGFRA/FGFR2/NEK10/DOK7	20
BP	GO:0050954	sensory perception of mechanical stimulus	10/407	180/18903	0.00574493	0.038722	0.0283195	GPX1/CXCL12/SERPINE2/CEMIP/EPYC/DDIT3/SIX1/MKKS/SLC1A3/COL1A1	10
BP	GO:0006809	nitric oxide biosynthetic process	6/407	76/18903	0.00590954	0.0397017	0.0290361	CYP1B1/HBB/PTGIS/NQO1/KLF4/ASS1	6
BP	GO:0060420	regulation of heart growth	6/407	76/18903	0.00590954	0.0397017	0.0290361	CITED2/IGF1/RBP4/TGFBR1/FGFR2/NOG	6
BP	GO:0007623	circadian rhythm	11/407	210/18903	0.00597485	0.0400314	0.0292772	PTGDS/ID3/ID1/EGR1/ID4/ID2/NTRK2/EGR3/ATF4/ASS1/LGR4	11
BP	GO:0016331	morphogenesis of embryonic epithelium	9/407	153/18903	0.00597802	0.0400314	0.0292772	SFRP2/CITED2/IRX3/CTHRC1/SOX4/SIX1/WNT7B/FGFR2/NOG	9
BP	GO:0042445	hormone metabolic process	12/407	241/18903	0.00621405	0.0415445	0.0303838	CYP1B1/CRABP2/EGR1/RBP4/CTSK/PCSK1N/AKR1B10/AKR1C3/STC2/PDGFRA/CPE/ATP6AP2	12
BP	GO:0030968	endoplasmic reticulum unfolded protein response	6/407	77/18903	0.00629556	0.0417553	0.030538	HERPUD1/ATF4/DDIT3/STC2/DNAJB9/ATF3	6
BP	GO:0001710	mesodermal cell fate commitment	3/407	18/18903	0.00635693	0.0417553	0.030538	SFRP2/KLF4/EYA2	3
BP	GO:0016264	gap junction assembly	3/407	18/18903	0.00635693	0.0417553	0.030538	IRX3/GJA1/GJA5	3
BP	GO:0044320	cellular response to leptin stimulus	3/407	18/18903	0.00635693	0.0417553	0.030538	LEPR/INHBB/MKKS	3
BP	GO:0048569	post-embryonic animal organ development	3/407	18/18903	0.00635693	0.0417553	0.030538	EFEMP1/KLF4/MFAP2	3
BP	GO:0060602	branch elongation of an epithelium	3/407	18/18903	0.00635693	0.0417553	0.030538	SIX1/SPRY1/FGFR2	3
BP	GO:0060644	mammary gland epithelial cell differentiation	3/407	18/18903	0.00635693	0.0417553	0.030538	ID2/CEBPB/LBH	3
BP	GO:0061687	detoxification of inorganic compound	3/407	18/18903	0.00635693	0.0417553	0.030538	MT1X/MT1M/MT1F	3
BP	GO:0072567	chemokine (C-X-C motif) ligand 2 production	3/407	18/18903	0.00635693	0.0417553	0.030538	CD74/KLF4/MIF	3
BP	GO:0090190	positive regulation of branching involved in ureteric bud morphogenesis	3/407	18/18903	0.00635693	0.0417553	0.030538	SIX1/LGR4/NOG	3
BP	GO:2000341	regulation of chemokine (C-X-C motif) ligand 2 production	3/407	18/18903	0.00635693	0.0417553	0.030538	CD74/KLF4/MIF	3
BP	GO:0051047	positive regulation of secretion	14/407	304/18903	0.00642861	0.042159	0.0308332	CXCL12/HLA-DRB1/RGCC/IGF1/PTGES/RBP4/S100A10/VAMP8/SOX4/MIF/INHBB/TRH/KCNN4/SCT	14
BP	GO:0035148	tube formation	9/407	155/18903	0.0064945	0.0422045	0.0308665	SFRP2/CITED2/IRX3/CTHRC1/SOX4/SIX1/ATOH8/FGFR2/NOG	9
BP	GO:0003179	heart valve morphogenesis	5/407	55/18903	0.00649694	0.0422045	0.0308665	ELN/SLIT3/SOX4/SCX/GJA5	5
BP	GO:0042743	hydrogen peroxide metabolic process	5/407	55/18903	0.00649694	0.0422045	0.0308665	GPX1/HBB/HBA2/HBA1/HBM	5
BP	GO:0071320	cellular response to cAMP	5/407	55/18903	0.00649694	0.0422045	0.0308665	PENK/CYP1B1/INHBB/ZFP36L1/ASS1	5
BP	GO:1904645	response to amyloid-beta	5/407	55/18903	0.00649694	0.0422045	0.0308665	VCAM1/IGF1/MMP2/GJA1/LRP1	5
BP	GO:2000107	negative regulation of leukocyte apoptotic process	5/407	55/18903	0.00649694	0.0422045	0.0308665	CXCL12/CD74/GAS6/MIF/TSC22D3	5
BP	GO:0030212	hyaluronan metabolic process	4/407	35/18903	0.00654333	0.0422398	0.0308923	HAS1/CEMIP/ITIH5/HAS3	4
BP	GO:0048048	embryonic eye morphogenesis	4/407	35/18903	0.00654333	0.0422398	0.0308923	MFAP5/CITED2/EFEMP1/MFAP2	4
BP	GO:0048730	epidermis morphogenesis	4/407	35/18903	0.00654333	0.0422398	0.0308923	KRT17/FGF7/KLF4/FGFR2	4
BP	GO:0071398	cellular response to fatty acid	4/407	35/18903	0.00654333	0.0422398	0.0308923	ID3/HES1/AKR1C3/ASS1	4
BP	GO:0046651	lymphocyte proliferation	14/407	305/18903	0.00661012	0.0426043	0.0311589	IGFBP2/IGF2/VCAM1/IL6/CD74/HLA-DRB1/IGF1/CD24/HES1/CEBPB/MIF/LGALS3/GPNMB/HLA-DPB1	14
BP	GO:0034637	cellular carbohydrate biosynthetic process	6/407	78/18903	0.00669961	0.0430465	0.0314823	IGF2/HAS1/IGF1/ENPP1/PPP1R3C/HAS3	6
BP	GO:0043154	negative regulation of cysteine-type endopeptidase activity involved in apoptotic process	6/407	78/18903	0.00669961	0.0430465	0.0314823	CRYAB/SFRP2/GPX1/GAS6/NR4A1/KLF4	6
BP	GO:2000045	regulation of G1/S transition of mitotic cell cycle	10/407	185/18903	0.00692828	0.0444466	0.0325063	FHL1/RGCC/ADAMTS1/ID2/CDKN2A/CDKN2B/KLF4/GPNMB/DACT1/CDKN2C	10
BP	GO:2000630	positive regulation of miRNA metabolic process	5/407	56/18903	0.00701072	0.0449057	0.032842	FOS/EGR1/KLF4/KCNQ1OT1/ATOH8	5
BP	GO:0016064	immunoglobulin mediated immune response	11/407	215/18903	0.00708776	0.0453287	0.0331514	IGKC/HLA-DRA/IGHG1/CD74/HLA-DRB1/SERPING1/C1R/HLA-DRB5/C1S/HLA-DMA/HLA-DPB1	11
BP	GO:0006109	regulation of carbohydrate metabolic process	10/407	186/18903	0.00718609	0.0458864	0.0335593	IGFBP3/IGF2/NUPR1/DDIT4/IGFBP4/LEPR/IGF1/ENPP1/PPP1R3C/NNMT	10
BP	GO:0070306	lens fiber cell differentiation	4/407	36/18903	0.00723848	0.0459763	0.033625	SLC7A11/ATF4/SPRY1/WNT7B	4
BP	GO:0070873	regulation of glycogen metabolic process	4/407	36/18903	0.00723848	0.0459763	0.033625	IGF2/IGF1/ENPP1/PPP1R3C	4
BP	GO:1905332	positive regulation of morphogenesis of an epithelium	4/407	36/18903	0.00723848	0.0459763	0.033625	SIX1/GJA1/LGR4/NOG	4
BP	GO:0070252	actin-mediated cell contraction	7/407	104/18903	0.00724475	0.0459763	0.033625	ACTC1/DSP/SGCD/GJA1/EPDR1/GSN/GJA5	7
BP	GO:0090101	negative regulation of transmembrane receptor protein serine/threonine kinase signaling pathway	9/407	158/18903	0.00733269	0.0464629	0.0339809	SFRP2/GREM2/HTRA1/BAMBI/ASPN/SPRY1/LTBP1/LRP1/NOG	9
BP	GO:0055003	cardiac myofibril assembly	3/407	19/18903	0.00742978	0.046712	0.0341631	ACTC1/PDGFRB/PDGFRA	3
BP	GO:0060044	negative regulation of cardiac muscle cell proliferation	3/407	19/18903	0.00742978	0.046712	0.0341631	CITED2/RBP4/NOG	3
BP	GO:0060977	coronary vasculature morphogenesis	3/407	19/18903	0.00742978	0.046712	0.0341631	PDGFRB/SGCD/TGFBR1	3
BP	GO:0061298	retina vasculature development in camera-type eye	3/407	19/18903	0.00742978	0.046712	0.0341631	CYP1B1/PDGFRB/PDGFRA	3
BP	GO:0097501	stress response to metal ion	3/407	19/18903	0.00742978	0.046712	0.0341631	MT1X/MT1M/MT1F	3
BP	GO:0045766	positive regulation of angiogenesis	10/407	187/18903	0.00745127	0.046712	0.0341631	CHI3L1/SFRP2/CYP1B1/PGF/PTGIS/HMOX1/KLF4/APELA/RHOB/HSPB1	10
BP	GO:1904018	positive regulation of vasculature development	10/407	187/18903	0.00745127	0.046712	0.0341631	CHI3L1/SFRP2/CYP1B1/PGF/PTGIS/HMOX1/KLF4/APELA/RHOB/HSPB1	10
BP	GO:0043388	positive regulation of DNA binding	5/407	57/18903	0.00755223	0.0472009	0.0345206	IGF1/HES1/KLF4/FOXC1/NGF	5
BP	GO:0090175	regulation of establishment of planar polarity	5/407	57/18903	0.00755223	0.0472009	0.0345206	SFRP2/CTHRC1/RSPO3/DACT1/GPC4	5
BP	GO:0072028	nephron morphogenesis	6/407	80/18903	0.00756359	0.0472009	0.0345206	IRX3/PDGFRB/HES1/SIX1/LGR4/NOG	6
BP	GO:0048592	eye morphogenesis	9/407	159/18903	0.0076297	0.0475416	0.0347698	MFAP5/CITED2/EFEMP1/COL8A1/NTRK2/RBP4/COL5A1/ATF4/MFAP2	9
BP	GO:0051962	positive regulation of nervous system development	13/407	279/18903	0.00771956	0.0479117	0.0350405	CXCL12/SERPINE2/IL6/CRABP2/FN1/THBS2/ID4/ID2/NTRK2/HES1/SERPINF1/NGF/EGR2	13
BP	GO:0030308	negative regulation of cell growth	10/407	188/18903	0.00772395	0.0479117	0.0350405	CRYAB/SFRP2/SERPINE2/FHL1/CDKN2A/SLIT3/PTPRS/ENPP1/GJA1/CDKN2C	10
BP	GO:0061138	morphogenesis of a branching epithelium	10/407	188/18903	0.00772395	0.0479117	0.0350405	SFRP2/FGF7/NTN4/SIX1/RSPO3/SPRY1/LGR4/FGFR2/SOCS3/NOG	10
BP	GO:0019724	B cell mediated immunity	11/407	218/18903	0.0078294	0.0484202	0.0354124	IGKC/HLA-DRA/IGHG1/CD74/HLA-DRB1/SERPING1/C1R/HLA-DRB5/C1S/HLA-DMA/HLA-DPB1	11
BP	GO:0072330	monocarboxylic acid biosynthetic process	11/407	218/18903	0.0078294	0.0484202	0.0354124	PTGDS/CRABP2/CD74/CES1/PTGES/PTGIS/TRIB3/SCD/MIF/AKR1C3/FADS3	11
BP	GO:0120254	olefinic compound metabolic process	9/407	160/18903	0.0079358	0.0490048	0.0358399	CYP1B1/GPX1/PTGDS/EGR1/PTGIS/RBP4/AKR1B10/AKR1C3/EPHX1	9
BP	GO:0038179	neurotrophin signaling pathway	4/407	37/18903	0.00798063	0.0492079	0.0359885	DDIT4/NTRK2/SPRY1/NGF	4
BP	GO:0032943	mononuclear cell proliferation	14/407	312/18903	0.0079983	0.0492433	0.0360143	IGFBP2/IGF2/VCAM1/IL6/CD74/HLA-DRB1/IGF1/CD24/HES1/CEBPB/MIF/LGALS3/GPNMB/HLA-DPB1	14

## Sheet: BP_M3
ONTOLOGY	ID	Description	GeneRatio	BgRatio	pvalue	p.adjust	qvalue	geneID	Count
BP	GO:1990266	neutrophil migration	12/153	130/18903	6.49364e-10	1.17614e-06	1.06368e-06	CXCL8/CCL2/CXCL1/IL1B/CCL7/CXCL3/CXCL6/CXCL5/IL1A/TNFAIP6/PF4V1/CCL3L1	12
BP	GO:0030593	neutrophil chemotaxis	11/153	106/18903	9.7727e-10	1.17614e-06	1.06368e-06	CXCL8/CCL2/CXCL1/IL1B/CCL7/CXCL3/CXCL6/CXCL5/TNFAIP6/PF4V1/CCL3L1	11
BP	GO:0097530	granulocyte migration	12/153	158/18903	6.11277e-09	4.90448e-06	4.43551e-06	CXCL8/CCL2/CXCL1/IL1B/CCL7/CXCL3/CXCL6/CXCL5/IL1A/TNFAIP6/PF4V1/CCL3L1	12
BP	GO:0071621	granulocyte chemotaxis	11/153	130/18903	8.65485e-09	5.20806e-06	4.71006e-06	CXCL8/CCL2/CXCL1/IL1B/CCL7/CXCL3/CXCL6/CXCL5/TNFAIP6/PF4V1/CCL3L1	11
BP	GO:0070098	chemokine-mediated signaling pathway	9/153	90/18903	4.7556e-08	2.28935e-05	2.07044e-05	CXCL8/CCL2/CXCL1/CCL7/CXCL3/CXCL6/CXCL5/PF4V1/CCL3L1	9
BP	GO:1990868	response to chemokine	9/153	98/18903	1.00299e-07	3.44884e-05	3.11906e-05	CXCL8/CCL2/CXCL1/CCL7/CXCL3/CXCL6/CXCL5/PF4V1/CCL3L1	9
BP	GO:1990869	cellular response to chemokine	9/153	98/18903	1.00299e-07	3.44884e-05	3.11906e-05	CXCL8/CCL2/CXCL1/CCL7/CXCL3/CXCL6/CXCL5/PF4V1/CCL3L1	9
BP	GO:0019221	cytokine-mediated signaling pathway	17/153	496/18903	5.81155e-07	0.000174855	0.000158135	CXCL8/CCL2/CXCL1/IL1B/CCL7/CXCL3/CXCL6/IL33/CXCL5/IL1A/NFKBIA/SOCS1/TSLP/PF4V1/ADIPOR1/CCL3L1/CSNK2B	17
BP	GO:0097529	myeloid leukocyte migration	12/153	242/18903	6.62788e-07	0.000177259	0.000160309	CXCL8/CCL2/CXCL1/IL1B/CCL7/CXCL3/CXCL6/CXCL5/IL1A/TNFAIP6/PF4V1/CCL3L1	12
BP	GO:0071222	cellular response to lipopolysaccharide	11/153	222/18903	1.98283e-06	0.000477268	0.000431631	CXCL8/CCL2/CXCL1/IL1B/CXCL3/CXCL6/CXCL5/IL1A/NFKBIA/PLCG2/PF4V1	11
BP	GO:0071219	cellular response to molecule of bacterial origin	11/153	234/18903	3.29978e-06	0.000722053	0.00065301	CXCL8/CCL2/CXCL1/IL1B/CXCL3/CXCL6/CXCL5/IL1A/NFKBIA/PLCG2/PF4V1	11
BP	GO:0030595	leukocyte chemotaxis	11/153	240/18903	4.20798e-06	0.000844051	0.000763343	CXCL8/CCL2/CXCL1/IL1B/CCL7/CXCL3/CXCL6/CXCL5/TNFAIP6/PF4V1/CCL3L1	11
BP	GO:0071216	cellular response to biotic stimulus	11/153	261/18903	9.33426e-06	0.00172827	0.00156302	CXCL8/CCL2/CXCL1/IL1B/CXCL3/CXCL6/CXCL5/IL1A/NFKBIA/PLCG2/PF4V1	11
BP	GO:0032496	response to lipopolysaccharide	12/153	339/18903	2.09646e-05	0.00352451	0.00318749	CXCL8/CCL2/CXCL1/IL1B/CXCL3/CXCL6/CXCL5/IL1A/NFKBIA/PLCG2/PF4V1/SNCA	12
BP	GO:0050900	leukocyte migration	13/153	398/18903	2.19641e-05	0.00352451	0.00318749	CXCL8/CCL2/CXCL1/IL1B/CCL7/CXCL3/CXCL6/IL33/CXCL5/IL1A/TNFAIP6/PF4V1/CCL3L1	13
BP	GO:0050729	positive regulation of inflammatory response	8/153	154/18903	3.68869e-05	0.00534251	0.00483165	IL1B/IL33/NFKBIA/TSLP/PLCG2/MGST2/SNCA/HYAL2	8
BP	GO:0002237	response to molecule of bacterial origin	12/153	360/18903	3.77327e-05	0.00534251	0.00483165	CXCL8/CCL2/CXCL1/IL1B/CXCL3/CXCL6/CXCL5/IL1A/NFKBIA/PLCG2/PF4V1/SNCA	12
BP	GO:0070972	protein localization to endoplasmic reticulum	6/153	78/18903	4.04981e-05	0.0054155	0.00489767	SEC61G/INSIG1/KDELR2/SEC61B/SPCS1/GABARAPL2	6
BP	GO:0061844	antimicrobial humoral immune response mediated by antimicrobial peptide	6/153	81/18903	5.01614e-05	0.00635465	0.00574702	CXCL8/CXCL1/CXCL3/CXCL6/CXCL5/PF4V1	6
BP	GO:0006120	mitochondrial electron transport, NADH to ubiquinone	5/153	51/18903	5.66092e-05	0.00678078	0.0061324	NDUFA4/NDUFB3/SNCA/NDUFB4/NDUFB5	5
BP	GO:0060326	cell chemotaxis	11/153	319/18903	5.91593e-05	0.00678078	0.0061324	CXCL8/CCL2/CXCL1/IL1B/CCL7/CXCL3/CXCL6/CXCL5/TNFAIP6/PF4V1/CCL3L1	11
BP	GO:0019646	aerobic electron transport chain	6/153	93/18903	0.000108797	0.0113859	0.0102971	NDUFA4/NDUFB3/SNCA/NDUFB4/NDUFB5/UQCRH	6
BP	GO:0045185	maintenance of protein location	6/153	93/18903	0.000108797	0.0113859	0.0102971	INSIG1/NFKBIA/TXN/KDELR2/SRI/SKP1	6
BP	GO:0043270	positive regulation of ion transport	10/153	289/18903	0.00012539	0.0125756	0.0113731	CCL2/IL1B/IL1A/GAL/PLCG2/COX17/NDUFA4/SNCA/SRI/SUMO1	10
BP	GO:0022898	regulation of transmembrane transporter activity	10/153	291/18903	0.000132656	0.0127721	0.0115508	CCL2/RRAD/GAL/KCNG1/PLCG2/COX17/NDUFA4/SNCA/SRI/SUMO1	10
BP	GO:0034767	positive regulation of ion transmembrane transport	8/153	186/18903	0.000138812	0.0128508	0.011622	CCL2/GAL/PLCG2/COX17/NDUFA4/SNCA/SRI/SUMO1	8
BP	GO:0070555	response to interleukin-1	7/153	141/18903	0.000151548	0.0132127	0.0119493	CXCL8/CCL2/IL1B/CCL7/SNCA/CCL3L1/HYAL2	7
BP	GO:0032755	positive regulation of interleukin-6 production	6/153	99/18903	0.0001537	0.0132127	0.0119493	IL1B/IL33/IL1A/TSLP/PLCG2/HYAL2	6
BP	GO:0042773	ATP synthesis coupled electron transport	6/153	101/18903	0.00017155	0.013764	0.0124479	NDUFA4/NDUFB3/SNCA/NDUFB4/NDUFB5/UQCRH	6
BP	GO:0042775	mitochondrial ATP synthesis coupled electron transport	6/153	101/18903	0.00017155	0.013764	0.0124479	NDUFA4/NDUFB3/SNCA/NDUFB4/NDUFB5/UQCRH	6
BP	GO:0071347	cellular response to interleukin-1	6/153	111/18903	0.000286858	0.0222731	0.0201434	CXCL8/CCL2/IL1B/CCL7/CCL3L1/HYAL2	6
BP	GO:0032409	regulation of transporter activity	10/153	326/18903	0.000330392	0.0241437	0.0218351	CCL2/RRAD/GAL/KCNG1/PLCG2/COX17/NDUFA4/SNCA/SRI/SUMO1	10
BP	GO:0072595	maintenance of protein localization in organelle	4/153	41/18903	0.00033101	0.0241437	0.0218351	INSIG1/TXN/KDELR2/SKP1	4
BP	GO:0032414	positive regulation of ion transmembrane transporter activity	6/153	115/18903	0.000347164	0.0245772	0.0222271	CCL2/GAL/PLCG2/COX17/NDUFA4/SUMO1	6
BP	GO:1904062	regulation of cation transmembrane transport	11/153	394/18903	0.000372335	0.025606	0.0231575	CCL2/RRAD/GAL/KCNG1/PLCG2/COX17/GNB2/NDUFA4/SNCA/SRI/SUMO1	11
BP	GO:0150078	positive regulation of neuroinflammatory response	3/153	18/18903	0.000388047	0.0259453	0.0234644	IL1B/IL33/PLCG2	3
BP	GO:0032103	positive regulation of response to external stimulus	12/153	464/18903	0.000403197	0.0262296	0.0237215	NPY/CXCL8/PLAT/IL1B/CCL7/IL33/NFKBIA/TSLP/PLCG2/MGST2/SNCA/HYAL2	12
BP	GO:0022904	respiratory electron transport chain	6/153	122/18903	0.000476172	0.0289871	0.0262154	NDUFA4/NDUFB3/SNCA/NDUFB4/NDUFB5/UQCRH	6
BP	GO:0051235	maintenance of location	10/153	342/18903	0.00048121	0.0289871	0.0262154	IL1B/INSIG1/NFKBIA/TXN/PLCG2/KDELR2/COX17/SNCA/SRI/SKP1	10
BP	GO:0032412	regulation of ion transmembrane transporter activity	9/153	281/18903	0.000481714	0.0289871	0.0262154	CCL2/RRAD/GAL/KCNG1/PLCG2/COX17/NDUFA4/SRI/SUMO1	9
BP	GO:0019730	antimicrobial humoral response	6/153	125/18903	0.000541724	0.0318032	0.0287622	CXCL8/CXCL1/CXCL3/CXCL6/CXCL5/PF4V1	6
BP	GO:0032411	positive regulation of transporter activity	6/153	126/18903	0.000565066	0.0323837	0.0292871	CCL2/GAL/PLCG2/COX17/NDUFA4/SUMO1	6
BP	GO:0022900	electron transport chain	7/153	176/18903	0.000583265	0.0326493	0.0295273	NDUFA4/NDUFB3/SNCA/NDUFB4/NDUFB5/CYB5A/UQCRH	7
BP	GO:1904894	positive regulation of receptor signaling pathway via STAT	4/153	49/18903	0.000658664	0.0360319	0.0325865	OCIAD2/SOCS1/TSLP/ADIPOR1	4
BP	GO:0002274	myeloid leukocyte activation	8/153	237/18903	0.000705817	0.0369326	0.0334011	NPY/CXCL8/CXCL6/IL33/TSLP/PLCG2/SNCA/HYAL2	8
BP	GO:0034764	positive regulation of transmembrane transport	8/153	237/18903	0.000705817	0.0369326	0.0334011	CCL2/GAL/PLCG2/COX17/NDUFA4/SNCA/SRI/SUMO1	8
BP	GO:0032370	positive regulation of lipid transport	5/153	88/18903	0.000742716	0.0380366	0.0343995	IL1B/IL1A/NFKBIA/GAL/DBI	5
BP	GO:0018279	protein N-linked glycosylation via asparagine	3/153	24/18903	0.000928854	0.0465781	0.0421243	OSTC/OST4/DAD1	3

## Sheet: BP_M4
ONTOLOGY	ID	Description	GeneRatio	BgRatio	pvalue	p.adjust	qvalue	geneID	Count
BP	GO:0001936	regulation of endothelial cell proliferation	6/49	183/18903	7.50584e-06	0.00612329	0.00439839	POLD4/WNT5A/SULF1/CCL26/VEGFA/BMP2	6
BP	GO:0001938	positive regulation of endothelial cell proliferation	5/49	115/18903	1.17598e-05	0.00612329	0.00439839	POLD4/WNT5A/CCL26/VEGFA/BMP2	5
BP	GO:0001935	endothelial cell proliferation	6/49	199/18903	1.21103e-05	0.00612329	0.00439839	POLD4/WNT5A/SULF1/CCL26/VEGFA/BMP2	6
BP	GO:0060039	pericardium development	3/49	19/18903	1.54045e-05	0.00612329	0.00439839	WNT5A/HEG1/BMP2	3
BP	GO:0060415	muscle tissue morphogenesis	4/49	73/18903	3.80227e-05	0.00982325	0.00705609	MIR145/WNT5A/HEG1/BMP2	4
BP	GO:0060512	prostate gland morphogenesis	3/49	28/18903	5.12316e-05	0.00982325	0.00705609	CRIP1/WNT5A/SULF1	3
BP	GO:0048644	muscle organ morphogenesis	4/49	80/18903	5.45196e-05	0.00982325	0.00705609	MIR145/WNT5A/HEG1/BMP2	4
BP	GO:0003156	regulation of animal organ formation	3/49	29/18903	5.70388e-05	0.00982325	0.00705609	WNT5A/SULF1/BMP2	3
BP	GO:0003209	cardiac atrium morphogenesis	3/49	29/18903	5.70388e-05	0.00982325	0.00705609	WNT5A/HEG1/BMP2	3
BP	GO:0051091	positive regulation of DNA-binding transcription factor activity	6/49	266/18903	6.17814e-05	0.00982325	0.00705609	BEX1/TRIM31/WNT5A/TNFSF11/VEGFA/BMP2	6
BP	GO:0048841	regulation of axon extension involved in axon guidance	3/49	33/18903	8.45492e-05	0.011451	0.00822535	WNT5A/SEMA6B/VEGFA	3
BP	GO:0006029	proteoglycan metabolic process	4/49	90/18903	8.6423e-05	0.011451	0.00822535	SULF1/XYLT1/CSGALNACT1/BMP2	4
BP	GO:0003230	cardiac atrium development	3/49	37/18903	0.000119534	0.0126706	0.00910134	WNT5A/HEG1/BMP2	3
BP	GO:0048846	axon extension involved in axon guidance	3/49	37/18903	0.000119534	0.0126706	0.00910134	WNT5A/SEMA6B/VEGFA	3
BP	GO:1902284	neuron projection extension involved in neuron projection guidance	3/49	37/18903	0.000119534	0.0126706	0.00910134	WNT5A/SEMA6B/VEGFA	3
BP	GO:0048732	gland development	7/49	441/18903	0.000132132	0.0131307	0.00943182	CRIP1/WNT5A/TNFSF11/SLC7A5/SULF1/VEGFA/BMP2	7
BP	GO:0030201	heparan sulfate proteoglycan metabolic process	3/49	40/18903	0.000151165	0.0137578	0.00988229	SULF1/XYLT1/CSGALNACT1	3
BP	GO:0030198	extracellular matrix organization	6/49	318/18903	0.000164462	0.0137578	0.00988229	COL5A3/ABI3BP/SULF1/COL5A2/FMOD/BMP2	6
BP	GO:0043062	extracellular structure organization	6/49	319/18903	0.000167288	0.0137578	0.00988229	COL5A3/ABI3BP/SULF1/COL5A2/FMOD/BMP2	6
BP	GO:0045229	external encapsulating structure organization	6/49	321/18903	0.000173054	0.0137578	0.00988229	COL5A3/ABI3BP/SULF1/COL5A2/FMOD/BMP2	6
BP	GO:0050673	epithelial cell proliferation	7/49	481/18903	0.000225257	0.0170552	0.0122508	POLD4/WNT5A/TNFSF11/SULF1/CCL26/VEGFA/BMP2	7
BP	GO:0050679	positive regulation of epithelial cell proliferation	5/49	224/18903	0.000278712	0.0174056	0.0125025	POLD4/WNT5A/CCL26/VEGFA/BMP2	5
BP	GO:0003129	heart induction	2/49	10/18903	0.000292314	0.0174056	0.0125025	WNT5A/BMP2	2
BP	GO:0060947	cardiac vascular smooth muscle cell differentiation	2/49	10/18903	0.000292314	0.0174056	0.0125025	MIR145/VEGFA	2
BP	GO:0090037	positive regulation of protein kinase C signaling	2/49	10/18903	0.000292314	0.0174056	0.0125025	WNT5A/VEGFA	2
BP	GO:0030850	prostate gland development	3/49	51/18903	0.000312307	0.0174056	0.0125025	CRIP1/WNT5A/SULF1	3
BP	GO:0060688	regulation of morphogenesis of a branching structure	3/49	51/18903	0.000312307	0.0174056	0.0125025	WNT5A/SULF1/VEGFA	3
BP	GO:2000027	regulation of animal organ morphogenesis	4/49	129/18903	0.000345783	0.0174056	0.0125025	WNT5A/SULF1/VEGFA/BMP2	4
BP	GO:0007411	axon guidance	5/49	236/18903	0.000354311	0.0174056	0.0125025	WNT5A/SEMA6B/CHL1/VEGFA/CHN1	5
BP	GO:0032874	positive regulation of stress-activated MAPK cascade	4/49	130/18903	0.000356084	0.0174056	0.0125025	WNT5A/TNFSF11/VEGFA/BMP2	4
BP	GO:0060601	lateral sprouting from an epithelium	2/49	11/18903	0.000356682	0.0174056	0.0125025	WNT5A/SULF1	2
BP	GO:2000826	regulation of heart morphogenesis	2/49	11/18903	0.000356682	0.0174056	0.0125025	WNT5A/BMP2	2
BP	GO:0097485	neuron projection guidance	5/49	237/18903	0.000361247	0.0174056	0.0125025	WNT5A/SEMA6B/CHL1/VEGFA/CHN1	5
BP	GO:0070304	positive regulation of stress-activated protein kinase signaling cascade	4/49	132/18903	0.000377342	0.0176463	0.0126754	WNT5A/TNFSF11/VEGFA/BMP2	4
BP	GO:0003306	Wnt signaling pathway involved in heart development	2/49	12/18903	0.00042731	0.0194121	0.0139438	WNT5A/BMP2	2
BP	GO:0055008	cardiac muscle tissue morphogenesis	3/49	60/18903	0.000504854	0.0222977	0.0160166	WNT5A/HEG1/BMP2	3
BP	GO:0030177	positive regulation of Wnt signaling pathway	4/49	144/18903	0.000524418	0.0225358	0.0161876	MIR145/WNT5A/SULF1/BMP2	4
BP	GO:0030199	collagen fibril organization	3/49	64/18903	0.000610222	0.025533	0.0183405	COL5A3/COL5A2/FMOD	3
BP	GO:1905330	regulation of morphogenesis of an epithelium	3/49	65/18903	0.000638587	0.0256082	0.0183945	WNT5A/SULF1/VEGFA	3
BP	GO:0050678	regulation of epithelial cell proliferation	6/49	414/18903	0.000671214	0.0256082	0.0183945	POLD4/WNT5A/SULF1/CCL26/VEGFA/BMP2	6
BP	GO:0060572	morphogenesis of an epithelial bud	2/49	15/18903	0.000676442	0.0256082	0.0183945	WNT5A/SULF1	2
BP	GO:0070207	protein homotrimerization	2/49	15/18903	0.000676442	0.0256082	0.0183945	SCARA5/STEAP4	2
BP	GO:0050770	regulation of axonogenesis	4/49	156/18903	0.000708369	0.0261932	0.0188147	WNT5A/SEMA6B/VEGFA/CHN1	4
BP	GO:0060537	muscle tissue development	6/49	422/18903	0.000741735	0.0266773	0.0191625	MIR145/WNT5A/DNER/HEG1/VEGFA/BMP2	6
BP	GO:0048645	animal organ formation	3/49	69/18903	0.000760434	0.0266773	0.0191625	WNT5A/SULF1/BMP2	3
BP	GO:0060841	venous blood vessel development	2/49	16/18903	0.000771797	0.0266773	0.0191625	HEG1/VEGFA	2
BP	GO:0001503	ossification	6/49	429/18903	0.000808043	0.0273359	0.0196355	WNT5A/CYP24A1/TNFSF11/XYLT1/COL5A2/BMP2	6
BP	GO:0070206	protein trimerization	2/49	17/18903	0.000873257	0.0289266	0.0207782	SCARA5/STEAP4	2
BP	GO:0003205	cardiac chamber development	4/49	167/18903	0.000913463	0.0296409	0.0212912	MATR3/WNT5A/HEG1/BMP2	4
BP	GO:0003281	ventricular septum development	3/49	74/18903	0.000932332	0.0296482	0.0212964	MATR3/WNT5A/HEG1	3
BP	GO:0003128	heart field specification	2/49	18/18903	0.00098079	0.0299895	0.0215416	WNT5A/BMP2	2
BP	GO:0030206	chondroitin sulfate biosynthetic process	2/49	18/18903	0.00098079	0.0299895	0.0215416	XYLT1/CSGALNACT1	2
BP	GO:0051090	regulation of DNA-binding transcription factor activity	6/49	454/18903	0.00108309	0.032223	0.0231459	BEX1/TRIM31/WNT5A/TNFSF11/VEGFA/BMP2	6
BP	GO:0090036	regulation of protein kinase C signaling	2/49	19/18903	0.00109436	0.032223	0.0231459	WNT5A/VEGFA	2
BP	GO:0060749	mammary gland alveolus development	2/49	20/18903	0.00121395	0.0344675	0.0247582	TNFSF11/VEGFA	2
BP	GO:0061377	mammary gland lobule development	2/49	20/18903	0.00121395	0.0344675	0.0247582	TNFSF11/VEGFA	2
BP	GO:0008361	regulation of cell size	4/49	183/18903	0.0012819	0.0354759	0.0254825	WNT5A/SEMA6B/VEGFA/SLC12A8	4
BP	GO:1900118	negative regulation of execution phase of apoptosis	2/49	21/18903	0.00133952	0.0354759	0.0254825	MTRNR2L8/MTRNR2L1	2
BP	GO:1901522	positive regulation of transcription from RNA polymerase II promoter involved in cellular response to chemical stimulus	2/49	21/18903	0.00133952	0.0354759	0.0254825	VEGFA/BMP2	2
BP	GO:2000047	regulation of cell-cell adhesion mediated by cadherin	2/49	21/18903	0.00133952	0.0354759	0.0254825	WNT5A/VEGFA	2
BP	GO:0043405	regulation of MAP kinase activity	4/49	186/18903	0.00136103	0.0354759	0.0254825	WNT5A/TNFSF11/VEGFA/BMP2	4
BP	GO:0061138	morphogenesis of a branching epithelium	4/49	188/18903	0.00141564	0.0363043	0.0260776	WNT5A/SULF1/VEGFA/BMP2	4
BP	GO:1902644	tertiary alcohol metabolic process	2/49	22/18903	0.00147103	0.0371261	0.0266679	AKR1C1/BMP2	2
BP	GO:0071229	cellular response to acid chemical	3/49	89/18903	0.00158946	0.038176	0.027422	SLC7A5/COL5A2/VEGFA	3
BP	GO:0061564	axon development	6/49	490/18903	0.00159971	0.038176	0.027422	WNT5A/SEMA6B/CHL1/NREP/VEGFA/CHN1	6
BP	GO:0050650	chondroitin sulfate proteoglycan biosynthetic process	2/49	23/18903	0.00160847	0.038176	0.027422	XYLT1/CSGALNACT1	2
BP	GO:0032872	regulation of stress-activated MAPK cascade	4/49	195/18903	0.00161886	0.038176	0.027422	WNT5A/TNFSF11/VEGFA/BMP2	4
BP	GO:0070302	regulation of stress-activated protein kinase signaling cascade	4/49	198/18903	0.00171188	0.038176	0.027422	WNT5A/TNFSF11/VEGFA/BMP2	4
BP	GO:0030111	regulation of Wnt signaling pathway	5/49	336/18903	0.00173007	0.038176	0.027422	MIR145/WNT5A/APCDD1L/SULF1/BMP2	5
BP	GO:0001759	organ induction	2/49	24/18903	0.0017518	0.038176	0.027422	WNT5A/BMP2	2
BP	GO:0040037	negative regulation of fibroblast growth factor receptor signaling pathway	2/49	24/18903	0.0017518	0.038176	0.027422	WNT5A/SULF1	2
BP	GO:0060571	morphogenesis of an epithelial fold	2/49	24/18903	0.0017518	0.038176	0.027422	WNT5A/SULF1	2
BP	GO:0070482	response to oxygen levels	5/49	337/18903	0.00175273	0.038176	0.027422	MIR145/SDIM1/SLC7A5/VEGFA/BMP2	5
BP	GO:0030516	regulation of axon extension	3/49	93/18903	0.0018031	0.0387422	0.0278287	WNT5A/SEMA6B/VEGFA	3
BP	GO:0001763	morphogenesis of a branching structure	4/49	203/18903	0.00187506	0.0397514	0.0285536	WNT5A/SULF1/VEGFA/BMP2	4
BP	GO:0007517	muscle organ development	5/49	348/18903	0.00201672	0.0413802	0.0297236	MIR145/WNT5A/DNER/HEG1/BMP2	5
BP	GO:0033598	mammary gland epithelial cell proliferation	2/49	26/18903	0.002056	0.0413802	0.0297236	WNT5A/TNFSF11	2
BP	GO:0043931	ossification involved in bone maturation	2/49	26/18903	0.002056	0.0413802	0.0297236	XYLT1/BMP2	2
BP	GO:0060740	prostate gland epithelium morphogenesis	2/49	26/18903	0.002056	0.0413802	0.0297236	WNT5A/SULF1	2
BP	GO:0048843	negative regulation of axon extension involved in axon guidance	2/49	27/18903	0.00221681	0.0440591	0.0316479	WNT5A/SEMA6B	2
BP	GO:0001655	urogenital system development	5/49	360/18903	0.00233677	0.0456578	0.0327962	CRIP1/WNT5A/SULF1/VEGFA/BMP2	5
BP	GO:0010818	T cell chemotaxis	2/49	28/18903	0.00238339	0.0456578	0.0327962	WNT5A/CCL26	2
BP	GO:0044331	cell-cell adhesion mediated by cadherin	2/49	28/18903	0.00238339	0.0456578	0.0327962	WNT5A/VEGFA	2
BP	GO:0032535	regulation of cellular component size	5/49	367/18903	0.00253977	0.047251	0.0339407	WNT5A/SEMA6B/CCL26/VEGFA/SLC12A8	5
BP	GO:0070977	bone maturation	2/49	29/18903	0.00255572	0.047251	0.0339407	XYLT1/BMP2	2
BP	GO:1900117	regulation of execution phase of apoptosis	2/49	29/18903	0.00255572	0.047251	0.0339407	MTRNR2L8/MTRNR2L1	2
BP	GO:0003279	cardiac septum development	3/49	107/18903	0.00268885	0.0482977	0.0346925	MATR3/WNT5A/HEG1	3
BP	GO:0030204	chondroitin sulfate metabolic process	2/49	30/18903	0.00273375	0.0482977	0.0346925	XYLT1/CSGALNACT1	2
BP	GO:0043032	positive regulation of macrophage activation	2/49	30/18903	0.00273375	0.0482977	0.0346925	MIR145/WNT5A	2
BP	GO:0061387	regulation of extent of cell growth	3/49	108/18903	0.00276067	0.0482977	0.0346925	WNT5A/SEMA6B/VEGFA	3
BP	GO:0050767	regulation of neurogenesis	5/49	377/18903	0.0028517	0.0482977	0.0346925	WNT5A/SEMA6B/SLC7A5/VEGFA/BMP2	5
BP	GO:0071902	positive regulation of protein serine/threonine kinase activity	4/49	229/18903	0.0029007	0.0482977	0.0346925	WNT5A/TNFSF11/VEGFA/BMP2	4
BP	GO:0001945	lymph vessel development	2/49	31/18903	0.00291746	0.0482977	0.0346925	HEG1/VEGFA	2
BP	GO:0015012	heparan sulfate proteoglycan biosynthetic process	2/49	31/18903	0.00291746	0.0482977	0.0346925	XYLT1/CSGALNACT1	2
BP	GO:0061311	cell surface receptor signaling pathway involved in heart development	2/49	31/18903	0.00291746	0.0482977	0.0346925	WNT5A/BMP2	2
BP	GO:1900745	positive regulation of p38MAPK cascade	2/49	31/18903	0.00291746	0.0482977	0.0346925	VEGFA/BMP2	2
BP	GO:0050920	regulation of chemotaxis	4/49	230/18903	0.00294647	0.0482977	0.0346925	WNT5A/SEMA6B/CCL26/VEGFA	4
BP	GO:0060348	bone development	4/49	233/18903	0.00308674	0.0498975	0.0358416	TNFSF11/SULF1/XYLT1/BMP2	4
BP	GO:0061036	positive regulation of cartilage development	2/49	32/18903	0.00310683	0.0498975	0.0358416	WNT5A/BMP2	2

## Sheet: BP_M5
ONTOLOGY	ID	Description	GeneRatio	BgRatio	pvalue	p.adjust	qvalue	geneID	Count
BP	GO:0015986	proton motive force-driven ATP synthesis	11/172	76/18903	8.81158e-11	2.58267e-07	2.26968e-07	ATP5MC3/ATP5PF/NDUFA12/ATP5MC2/NDUFAB1/ATP5PD/ATP5F1C/ATP5PO/ATP5PB/ATP5F1E/NDUFV2	11
BP	GO:0006754	ATP biosynthetic process	11/172	106/18903	3.38098e-09	4.95483e-06	4.35435e-06	ATP5MC3/ATP5PF/NDUFA12/ATP5MC2/NDUFAB1/ATP5PD/ATP5F1C/ATP5PO/ATP5PB/ATP5F1E/NDUFV2	11
BP	GO:0042776	proton motive force-driven mitochondrial ATP synthesis	9/172	67/18903	9.42392e-09	5.93036e-06	5.21165e-06	ATP5PF/NDUFA12/NDUFAB1/ATP5PD/ATP5F1C/ATP5PO/ATP5PB/ATP5F1E/NDUFV2	9
BP	GO:0009206	purine ribonucleoside triphosphate biosynthetic process	11/172	117/18903	9.68088e-09	5.93036e-06	5.21165e-06	ATP5MC3/ATP5PF/NDUFA12/ATP5MC2/NDUFAB1/ATP5PD/ATP5F1C/ATP5PO/ATP5PB/ATP5F1E/NDUFV2	11
BP	GO:0009145	purine nucleoside triphosphate biosynthetic process	11/172	118/18903	1.05928e-08	5.93036e-06	5.21165e-06	ATP5MC3/ATP5PF/NDUFA12/ATP5MC2/NDUFAB1/ATP5PD/ATP5F1C/ATP5PO/ATP5PB/ATP5F1E/NDUFV2	11
BP	GO:0046034	ATP metabolic process	14/172	217/18903	1.21399e-08	5.93036e-06	5.21165e-06	ATP5MC3/ATP5PF/NDUFA12/ATP5MC2/NDUFAB1/TIGAR/ATP5PD/ATP5F1C/ATP5PO/PGK1/ATP5PB/ATP5IF1/ATP5F1E/NDUFV2	14
BP	GO:0009201	ribonucleoside triphosphate biosynthetic process	11/172	123/18903	1.64057e-08	6.86928e-06	6.03679e-06	ATP5MC3/ATP5PF/NDUFA12/ATP5MC2/NDUFAB1/ATP5PD/ATP5F1C/ATP5PO/ATP5PB/ATP5F1E/NDUFV2	11
BP	GO:0009141	nucleoside triphosphate metabolic process	15/172	267/18903	2.31061e-08	8.4655e-06	7.43956e-06	ATP5MC3/ATP5PF/NDUFA12/DUT/ATP5MC2/NDUFAB1/TIGAR/ATP5PD/ATP5F1C/ATP5PO/PGK1/ATP5PB/ATP5IF1/ATP5F1E/NDUFV2	15
BP	GO:0009142	nucleoside triphosphate biosynthetic process	11/172	134/18903	4.01456e-08	1.30741e-05	1.14896e-05	ATP5MC3/ATP5PF/NDUFA12/ATP5MC2/NDUFAB1/ATP5PD/ATP5F1C/ATP5PO/ATP5PB/ATP5F1E/NDUFV2	11
BP	GO:0009205	purine ribonucleoside triphosphate metabolic process	14/172	242/18903	4.80285e-08	1.40771e-05	1.23711e-05	ATP5MC3/ATP5PF/NDUFA12/ATP5MC2/NDUFAB1/TIGAR/ATP5PD/ATP5F1C/ATP5PO/PGK1/ATP5PB/ATP5IF1/ATP5F1E/NDUFV2	14
BP	GO:0009144	purine nucleoside triphosphate metabolic process	14/172	247/18903	6.19749e-08	1.65135e-05	1.45122e-05	ATP5MC3/ATP5PF/NDUFA12/ATP5MC2/NDUFAB1/TIGAR/ATP5PD/ATP5F1C/ATP5PO/PGK1/ATP5PB/ATP5IF1/ATP5F1E/NDUFV2	14
BP	GO:0009199	ribonucleoside triphosphate metabolic process	14/172	249/18903	6.85109e-08	1.67338e-05	1.47058e-05	ATP5MC3/ATP5PF/NDUFA12/ATP5MC2/NDUFAB1/TIGAR/ATP5PD/ATP5F1C/ATP5PO/PGK1/ATP5PB/ATP5IF1/ATP5F1E/NDUFV2	14
BP	GO:0042326	negative regulation of phosphorylation	17/172	381/18903	7.64155e-08	1.72288e-05	1.51408e-05	FABP4/HGF/INHBA/SFN/GREM1/MYOCD/GADD45A/CAMK2N1/BDKRB1/UCHL1/RTRAF/THY1/TIGAR/NTF3/TNFAIP3/CALM2/RACK1	17
BP	GO:0045936	negative regulation of phosphate metabolic process	18/172	440/18903	1.14533e-07	2.31501e-05	2.03445e-05	FABP4/HGF/INHBA/SFN/GREM1/MYOCD/GADD45A/CAMK2N1/BDKRB1/UCHL1/RTRAF/THY1/TIGAR/NTF3/TNFAIP3/CALM2/RACK1/CDA	18
BP	GO:0010563	negative regulation of phosphorus metabolic process	18/172	441/18903	1.18475e-07	2.31501e-05	2.03445e-05	FABP4/HGF/INHBA/SFN/GREM1/MYOCD/GADD45A/CAMK2N1/BDKRB1/UCHL1/RTRAF/THY1/TIGAR/NTF3/TNFAIP3/CALM2/RACK1/CDA	18
BP	GO:0009060	aerobic respiration	12/172	194/18903	2.19384e-07	4.01884e-05	3.5318e-05	CYCS/ATP5PF/NDUFA12/NDUFAB1/ATP5PD/ATP5F1C/MDH1/MDH2/ATP5PO/ATP5PB/ATP5F1E/NDUFV2	12
BP	GO:0015980	energy derivation by oxidation of organic compounds	15/172	333/18903	4.09794e-07	7.06532e-05	6.20907e-05	CYCS/PHLDA2/ATP5PF/SELENOS/NDUFA12/NDUFAB1/TIGAR/ATP5PD/ATP5F1C/MDH1/MDH2/ATP5PO/ATP5PB/ATP5F1E/NDUFV2	15
BP	GO:0001933	negative regulation of protein phosphorylation	15/172	338/18903	4.95081e-07	8.06157e-05	7.08458e-05	FABP4/HGF/SFN/GREM1/MYOCD/GADD45A/CAMK2N1/BDKRB1/UCHL1/RTRAF/THY1/NTF3/TNFAIP3/CALM2/RACK1	15
BP	GO:0006119	oxidative phosphorylation	10/172	147/18903	9.72285e-07	0.000149988	0.000131811	CYCS/ATP5PF/NDUFA12/NDUFAB1/ATP5PD/ATP5F1C/ATP5PO/ATP5PB/ATP5F1E/NDUFV2	10
BP	GO:0009260	ribonucleotide biosynthetic process	12/172	234/18903	1.61487e-06	0.000236659	0.000207978	ATP5MC3/ATP5PF/NDUFA12/ATP5MC2/NDUFAB1/ATP5PD/ATP5F1C/ATP5PO/ATP5PB/ATP5F1E/CDA/NDUFV2	12
BP	GO:0045333	cellular respiration	12/172	240/18903	2.10288e-06	0.00029254	0.000257086	CYCS/ATP5PF/NDUFA12/NDUFAB1/ATP5PD/ATP5F1C/MDH1/MDH2/ATP5PO/ATP5PB/ATP5F1E/NDUFV2	12
BP	GO:0046390	ribose phosphate biosynthetic process	12/172	241/18903	2.19579e-06	0.00029254	0.000257086	ATP5MC3/ATP5PF/NDUFA12/ATP5MC2/NDUFAB1/ATP5PD/ATP5F1C/ATP5PO/ATP5PB/ATP5F1E/CDA/NDUFV2	12
BP	GO:0016485	protein processing	12/172	250/18903	3.20954e-06	0.000409007	0.000359439	SCG5/MME/PLAUR/SERPINE1/ADAM19/CYCS/PRSS3/PERP/YIPF5/SEC11C/BAG2/PGK1	12
BP	GO:0009165	nucleotide biosynthetic process	13/172	304/18903	4.41232e-06	0.000538854	0.00047355	ATP5MC3/ATP5PF/NDUFA12/DUT/ATP5MC2/NDUFAB1/ATP5PD/ATP5F1C/ATP5PO/ATP5PB/ATP5F1E/CDA/NDUFV2	13
BP	GO:1901293	nucleoside phosphate biosynthetic process	13/172	306/18903	4.73826e-06	0.000555513	0.00048819	ATP5MC3/ATP5PF/NDUFA12/DUT/ATP5MC2/NDUFAB1/ATP5PD/ATP5F1C/ATP5PO/ATP5PB/ATP5F1E/CDA/NDUFV2	13
BP	GO:0009152	purine ribonucleotide biosynthetic process	11/172	220/18903	5.6569e-06	0.000629113	0.00055287	ATP5MC3/ATP5PF/NDUFA12/ATP5MC2/NDUFAB1/ATP5PD/ATP5F1C/ATP5PO/ATP5PB/ATP5F1E/NDUFV2	11
BP	GO:0009259	ribonucleotide metabolic process	16/172	466/18903	5.79531e-06	0.000629113	0.00055287	ATP5MC3/PTHLH/ATP5PF/NDUFA12/ATP5MC2/NDUFAB1/TIGAR/ATP5PD/ATP5F1C/ATP5PO/PGK1/ATP5PB/ATP5IF1/ATP5F1E/CDA/NDUFV2	16
BP	GO:0019693	ribose phosphate metabolic process	16/172	475/18903	7.36953e-06	0.000771432	0.000677942	ATP5MC3/PTHLH/ATP5PF/NDUFA12/ATP5MC2/NDUFAB1/TIGAR/ATP5PD/ATP5F1C/ATP5PO/PGK1/ATP5PB/ATP5IF1/ATP5F1E/CDA/NDUFV2	16
BP	GO:2001233	regulation of apoptotic signaling pathway	14/172	374/18903	8.65636e-06	0.00087489	0.000768861	HGF/INHBA/PLAUR/SERPINE1/TNFRSF12A/SLC25A4/CLU/SELENOS/CTSC/YBX3/VDAC2/TNFAIP3/RACK1/EEF1E1	14
BP	GO:0051604	protein maturation	13/172	336/18903	1.29279e-05	0.00126306	0.00110998	SCG5/MME/PLAUR/SERPINE1/ADAM19/CYCS/PRSS3/PERP/YIPF5/SEC11C/NDUFAB1/BAG2/PGK1	13
BP	GO:0006164	purine nucleotide biosynthetic process	11/172	242/18903	1.39118e-05	0.00131534	0.00115593	ATP5MC3/ATP5PF/NDUFA12/ATP5MC2/NDUFAB1/ATP5PD/ATP5F1C/ATP5PO/ATP5PB/ATP5F1E/NDUFV2	11
BP	GO:0009150	purine ribonucleotide metabolic process	15/172	447/18903	1.50389e-05	0.00137747	0.00121053	ATP5MC3/PTHLH/ATP5PF/NDUFA12/ATP5MC2/NDUFAB1/TIGAR/ATP5PD/ATP5F1C/ATP5PO/PGK1/ATP5PB/ATP5IF1/ATP5F1E/NDUFV2	15
BP	GO:1902600	proton transmembrane transport	9/172	160/18903	1.61229e-05	0.00143201	0.00125846	ATP5MC3/SLC25A4/ATP5PF/ATP5MC2/ATP5PD/ATP5F1C/ATP5PO/ATP5PB/ATP5F1E	9
BP	GO:0072522	purine-containing compound biosynthetic process	11/172	251/18903	1.954e-05	0.00168446	0.00148032	ATP5MC3/ATP5PF/NDUFA12/ATP5MC2/NDUFAB1/ATP5PD/ATP5F1C/ATP5PO/ATP5PB/ATP5F1E/NDUFV2	11
BP	GO:0048857	neural nucleus development	6/172	65/18903	2.75433e-05	0.00230656	0.00202702	FGF2/ALDH1A3/ACTB/ATP5PF/ATP5PB/CALM2	6
BP	GO:0006469	negative regulation of protein kinase activity	10/172	216/18903	2.94937e-05	0.00240128	0.00211027	FABP4/SFN/MYOCD/GADD45A/CAMK2N1/UCHL1/RTRAF/THY1/TNFAIP3/RACK1	10
BP	GO:0006163	purine nucleotide metabolic process	15/172	476/18903	3.11921e-05	0.00247092	0.00217147	ATP5MC3/PTHLH/ATP5PF/NDUFA12/ATP5MC2/NDUFAB1/TIGAR/ATP5PD/ATP5F1C/ATP5PO/PGK1/ATP5PB/ATP5IF1/ATP5F1E/NDUFV2	15
BP	GO:0031638	zymogen activation	6/172	67/18903	3.27821e-05	0.00252853	0.0022221	PLAUR/SERPINE1/CYCS/PRSS3/PERP/PGK1	6
BP	GO:0061041	regulation of wound healing	8/172	137/18903	3.68419e-05	0.00276881	0.00243325	PLAUR/SERPINE1/FGF2/ANXA1/CD9/TNFRSF12A/CLDN1/TNFAIP3	8
BP	GO:0051348	negative regulation of transferase activity	11/172	276/18903	4.66186e-05	0.00341597	0.00300199	FABP4/SFN/MYOCD/GADD45A/CAMK2N1/UCHL1/RTRAF/THY1/TNFAIP3/BAG2/RACK1	11
BP	GO:0021762	substantia nigra development	5/172	44/18903	4.79509e-05	0.0034279	0.00301247	FGF2/ACTB/ATP5PF/ATP5PB/CALM2	5
BP	GO:0002685	regulation of leukocyte migration	10/172	231/18903	5.20803e-05	0.00363446	0.003194	SERPINE1/ANXA1/CD9/GREM1/CD200/BDKRB1/ITGA2/THY1/SELENOK/RAC2	10
BP	GO:0008637	apoptotic mitochondrial changes	7/172	108/18903	5.88919e-05	0.0040065	0.00352095	HGF/PLAUR/SFN/SLC25A4/CLU/VDAC2/ATP5IF1	7
BP	GO:2000116	regulation of cysteine-type endopeptidase activity	10/172	235/18903	6.01453e-05	0.0040065	0.00352095	HGF/PLAUR/SFN/NLRP1/CYCS/PERP/BEX3/UACA/RACK1/HSPE1	10
BP	GO:0010821	regulation of mitochondrion organization	8/172	150/18903	7.01304e-05	0.00456782	0.00401425	HGF/PLAUR/SLC25A4/RALA/CLU/MGARP/TIGAR/ATP5IF1	8
BP	GO:0033673	negative regulation of kinase activity	10/172	240/18903	7.17018e-05	0.00456865	0.00401497	FABP4/SFN/MYOCD/GADD45A/CAMK2N1/UCHL1/RTRAF/THY1/TNFAIP3/RACK1	10
BP	GO:0043281	regulation of cysteine-type endopeptidase activity involved in apoptotic process	9/172	205/18903	0.000111444	0.00694984	0.00610758	HGF/PLAUR/SFN/NLRP1/CYCS/BEX3/UACA/RACK1/HSPE1	9
BP	GO:0052548	regulation of endopeptidase activity	13/172	428/18903	0.000153679	0.009384	0.00824674	TFPI2/HGF/PLAUR/SERPINE1/SERPINB7/SFN/NLRP1/CYCS/PERP/BEX3/UACA/RACK1/HSPE1	13
BP	GO:1903034	regulation of response to wounding	8/172	172/18903	0.000181469	0.0108548	0.00953928	PLAUR/SERPINE1/FGF2/ANXA1/CD9/TNFRSF12A/CLDN1/TNFAIP3	8
BP	GO:2001234	negative regulation of apoptotic signaling pathway	9/172	233/18903	0.000290382	0.0169719	0.0149151	HGF/PLAUR/SERPINE1/SLC25A4/CLU/SELENOS/YBX3/VDAC2/TNFAIP3	9
BP	GO:0052547	regulation of peptidase activity	13/172	459/18903	0.000302925	0.0169719	0.0149151	TFPI2/HGF/PLAUR/SERPINE1/SERPINB7/SFN/NLRP1/CYCS/PERP/BEX3/UACA/RACK1/HSPE1	13
BP	GO:0098869	cellular oxidant detoxification	6/172	100/18903	0.00030586	0.0169719	0.0149151	SELENOT/SELENOW/SELENOS/PRDX6/SELENOF/PRDX1	6
BP	GO:0001889	liver development	7/172	141/18903	0.000310682	0.0169719	0.0149151	HGF/ANXA1/PCNA/ITGA2/CADM1/CLDN1/TNFAIP3	7
BP	GO:0031100	animal organ regeneration	5/172	65/18903	0.000312687	0.0169719	0.0149151	HGF/ANXA3/PCNA/LCP1/CLDN1	5
BP	GO:2001056	positive regulation of cysteine-type endopeptidase activity	7/172	143/18903	0.000338443	0.0180359	0.0158501	NLRP1/CYCS/PERP/BEX3/UACA/RACK1/HSPE1	7
BP	GO:0006734	NADH metabolic process	4/172	37/18903	0.000345826	0.0181003	0.0159067	TIGAR/MDH1/MDH2/PGK1	4
BP	GO:0061008	hepaticobiliary system development	7/172	144/18903	0.000353051	0.0181542	0.0159541	HGF/ANXA1/PCNA/ITGA2/CADM1/CLDN1/TNFAIP3	7
BP	GO:0031099	regeneration	8/172	192/18903	0.000381964	0.0193024	0.0169631	HGF/ANXA1/CD9/ANXA3/PCNA/LCP1/THY1/CLDN1	8
BP	GO:0097193	intrinsic apoptotic signaling pathway	10/172	298/18903	0.000413242	0.020529	0.0180411	PLAUR/SFN/CYCS/PERP/CLU/SELENOS/YBX3/VDAC2/SELENOK/RACK1	10
BP	GO:0001649	osteoblast differentiation	9/172	246/18903	0.000431782	0.0210925	0.0185363	IGFBP5/HGF/FGF2/GREM1/TENT5A/ALYREF/PTHLH/JUND/HSPE1	9
BP	GO:0009636	response to toxic substance	9/172	250/18903	0.000485239	0.0233153	0.0204897	SELENOT/SELENOW/SELENOS/PRDX6/SRSF9/SELENOF/CLDN1/PRDX1/MT1E	9
BP	GO:0045454	cell redox homeostasis	4/172	41/18903	0.000515482	0.024369	0.0214157	SELENOT/SELENOS/PRDX6/PRDX1	4
BP	GO:0098754	detoxification	7/172	154/18903	0.000528804	0.024602	0.0216204	SELENOT/SELENOW/SELENOS/PRDX6/SELENOF/PRDX1/MT1E	7
BP	GO:0045862	positive regulation of proteolysis	11/172	372/18903	0.000619871	0.0283882	0.0249478	NLRP1/CYCS/PERP/CLU/BEX3/CTSC/UACA/BAG2/ATP5IF1/RACK1/HSPE1	11
BP	GO:0010822	positive regulation of mitochondrion organization	5/172	76/18903	0.000645383	0.0286663	0.0251922	PLAUR/SLC25A4/RALA/MGARP/ATP5IF1	5
BP	GO:1990748	cellular detoxification	6/172	115/18903	0.000645504	0.0286663	0.0251922	SELENOT/SELENOW/SELENOS/PRDX6/SELENOF/PRDX1	6
BP	GO:0006919	activation of cysteine-type endopeptidase activity involved in apoptotic process	5/172	77/18903	0.000685183	0.0299742	0.0263416	NLRP1/CYCS/BEX3/RACK1/HSPE1	5
BP	GO:0000079	regulation of cyclin-dependent protein serine/threonine kinase activity	6/172	117/18903	0.000706893	0.0304692	0.0267766	CCND2/SFN/MYOCD/GADD45A/ACTB/TNFAIP3	6
BP	GO:0042060	wound healing	12/172	442/18903	0.000749381	0.0315324	0.027711	TFPI2/PLAUR/SERPINE1/FGF2/ANXA1/CD9/TNFRSF12A/ITGA2/ACTB/CLDN1/TNFAIP3/GNAS	12
BP	GO:0014856	skeletal muscle cell proliferation	3/172	20/18903	0.000753077	0.0315324	0.027711	HGF/FGF2/CAV2	3
BP	GO:1904029	regulation of cyclin-dependent protein kinase activity	6/172	120/18903	0.000807339	0.0333283	0.0292892	CCND2/SFN/MYOCD/GADD45A/ACTB/TNFAIP3	6
BP	GO:0007568	aging	7/172	169/18903	0.000916211	0.036877	0.0324078	IGFBP5/MME/INHBA/FGF2/JUND/CTSC/CLDN1	7
BP	GO:0097237	cellular response to toxic substance	6/172	123/18903	0.000918464	0.036877	0.0324078	SELENOT/SELENOW/SELENOS/PRDX6/SELENOF/PRDX1	6
BP	GO:0043280	positive regulation of cysteine-type endopeptidase activity involved in apoptotic process	6/172	125/18903	0.000998847	0.0395317	0.0347408	NLRP1/CYCS/BEX3/UACA/RACK1/HSPE1	6
BP	GO:0071900	regulation of protein serine/threonine kinase activity	11/172	395/18903	0.00101156	0.0395317	0.0347408	CCND2/FGF2/SFN/MYOCD/GADD45A/UCHL1/ACTB/THY1/NTF3/TNFAIP3/CALM2	11
BP	GO:0010950	positive regulation of endopeptidase activity	7/172	174/18903	0.00108598	0.0418817	0.036806	NLRP1/CYCS/PERP/BEX3/UACA/RACK1/HSPE1	7
BP	GO:0032103	positive regulation of response to external stimulus	12/172	464/18903	0.00113869	0.043344	0.0380911	FABP4/SERPINE1/FGF2/NLRP1/CAMK2N1/TPBG/ITGA2/CADM1/CTSC/NTF3/RAC2/POLR3G	12
BP	GO:0010823	negative regulation of mitochondrion organization	4/172	52/18903	0.00127511	0.0479147	0.0421079	HGF/SLC25A4/CLU/TIGAR	4

## Sheet: BP_M6
ONTOLOGY	ID	Description	GeneRatio	BgRatio	pvalue	p.adjust	qvalue	geneID	Count
BP	GO:0007059	chromosome segregation	59/175	382/18903	3.40771e-56	6.72342e-53	5.69267e-53	UBE2C/TOP2A/CENPF/MKI67/CDC20/CENPE/CCNB1/HJURP/NUF2/PLK1/MAD2L1/CDCA8/FAM83D/CDCA2/NCAPG/FBXO5/PTTG1/NUSAP1/SGO2/KIF23/KIF2C/KNSTRN/DLGAP5/TTK/KNL1/KIF11/NDC80/CCNE2/NEK2/CENPK/AURKB/KIF14/TACC3/ZWINT/INCENP/PSRC1/SMC4/BUB1/BIRC5/CENPW/KIF18A/SGO1/BUB1B/SPC25/KIFC1/PRC1/ECT2/CDC6/ESCO2/RACGAP1/FEN1/MND1/KIF4A/SFPQ/BUB3/CDT1/NCAPH/SKA3/MIS18A	59
BP	GO:0000280	nuclear division	63/175	481/18903	1.36403e-55	1.34562e-52	1.13932e-52	UBE2C/TOP2A/CKS2/ASPM/AURKA/CENPF/MKI67/CDC20/CENPE/CCNB1/NUF2/PLK1/TPX2/MAD2L1/CDCA8/CDCA2/UBE2S/NCAPG/FBXO5/PTTG1/NUSAP1/KIF20B/SGO2/ANLN/CCNB2/KIF23/KIF2C/KNSTRN/DLGAP5/TTK/KIF11/NDC80/CCNE2/NEK2/CENPK/AURKB/KIF14/TACC3/ZWINT/INCENP/PSRC1/SMC4/BUB1/BIRC5/KIF18A/SGO1/BUB1B/SPC25/KIFC1/PRC1/CDC6/CDC25B/ESCO2/RACGAP1/MND1/KIF4A/MYBL2/RAD51AP1/BUB3/CDT1/MYBL1/NCAPH/PKMYT1	63
BP	GO:0140014	mitotic nuclear division	54/175	325/18903	5.56443e-53	3.65954e-50	3.09851e-50	UBE2C/AURKA/CENPF/MKI67/CDC20/CENPE/CCNB1/NUF2/PLK1/TPX2/MAD2L1/CDCA8/CDCA2/UBE2S/NCAPG/FBXO5/PTTG1/NUSAP1/KIF20B/SGO2/ANLN/KIF23/KIF2C/KNSTRN/DLGAP5/TTK/KIF11/NDC80/NEK2/CENPK/AURKB/KIF14/TACC3/ZWINT/INCENP/PSRC1/SMC4/BUB1/BIRC5/KIF18A/SGO1/BUB1B/SPC25/KIFC1/PRC1/CDC6/ESCO2/RACGAP1/KIF4A/MYBL2/BUB3/CDT1/NCAPH/PKMYT1	54
BP	GO:0098813	nuclear chromosome segregation	53/175	321/18903	8.39231e-52	4.1395e-49	3.50489e-49	UBE2C/TOP2A/CENPF/CDC20/CENPE/CCNB1/NUF2/PLK1/MAD2L1/CDCA8/FAM83D/NCAPG/FBXO5/PTTG1/NUSAP1/SGO2/KIF23/KIF2C/KNSTRN/DLGAP5/TTK/KNL1/KIF11/NDC80/CCNE2/NEK2/CENPK/AURKB/KIF14/TACC3/ZWINT/INCENP/PSRC1/SMC4/BUB1/BIRC5/KIF18A/SGO1/BUB1B/SPC25/KIFC1/PRC1/ECT2/CDC6/ESCO2/RACGAP1/FEN1/MND1/KIF4A/SFPQ/BUB3/CDT1/NCAPH	53
BP	GO:0000819	sister chromatid segregation	48/175	239/18903	4.3758e-51	1.72669e-48	1.46198e-48	UBE2C/TOP2A/CENPF/CDC20/CENPE/CCNB1/NUF2/PLK1/MAD2L1/CDCA8/NCAPG/FBXO5/PTTG1/NUSAP1/SGO2/KIF23/KIF2C/KNSTRN/DLGAP5/TTK/KIF11/NDC80/NEK2/CENPK/AURKB/KIF14/TACC3/ZWINT/INCENP/PSRC1/SMC4/BUB1/BIRC5/KIF18A/SGO1/BUB1B/SPC25/KIFC1/PRC1/CDC6/ESCO2/RACGAP1/FEN1/KIF4A/SFPQ/BUB3/CDT1/NCAPH	48
BP	GO:0000070	mitotic sister chromatid segregation	45/175	204/18903	8.42321e-50	2.76983e-47	2.3452e-47	UBE2C/CENPF/CDC20/CENPE/CCNB1/NUF2/PLK1/MAD2L1/CDCA8/NCAPG/FBXO5/PTTG1/NUSAP1/SGO2/KIF23/KIF2C/KNSTRN/DLGAP5/TTK/KIF11/NDC80/NEK2/CENPK/AURKB/KIF14/TACC3/ZWINT/INCENP/PSRC1/SMC4/BUB1/BIRC5/KIF18A/SGO1/BUB1B/SPC25/KIFC1/PRC1/CDC6/ESCO2/RACGAP1/KIF4A/BUB3/CDT1/NCAPH	45
BP	GO:0044772	mitotic cell cycle phase transition	48/175	473/18903	2.07415e-36	5.84614e-34	4.94989e-34	UBE2C/CKS2/CDK1/AURKA/CENPF/CDC20/CENPE/CCNB1/NUF2/PLK1/MAD2L1/CDCA8/GTSE1/CCNA2/UBE2S/CKS1B/FBXO5/ANLN/CCNB2/DLGAP5/TTK/NDC80/CCNE2/CCNF/CDKN2D/AURKB/NES/KIF14/TACC3/ZWINT/INCENP/CLSPN/MDM2/BUB1/BIRC5/CDKN3/BUB1B/SPC25/RRM2/CDC6/CDC25B/MELK/DBF4/DTL/BUB3/CDT1/BARD1/PKMYT1	48
BP	GO:0051983	regulation of chromosome segregation	31/175	132/18903	3.78348e-35	9.331e-33	7.90049e-33	UBE2C/CENPF/MKI67/CDC20/CENPE/CCNB1/NUF2/PLK1/MAD2L1/CDCA8/CDCA2/NCAPG/FBXO5/PTTG1/KIF2C/DLGAP5/TTK/NDC80/AURKB/TACC3/ZWINT/INCENP/SMC4/BUB1/BIRC5/BUB1B/SPC25/CDC6/BUB3/CDT1/NCAPH	31
BP	GO:1905818	regulation of chromosome separation	28/175	111/18903	9.39422e-33	2.05942e-30	1.7437e-30	UBE2C/CENPF/CDC20/CENPE/CCNB1/NUF2/PLK1/MAD2L1/CDCA8/NCAPG/FBXO5/PTTG1/DLGAP5/TTK/NDC80/AURKB/TACC3/ZWINT/INCENP/SMC4/BUB1/BIRC5/BUB1B/SPC25/CDC6/BUB3/CDT1/NCAPH	28
BP	GO:1902850	microtubule cytoskeleton organization involved in mitosis	31/175	163/18903	4.53653e-32	8.95057e-30	7.57839e-30	AURKA/CENPA/CDC20/CENPE/CCNB1/NUF2/PLK1/TPX2/MAD2L1/CDCA8/NUSAP1/KIF23/DLGAP5/TTK/KIF11/NDC80/NEK2/AURKB/TACC3/INCENP/PSRC1/BIRC5/SPC25/KIFC1/PRC1/STMN1/RACGAP1/KIF4A/MYBL2/SPRY2/GPSM2	31
BP	GO:0051304	chromosome separation	29/175	135/18903	1.11824e-31	1.8675e-29	1.5812e-29	UBE2C/TOP2A/CENPF/CDC20/CENPE/CCNB1/NUF2/PLK1/MAD2L1/CDCA8/NCAPG/FBXO5/PTTG1/DLGAP5/TTK/NDC80/AURKB/TACC3/ZWINT/INCENP/SMC4/BUB1/BIRC5/BUB1B/SPC25/CDC6/BUB3/CDT1/NCAPH	29
BP	GO:0045787	positive regulation of cell cycle	40/175	362/18903	1.13583e-31	1.8675e-29	1.5812e-29	UBE2C/CKS2/CDK1/AURKA/CCNB1/MAD2L1/CDCA8/FAM83D/CKS1B/NCAPG/FBXO5/NUSAP1/KIF20B/KIF23/DLGAP5/NDC80/AURKB/KIF14/INCENP/MDM2/PSRC1/SMC4/BIRC5/PBK/ECT2/RRM2/CDC6/CDC25B/RACGAP1/FEN1/TBX3/DBF4/RAD51AP1/SFPQ/DTL/CDT1/FOSL1/NCAPH/E2F8/GPSM2	40
BP	GO:0090068	positive regulation of cell cycle process	35/175	260/18903	1.03429e-30	1.56973e-28	1.32908e-28	UBE2C/CDK1/AURKA/CCNB1/MAD2L1/CDCA8/FAM83D/NCAPG/FBXO5/NUSAP1/KIF20B/KIF23/DLGAP5/NDC80/AURKB/KIF14/INCENP/MDM2/SMC4/BIRC5/PBK/ECT2/RRM2/CDC6/CDC25B/RACGAP1/FEN1/DBF4/RAD51AP1/SFPQ/DTL/CDT1/NCAPH/E2F8/GPSM2	35
BP	GO:0007088	regulation of mitotic nuclear division	27/175	118/18903	2.43933e-30	3.43771e-28	2.91069e-28	AURKA/CENPF/MKI67/CDC20/CCNB1/NUF2/PLK1/MAD2L1/CDCA8/CDCA2/FBXO5/NUSAP1/KIF20B/DLGAP5/TTK/NDC80/NEK2/AURKB/ZWINT/INCENP/BUB1/BIRC5/BUB1B/SPC25/BUB3/CDT1/PKMYT1	27
BP	GO:0007051	spindle organization	31/175	195/18903	1.57139e-29	2.0669e-27	1.75003e-27	ASPM/AURKA/CDC20/CENPE/CCNB1/NUF2/PLK1/TPX2/CDCA8/FBXO5/CCNB2/KIF23/KNSTRN/DLGAP5/TTK/KIF11/NDC80/NEK2/AURKB/TACC3/INCENP/PSRC1/BIRC5/SPC25/KIFC1/PRC1/STMN1/RACGAP1/KIF4A/MYBL2/GPSM2	31
BP	GO:0010965	regulation of mitotic sister chromatid separation	25/175	98/18903	1.89488e-29	2.33662e-27	1.9784e-27	UBE2C/CENPF/CDC20/CENPE/CCNB1/NUF2/PLK1/MAD2L1/CDCA8/FBXO5/PTTG1/DLGAP5/TTK/NDC80/AURKB/TACC3/ZWINT/INCENP/BUB1/BIRC5/BUB1B/SPC25/CDC6/BUB3/CDT1	25
BP	GO:0051783	regulation of nuclear division	28/175	145/18903	3.29385e-29	3.8228e-27	3.23674e-27	AURKA/CENPF/MKI67/CDC20/CCNB1/NUF2/PLK1/MAD2L1/CDCA8/CDCA2/FBXO5/NUSAP1/KIF20B/DLGAP5/TTK/NDC80/NEK2/AURKB/ZWINT/INCENP/BUB1/BIRC5/BUB1B/SPC25/RAD51AP1/BUB3/CDT1/PKMYT1	28
BP	GO:0051306	mitotic sister chromatid separation	25/175	101/18903	4.38944e-29	4.81132e-27	4.07371e-27	UBE2C/CENPF/CDC20/CENPE/CCNB1/NUF2/PLK1/MAD2L1/CDCA8/FBXO5/PTTG1/DLGAP5/TTK/NDC80/AURKB/TACC3/ZWINT/INCENP/BUB1/BIRC5/BUB1B/SPC25/CDC6/BUB3/CDT1	25
BP	GO:0007052	mitotic spindle organization	27/175	133/18903	8.1478e-29	8.46085e-27	7.16375e-27	AURKA/CDC20/CENPE/CCNB1/NUF2/PLK1/TPX2/CDCA8/KIF23/DLGAP5/TTK/KIF11/NDC80/NEK2/AURKB/TACC3/INCENP/PSRC1/BIRC5/SPC25/KIFC1/PRC1/STMN1/RACGAP1/KIF4A/MYBL2/GPSM2	27
BP	GO:0033044	regulation of chromosome organization	33/175	252/18903	1.45214e-28	1.43254e-26	1.21292e-26	UBE2C/TOP2A/CENPF/CDC20/CENPE/CCNB1/NUF2/PLK1/MAD2L1/CDCA8/NCAPG/FBXO5/PTTG1/PIF1/DLGAP5/TTK/NDC80/NEK2/AURKB/TACC3/ZWINT/INCENP/SMC4/BUB1/BIRC5/BUB1B/SPC25/CDC6/FEN1/SFPQ/BUB3/CDT1/NCAPH	33
BP	GO:0033045	regulation of sister chromatid segregation	25/175	107/18903	2.16327e-28	2.03244e-26	1.72086e-26	UBE2C/CENPF/CDC20/CENPE/CCNB1/NUF2/PLK1/MAD2L1/CDCA8/FBXO5/PTTG1/DLGAP5/TTK/NDC80/AURKB/TACC3/ZWINT/INCENP/BUB1/BIRC5/BUB1B/SPC25/CDC6/BUB3/CDT1	25
BP	GO:0007091	metaphase/anaphase transition of mitotic cell cycle	24/175	95/18903	3.4547e-28	3.09823e-26	2.62325e-26	UBE2C/CENPF/CDC20/CENPE/CCNB1/NUF2/PLK1/MAD2L1/CDCA8/FBXO5/DLGAP5/TTK/NDC80/AURKB/TACC3/ZWINT/INCENP/BUB1/BIRC5/BUB1B/SPC25/CDC6/BUB3/CDT1	24
BP	GO:0033046	negative regulation of sister chromatid segregation	20/175	51/18903	4.24833e-28	3.35279e-26	2.83878e-26	CENPF/CDC20/CCNB1/NUF2/PLK1/MAD2L1/CDCA8/FBXO5/PTTG1/TTK/NDC80/AURKB/ZWINT/INCENP/BUB1/BIRC5/BUB1B/SPC25/BUB3/CDT1	20
BP	GO:0033048	negative regulation of mitotic sister chromatid segregation	20/175	51/18903	4.24833e-28	3.35279e-26	2.83878e-26	CENPF/CDC20/CCNB1/NUF2/PLK1/MAD2L1/CDCA8/FBXO5/PTTG1/TTK/NDC80/AURKB/ZWINT/INCENP/BUB1/BIRC5/BUB1B/SPC25/BUB3/CDT1	20
BP	GO:2000816	negative regulation of mitotic sister chromatid separation	20/175	51/18903	4.24833e-28	3.35279e-26	2.83878e-26	CENPF/CDC20/CCNB1/NUF2/PLK1/MAD2L1/CDCA8/FBXO5/PTTG1/TTK/NDC80/AURKB/ZWINT/INCENP/BUB1/BIRC5/BUB1B/SPC25/BUB3/CDT1	20
BP	GO:0044784	metaphase/anaphase transition of cell cycle	24/175	98/18903	7.91993e-28	6.01001e-26	5.08864e-26	UBE2C/CENPF/CDC20/CENPE/CCNB1/NUF2/PLK1/MAD2L1/CDCA8/FBXO5/DLGAP5/TTK/NDC80/AURKB/TACC3/ZWINT/INCENP/BUB1/BIRC5/BUB1B/SPC25/CDC6/BUB3/CDT1	24
BP	GO:0051985	negative regulation of chromosome segregation	20/175	53/18903	1.09147e-27	7.69094e-26	6.51186e-26	CENPF/CDC20/CCNB1/NUF2/PLK1/MAD2L1/CDCA8/FBXO5/PTTG1/TTK/NDC80/AURKB/ZWINT/INCENP/BUB1/BIRC5/BUB1B/SPC25/BUB3/CDT1	20
BP	GO:1905819	negative regulation of chromosome separation	20/175	53/18903	1.09147e-27	7.69094e-26	6.51186e-26	CENPF/CDC20/CCNB1/NUF2/PLK1/MAD2L1/CDCA8/FBXO5/PTTG1/TTK/NDC80/AURKB/ZWINT/INCENP/BUB1/BIRC5/BUB1B/SPC25/BUB3/CDT1	20
BP	GO:0033047	regulation of mitotic sister chromatid segregation	20/175	56/18903	4.13874e-27	2.81577e-25	2.3841e-25	CENPF/CDC20/CCNB1/NUF2/PLK1/MAD2L1/CDCA8/FBXO5/PTTG1/TTK/NDC80/AURKB/ZWINT/INCENP/BUB1/BIRC5/BUB1B/SPC25/BUB3/CDT1	20
BP	GO:0030071	regulation of mitotic metaphase/anaphase transition	23/175	92/18903	6.24316e-27	4.10592e-25	3.47646e-25	UBE2C/CENPF/CDC20/CENPE/CCNB1/NUF2/PLK1/MAD2L1/CDCA8/FBXO5/DLGAP5/TTK/NDC80/AURKB/ZWINT/INCENP/BUB1/BIRC5/BUB1B/SPC25/CDC6/BUB3/CDT1	23
BP	GO:0045841	negative regulation of mitotic metaphase/anaphase transition	19/175	48/18903	7.76973e-27	4.94505e-25	4.18695e-25	CENPF/CDC20/CCNB1/NUF2/PLK1/MAD2L1/CDCA8/FBXO5/TTK/NDC80/AURKB/ZWINT/INCENP/BUB1/BIRC5/BUB1B/SPC25/BUB3/CDT1	19
BP	GO:1901987	regulation of cell cycle phase transition	39/175	453/18903	9.68056e-27	5.96867e-25	5.05363e-25	UBE2C/CDK1/AURKA/CENPF/CDC20/CENPE/CCNB1/NUF2/PLK1/MAD2L1/CDCA8/FAM83D/GTSE1/FBXO5/ANLN/DLGAP5/TTK/NDC80/CDKN2D/AURKB/KIF14/ZWINT/INCENP/CLSPN/MDM2/BUB1/BIRC5/BUB1B/SPC25/PBK/RRM2/CDC6/CDC25B/CDC45/DBF4/DTL/BUB3/CDT1/BARD1	39
BP	GO:0007093	mitotic cell cycle checkpoint signaling	26/175	141/18903	1.29548e-26	7.74541e-25	6.55799e-25	CDK1/CENPF/CDC20/CCNB1/NUF2/PLK1/MAD2L1/CDCA8/GTSE1/TTK/NDC80/AURKB/ZWINT/INCENP/CLSPN/MDM2/BUB1/BIRC5/BUB1B/SPC25/PBK/CDC6/DTL/BUB3/CDT1/BARD1	26
BP	GO:1902099	regulation of metaphase/anaphase transition of cell cycle	23/175	95/18903	1.41557e-26	8.2145e-25	6.95516e-25	UBE2C/CENPF/CDC20/CENPE/CCNB1/NUF2/PLK1/MAD2L1/CDCA8/FBXO5/DLGAP5/TTK/NDC80/AURKB/ZWINT/INCENP/BUB1/BIRC5/BUB1B/SPC25/CDC6/BUB3/CDT1	23
BP	GO:1902100	negative regulation of metaphase/anaphase transition of cell cycle	19/175	50/18903	2.01483e-26	1.13579e-24	9.61666e-25	CENPF/CDC20/CCNB1/NUF2/PLK1/MAD2L1/CDCA8/FBXO5/TTK/NDC80/AURKB/ZWINT/INCENP/BUB1/BIRC5/BUB1B/SPC25/BUB3/CDT1	19
BP	GO:1901990	regulation of mitotic cell cycle phase transition	35/175	354/18903	4.92615e-26	2.6998e-24	2.2859e-24	UBE2C/CDK1/AURKA/CENPF/CDC20/CENPE/CCNB1/NUF2/PLK1/MAD2L1/CDCA8/GTSE1/FBXO5/ANLN/DLGAP5/TTK/NDC80/CDKN2D/AURKB/KIF14/ZWINT/INCENP/CLSPN/MDM2/BUB1/BIRC5/BUB1B/SPC25/RRM2/CDC6/CDC25B/DTL/BUB3/CDT1/BARD1	35
BP	GO:0008608	attachment of spindle microtubules to kinetochore	18/175	43/18903	5.08044e-26	2.70911e-24	2.29379e-24	CENPE/CCNB1/NUF2/CDCA8/KIF2C/KNSTRN/KNL1/NDC80/NEK2/AURKB/INCENP/BIRC5/SGO1/SPC25/ECT2/RACGAP1/BUB3/CDT1	18
BP	GO:0007094	mitotic spindle assembly checkpoint signaling	18/175	46/18903	2.2989e-25	1.13393e-23	9.60093e-24	CENPF/CDC20/CCNB1/NUF2/PLK1/MAD2L1/CDCA8/TTK/NDC80/AURKB/ZWINT/INCENP/BUB1/BIRC5/BUB1B/SPC25/BUB3/CDT1	18
BP	GO:0071173	spindle assembly checkpoint signaling	18/175	46/18903	2.2989e-25	1.13393e-23	9.60093e-24	CENPF/CDC20/CCNB1/NUF2/PLK1/MAD2L1/CDCA8/TTK/NDC80/AURKB/ZWINT/INCENP/BUB1/BIRC5/BUB1B/SPC25/BUB3/CDT1	18
BP	GO:0071174	mitotic spindle checkpoint signaling	18/175	46/18903	2.2989e-25	1.13393e-23	9.60093e-24	CENPF/CDC20/CCNB1/NUF2/PLK1/MAD2L1/CDCA8/TTK/NDC80/AURKB/ZWINT/INCENP/BUB1/BIRC5/BUB1B/SPC25/BUB3/CDT1	18
BP	GO:0045839	negative regulation of mitotic nuclear division	19/175	56/18903	2.6839e-25	1.29155e-23	1.09354e-23	CENPF/CDC20/CCNB1/NUF2/PLK1/MAD2L1/CDCA8/FBXO5/TTK/NDC80/AURKB/ZWINT/INCENP/BUB1/BIRC5/BUB1B/SPC25/BUB3/CDT1	19
BP	GO:0010948	negative regulation of cell cycle process	33/175	318/18903	3.07734e-25	1.44562e-23	1.224e-23	CDK1/CENPF/CDC20/CCNB1/NUF2/PLK1/MAD2L1/CDCA8/GTSE1/FBXO5/PTTG1/TTK/NDC80/NEK2/CCNF/CDKN2D/AURKB/ZWINT/INCENP/CLSPN/MDM2/BUB1/BIRC5/BUB1B/SPC25/PBK/CDC6/CDC45/DTL/BUB3/CDT1/BARD1/E2F8	33
BP	GO:0045786	negative regulation of cell cycle	36/175	405/18903	3.68275e-25	1.65751e-23	1.40341e-23	CDK1/CENPF/CDC20/CCNB1/NUF2/PLK1/MAD2L1/CDCA8/GTSE1/FBXO5/PTTG1/TTK/NDC80/NEK2/CCNF/CDKN2D/AURKB/ZWINT/INCENP/CLSPN/MDM2/BUB1/BIRC5/BUB1B/SPC25/PBK/CDC6/CDC45/DTL/BUB3/CDT1/NR2F2/BARD1/E2F8/GMNN/HHEX	36
BP	GO:0031577	spindle checkpoint signaling	18/175	47/18903	3.69643e-25	1.65751e-23	1.40341e-23	CENPF/CDC20/CCNB1/NUF2/PLK1/MAD2L1/CDCA8/TTK/NDC80/AURKB/ZWINT/INCENP/BUB1/BIRC5/BUB1B/SPC25/BUB3/CDT1	18
BP	GO:2001251	negative regulation of chromosome organization	22/175	97/18903	8.99795e-25	3.9451e-23	3.34029e-23	TOP2A/CENPF/CDC20/CCNB1/NUF2/PLK1/MAD2L1/CDCA8/FBXO5/PTTG1/PIF1/TTK/NDC80/AURKB/ZWINT/INCENP/BUB1/BIRC5/BUB1B/SPC25/BUB3/CDT1	22
BP	GO:0000075	cell cycle checkpoint signaling	27/175	186/18903	1.09053e-24	4.67742e-23	3.96034e-23	CDK1/CENPF/CDC20/CCNB1/NUF2/PLK1/MAD2L1/CDCA8/GTSE1/TTK/NDC80/AURKB/ZWINT/INCENP/CLSPN/MDM2/BUB1/BIRC5/BUB1B/SPC25/PBK/CDC6/CDC45/DTL/BUB3/CDT1/BARD1	27
BP	GO:0051784	negative regulation of nuclear division	19/175	63/18903	3.66683e-24	1.53929e-22	1.30331e-22	CENPF/CDC20/CCNB1/NUF2/PLK1/MAD2L1/CDCA8/FBXO5/TTK/NDC80/AURKB/ZWINT/INCENP/BUB1/BIRC5/BUB1B/SPC25/BUB3/CDT1	19
BP	GO:1901991	negative regulation of mitotic cell cycle phase transition	26/175	194/18903	6.99448e-23	2.87502e-21	2.43426e-21	CDK1/CENPF/CDC20/CCNB1/NUF2/PLK1/MAD2L1/CDCA8/GTSE1/FBXO5/TTK/NDC80/AURKB/ZWINT/INCENP/CLSPN/MDM2/BUB1/BIRC5/BUB1B/SPC25/CDC6/DTL/BUB3/CDT1/BARD1	26
BP	GO:1901988	negative regulation of cell cycle phase transition	29/175	272/18903	1.4402e-22	5.79902e-21	4.91e-21	CDK1/CENPF/CDC20/CCNB1/NUF2/PLK1/MAD2L1/CDCA8/GTSE1/FBXO5/TTK/NDC80/CDKN2D/AURKB/ZWINT/INCENP/CLSPN/MDM2/BUB1/BIRC5/BUB1B/SPC25/PBK/CDC6/CDC45/DTL/BUB3/CDT1/BARD1	29
BP	GO:0140013	meiotic nuclear division	25/175	194/18903	1.33507e-21	5.26818e-20	4.46053e-20	TOP2A/CKS2/ASPM/AURKA/CDC20/NUF2/PLK1/FBXO5/PTTG1/SGO2/CCNB2/TTK/NDC80/CCNE2/INCENP/SMC4/BUB1/KIF18A/SGO1/BUB1B/CDC25B/MND1/RAD51AP1/MYBL1/NCAPH	25
BP	GO:0045930	negative regulation of mitotic cell cycle	27/175	246/18903	2.16297e-21	8.36771e-20	7.08489e-20	CDK1/CENPF/CDC20/CCNB1/NUF2/PLK1/MAD2L1/CDCA8/GTSE1/FBXO5/TTK/NDC80/AURKB/ZWINT/INCENP/CLSPN/MDM2/BUB1/BIRC5/BUB1B/SPC25/PBK/CDC6/DTL/BUB3/CDT1/BARD1	27
BP	GO:0051321	meiotic cell cycle	28/175	285/18903	7.73467e-21	2.93471e-19	2.4848e-19	TOP2A/CKS2/ASPM/AURKA/CDC20/NUF2/PLK1/FBXO5/PTTG1/SGO2/CCNB2/TTK/NDC80/CCNE2/NEK2/INCENP/SMC4/BUB1/KIF18A/SGO1/BUB1B/CDC25B/MND1/RAD51AP1/BUB3/MYBL1/NCAPH/PKMYT1	28
BP	GO:1903046	meiotic cell cycle process	25/175	212/18903	1.23187e-20	4.5858e-19	3.88277e-19	TOP2A/CKS2/ASPM/AURKA/CDC20/NUF2/PLK1/FBXO5/PTTG1/SGO2/CCNB2/TTK/NDC80/CCNE2/INCENP/SMC4/BUB1/KIF18A/SGO1/BUB1B/CDC25B/MND1/RAD51AP1/MYBL1/NCAPH	25
BP	GO:0051225	spindle assembly	21/175	128/18903	1.52753e-20	5.58113e-19	4.72551e-19	ASPM/AURKA/CDC20/PLK1/TPX2/CDCA8/FBXO5/CCNB2/KIF23/KIF11/NDC80/NEK2/AURKB/INCENP/BIRC5/KIFC1/PRC1/RACGAP1/KIF4A/MYBL2/GPSM2	21
BP	GO:0000910	cytokinesis	23/175	187/18903	1.78939e-19	6.41905e-18	5.43497e-18	AURKA/CENPA/PLK1/CDCA8/CKAP2/NUSAP1/KIF20B/ANLN/KIF23/CEP55/AURKB/KIF14/INCENP/BIRC5/PRC1/ECT2/CDC6/STMN1/CDC25B/RACGAP1/KIF4A/KIF20A/E2F8	23
BP	GO:0000281	mitotic cytokinesis	17/175	85/18903	2.26422e-18	7.97732e-17	6.75434e-17	CENPA/PLK1/CDCA8/CKAP2/NUSAP1/KIF20B/ANLN/KIF23/CEP55/AURKB/INCENP/BIRC5/ECT2/STMN1/RACGAP1/KIF4A/KIF20A	17
BP	GO:0051310	metaphase plate congression	16/175	71/18903	2.98614e-18	1.03362e-16	8.75161e-17	CENPF/CENPE/CCNB1/NUF2/CDCA8/FAM83D/KIF2C/NDC80/AURKB/KIF14/INCENP/PSRC1/BIRC5/KIF18A/KIFC1/CDT1	16
BP	GO:0050000	chromosome localization	17/175	89/18903	5.20554e-18	1.77078e-16	1.49931e-16	CENPF/CENPE/CCNB1/NUF2/CDCA8/FAM83D/KIF2C/DLGAP5/NDC80/AURKB/KIF14/INCENP/PSRC1/BIRC5/KIF18A/KIFC1/CDT1	17
BP	GO:0006260	DNA replication	25/175	286/18903	1.83333e-17	6.13079e-16	5.1909e-16	CDK1/CCNA2/FBXO5/PIF1/FAM111B/CCNE2/PCLAF/ORC6/RRM2/CDC6/ESCO2/FEN1/FAM111A/CDC45/MCM10/DBF4/DTL/GINS2/CDT1/MCM3/BARD1/E2F8/GMNN/RFC4/CHAF1A	25
BP	GO:0140694	non-membrane-bounded organelle assembly	28/175	386/18903	2.52115e-17	8.29039e-16	7.01942e-16	ASPM/AURKA/CENPF/CENPA/CDC20/CENPE/PLK1/TPX2/CDCA8/FBXO5/ANLN/CCNB2/KIF23/DLGAP5/KIF11/NDC80/NEK2/CENPK/AURKB/INCENP/BIRC5/CENPW/KIFC1/PRC1/RACGAP1/KIF4A/MYBL2/GPSM2	28
BP	GO:0051303	establishment of chromosome localization	16/175	82/18903	3.56638e-17	1.15352e-15	9.76678e-16	CENPF/CENPE/CCNB1/NUF2/CDCA8/FAM83D/KIF2C/NDC80/AURKB/KIF14/INCENP/PSRC1/BIRC5/KIF18A/KIFC1/CDT1	16
BP	GO:0010639	negative regulation of organelle organization	27/175	366/18903	6.45664e-17	2.05467e-15	1.73968e-15	TOP2A/CENPF/CDC20/CCNB1/NUF2/PLK1/TPX2/MAD2L1/CDCA8/CKAP2/FBXO5/PTTG1/PIF1/TTK/NDC80/CCNF/AURKB/ZWINT/INCENP/BUB1/BIRC5/BUB1B/SPC25/STMN1/BUB3/CDT1/TBC1D4	27
BP	GO:0007080	mitotic metaphase plate congression	14/175	57/18903	1.09222e-16	3.42055e-15	2.89616e-15	CENPE/CCNB1/NUF2/CDCA8/KIF2C/NDC80/AURKB/KIF14/INCENP/PSRC1/BIRC5/KIF18A/KIFC1/CDT1	14
BP	GO:0090307	mitotic spindle assembly	15/175	74/18903	1.94337e-16	5.99104e-15	5.07258e-15	CDC20/PLK1/TPX2/CDCA8/KIF23/KIF11/NEK2/AURKB/INCENP/BIRC5/KIFC1/PRC1/RACGAP1/KIF4A/MYBL2	15
BP	GO:0061640	cytoskeleton-dependent cytokinesis	17/175	113/18903	3.5899e-16	1.08967e-14	9.2262e-15	CENPA/PLK1/CDCA8/CKAP2/NUSAP1/KIF20B/ANLN/KIF23/CEP55/AURKB/INCENP/BIRC5/ECT2/STMN1/RACGAP1/KIF4A/KIF20A	17
BP	GO:0044839	cell cycle G2/M phase transition	19/175	157/18903	3.9669e-16	1.18586e-14	1.00406e-14	CDK1/AURKA/CENPF/CCNB1/PLK1/CCNA2/FBXO5/CCNB2/NDC80/AURKB/NES/KIF14/CLSPN/CDC6/CDC25B/MELK/DTL/BARD1/PKMYT1	19
BP	GO:0032465	regulation of cytokinesis	16/175	95/18903	4.25164e-16	1.25201e-14	1.06007e-14	AURKA/PLK1/CDCA8/KIF20B/KIF23/AURKB/KIF14/INCENP/BIRC5/PRC1/ECT2/CDC6/CDC25B/RACGAP1/KIF20A/E2F8	16
BP	GO:0051231	spindle elongation	9/175	14/18903	7.81262e-16	2.26681e-14	1.91929e-14	CDCA8/KIF23/KIF11/AURKB/INCENP/BIRC5/PRC1/RACGAP1/KIF4A	9
BP	GO:0051383	kinetochore organization	10/175	23/18903	3.67965e-15	1.05217e-13	8.90863e-14	CENPF/CENPA/CENPE/NUF2/DLGAP5/NDC80/CENPK/SMC4/CENPW/CDT1	10
BP	GO:0051256	mitotic spindle midzone assembly	8/175	11/18903	7.40301e-15	2.08659e-13	1.7667e-13	CDCA8/KIF23/AURKB/INCENP/BIRC5/PRC1/RACGAP1/KIF4A	8
BP	GO:0051984	positive regulation of chromosome segregation	10/175	25/18903	1.03471e-14	2.87531e-13	2.43451e-13	CCNB1/CDCA8/NCAPG/AURKB/INCENP/SMC4/BIRC5/CDC6/CDT1/NCAPH	10
BP	GO:0000086	G2/M transition of mitotic cell cycle	17/175	142/18903	1.81377e-14	4.96779e-13	4.2062e-13	CDK1/AURKA/CENPF/CCNB1/PLK1/CCNA2/FBXO5/AURKB/NES/KIF14/CLSPN/CDC6/CDC25B/MELK/DTL/BARD1/PKMYT1	17
BP	GO:0051988	regulation of attachment of spindle microtubules to kinetochore	9/175	18/18903	1.83806e-14	4.96779e-13	4.2062e-13	CCNB1/CDCA8/KNSTRN/NEK2/AURKB/INCENP/BIRC5/ECT2/RACGAP1	9
BP	GO:0000022	mitotic spindle elongation	8/175	12/18903	2.20346e-14	5.8749e-13	4.97424e-13	CDCA8/KIF23/AURKB/INCENP/BIRC5/PRC1/RACGAP1/KIF4A	8
BP	GO:0051315	attachment of mitotic spindle microtubules to kinetochore	9/175	21/18903	1.08505e-13	2.8544e-12	2.4168e-12	CENPE/NUF2/CDCA8/KIF2C/NDC80/AURKB/INCENP/BIRC5/CDT1	9
BP	GO:0051255	spindle midzone assembly	8/175	14/18903	1.31585e-13	3.41601e-12	2.89232e-12	CDCA8/KIF23/AURKB/INCENP/BIRC5/PRC1/RACGAP1/KIF4A	8
BP	GO:0051302	regulation of cell division	18/175	190/18903	1.84431e-13	4.72574e-12	4.00126e-12	ASPM/AURKA/PLK1/CDCA8/KIF20B/KIF23/AURKB/KIF14/ORC6/INCENP/BIRC5/PRC1/ECT2/CDC6/CDC25B/RACGAP1/KIF20A/E2F8	18
BP	GO:0000079	regulation of cyclin-dependent protein serine/threonine kinase activity	15/175	117/18903	2.38662e-13	6.03693e-12	5.11143e-12	CKS2/CCNB1/PLK1/CCNA2/CKS1B/CCNB2/CCNE2/CCNF/CDKN2D/PSRC1/CDKN3/CDC6/NR2F2/HHEX/PKMYT1	15
BP	GO:0032467	positive regulation of cytokinesis	11/175	46/18903	3.14264e-13	7.84864e-12	6.6454e-12	CDCA8/KIF20B/KIF23/AURKB/KIF14/INCENP/BIRC5/ECT2/CDC6/CDC25B/RACGAP1	11
BP	GO:1904029	regulation of cyclin-dependent protein kinase activity	15/175	120/18903	3.49082e-13	8.60925e-12	7.28939e-12	CKS2/CCNB1/PLK1/CCNA2/CKS1B/CCNB2/CCNE2/CCNF/CDKN2D/PSRC1/CDKN3/CDC6/NR2F2/HHEX/PKMYT1	15
BP	GO:0007127	meiosis I	15/175	131/18903	1.2904e-12	3.14317e-11	2.6613e-11	TOP2A/CKS2/AURKA/PLK1/FBXO5/PTTG1/SGO2/CCNB2/NDC80/CCNE2/SGO1/CDC25B/MND1/RAD51AP1/MYBL1	15
BP	GO:1905820	positive regulation of chromosome separation	9/175	27/18903	1.64971e-12	3.96936e-11	3.36083e-11	CDCA8/NCAPG/DLGAP5/AURKB/INCENP/SMC4/BIRC5/CDT1/NCAPH	9
BP	GO:0061982	meiosis I cell cycle process	15/175	137/18903	2.50087e-12	5.94483e-11	5.03345e-11	TOP2A/CKS2/AURKA/PLK1/FBXO5/PTTG1/SGO2/CCNB2/NDC80/CCNE2/SGO1/CDC25B/MND1/RAD51AP1/MYBL1	15
BP	GO:0006261	DNA-templated DNA replication	16/175	166/18903	3.29423e-12	7.73751e-11	6.5513e-11	FBXO5/CCNE2/ORC6/CDC6/FEN1/FAM111A/CDC45/MCM10/DBF4/GINS2/CDT1/MCM3/BARD1/E2F8/GMNN/RFC4	16
BP	GO:0010389	regulation of G2/M transition of mitotic cell cycle	13/175	99/18903	7.2569e-12	1.68446e-10	1.42622e-10	CDK1/AURKA/CENPF/CCNB1/PLK1/FBXO5/AURKB/KIF14/CLSPN/CDC6/CDC25B/DTL/BARD1	13
BP	GO:0090231	regulation of spindle checkpoint	8/175	21/18903	8.43776e-12	1.89178e-10	1.60176e-10	CCNB1/MAD2L1/CDCA8/NDC80/AURKB/INCENP/BIRC5/CDT1	8
BP	GO:0090266	regulation of mitotic cell cycle spindle assembly checkpoint	8/175	21/18903	8.43776e-12	1.89178e-10	1.60176e-10	CCNB1/MAD2L1/CDCA8/NDC80/AURKB/INCENP/BIRC5/CDT1	8
BP	GO:1903504	regulation of mitotic spindle checkpoint	8/175	21/18903	8.43776e-12	1.89178e-10	1.60176e-10	CCNB1/MAD2L1/CDCA8/NDC80/AURKB/INCENP/BIRC5/CDT1	8
BP	GO:0045132	meiotic chromosome segregation	13/175	101/18903	9.42155e-12	2.08018e-10	1.76127e-10	TOP2A/NUF2/PLK1/PTTG1/SGO2/TTK/CCNE2/SMC4/BUB1/SGO1/BUB1B/MND1/NCAPH	13
BP	GO:0034508	centromere complex assembly	9/175	32/18903	9.48889e-12	2.08018e-10	1.76127e-10	CENPF/CENPA/CENPE/HJURP/DLGAP5/CENPK/CENPW/HELLS/MIS18A	9
BP	GO:0007143	female meiotic nuclear division	9/175	33/18903	1.29441e-11	2.80646e-10	2.37621e-10	TOP2A/AURKA/PLK1/FBXO5/CCNB2/TTK/NDC80/CDC25B/NCAPH	9
BP	GO:1901976	regulation of cell cycle checkpoint	10/175	48/18903	1.72376e-11	3.674e-10	3.11075e-10	CCNB1/MAD2L1/CDCA8/NDC80/AURKB/INCENP/BIRC5/PBK/CDT1/BARD1	10
BP	GO:0051656	establishment of organelle localization	23/175	437/18903	1.73179e-11	3.674e-10	3.11075e-10	CENPF/CENPA/CENPE/CCNB1/NUF2/PLK1/MAD2L1/CDCA8/FAM83D/NUSAP1/KIF2C/NDC80/AURKB/KIF14/INCENP/PSRC1/BIRC5/KIF18A/KIFC1/LMNB1/CDT1/SPRY2/GPSM2	23
BP	GO:1902749	regulation of cell cycle G2/M phase transition	13/175	110/18903	2.84844e-11	5.9787e-10	5.06213e-10	CDK1/AURKA/CENPF/CCNB1/PLK1/FBXO5/AURKB/KIF14/CLSPN/CDC6/CDC25B/DTL/BARD1	13
BP	GO:0034501	protein localization to kinetochore	7/175	18/18903	1.50911e-10	3.10154e-09	2.62605e-09	CDK1/TTK/KNL1/NDC80/AURKB/BUB3/CDT1	7
BP	GO:1903083	protein localization to condensed chromosome	7/175	18/18903	1.50911e-10	3.10154e-09	2.62605e-09	CDK1/TTK/KNL1/NDC80/AURKB/BUB3/CDT1	7
BP	GO:0071459	protein localization to chromosome, centromeric region	9/175	43/18903	1.74836e-10	3.5562e-09	3.01102e-09	CDK1/CENPA/TTK/KNL1/NDC80/AURKB/BUB1B/BUB3/CDT1	9
BP	GO:1901978	positive regulation of cell cycle checkpoint	7/175	19/18903	2.37085e-10	4.77315e-09	4.0414e-09	MAD2L1/CDCA8/NDC80/AURKB/INCENP/BIRC5/PBK	7
BP	GO:0090232	positive regulation of spindle checkpoint	6/175	12/18903	5.09792e-10	1.00582e-08	8.51621e-09	MAD2L1/CDCA8/NDC80/AURKB/INCENP/BIRC5	6
BP	GO:0090267	positive regulation of mitotic cell cycle spindle assembly checkpoint	6/175	12/18903	5.09792e-10	1.00582e-08	8.51621e-09	MAD2L1/CDCA8/NDC80/AURKB/INCENP/BIRC5	6
BP	GO:0051781	positive regulation of cell division	11/175	93/18903	9.86714e-10	1.92751e-08	1.63201e-08	CDCA8/KIF20B/KIF23/AURKB/KIF14/INCENP/BIRC5/ECT2/CDC6/CDC25B/RACGAP1	11
BP	GO:1901989	positive regulation of cell cycle phase transition	12/175	122/18903	1.45675e-09	2.81782e-08	2.38583e-08	UBE2C/CDK1/CCNB1/FAM83D/FBXO5/DLGAP5/MDM2/RRM2/CDC6/CDC25B/DTL/CDT1	12
BP	GO:0006270	DNA replication initiation	8/175	38/18903	1.7736e-09	3.3974e-08	2.87656e-08	CCNE2/ORC6/CDC6/CDC45/MCM10/CDT1/MCM3/GMNN	8
BP	GO:1901992	positive regulation of mitotic cell cycle phase transition	11/175	100/18903	2.16777e-09	4.11251e-08	3.48204e-08	UBE2C/CDK1/CCNB1/FBXO5/DLGAP5/MDM2/RRM2/CDC6/CDC25B/DTL/CDT1	11
BP	GO:0044786	cell cycle DNA replication	8/175	42/18903	4.14793e-09	7.79416e-08	6.59927e-08	FBXO5/FEN1/CDC45/DBF4/CDT1/MCM3/E2F8/GMNN	8
BP	GO:0006275	regulation of DNA replication	12/175	136/18903	5.08929e-09	9.47281e-08	8.02056e-08	CDK1/CCNA2/FBXO5/CDC6/ESCO2/DBF4/GINS2/CDT1/MCM3/E2F8/GMNN/RFC4	12
BP	GO:0007062	sister chromatid cohesion	9/175	63/18903	6.26208e-09	1.15468e-07	9.77661e-08	CDC20/PLK1/SGO2/BUB1/SGO1/BUB1B/ESCO2/FEN1/SFPQ	9
BP	GO:0034502	protein localization to chromosome	11/175	115/18903	9.66173e-09	1.75426e-07	1.48532e-07	CDK1/CENPA/PLK1/TTK/KNL1/NDC80/AURKB/BUB1B/ESCO2/BUB3/CDT1	11
BP	GO:0051382	kinetochore assembly	6/175	18/18903	9.78049e-09	1.75426e-07	1.48532e-07	CENPF/CENPA/CENPE/DLGAP5/CENPK/CENPW	6
BP	GO:1901970	positive regulation of mitotic sister chromatid separation	6/175	18/18903	9.78049e-09	1.75426e-07	1.48532e-07	CDCA8/DLGAP5/AURKB/INCENP/BIRC5/CDT1	6
BP	GO:1902412	regulation of mitotic cytokinesis	5/175	10/18903	1.55884e-08	2.7708e-07	2.34602e-07	CDCA8/KIF20B/AURKB/INCENP/BIRC5	5
BP	GO:0051987	positive regulation of attachment of spindle microtubules to kinetochore	5/175	11/18903	2.83646e-08	4.99673e-07	4.2307e-07	CCNB1/CDCA8/AURKB/INCENP/BIRC5	5
BP	GO:0071900	regulation of protein serine/threonine kinase activity	18/175	395/18903	2.93998e-08	5.13325e-07	4.34629e-07	CKS2/CCNB1/PLK1/CCNA2/CKS1B/CCNB2/CCNE2/CCNF/CDKN2D/INCENP/PSRC1/CDKN3/CDC6/DBF4/NR2F2/SPRY2/HHEX/PKMYT1	18
BP	GO:0031570	DNA integrity checkpoint signaling	11/175	129/18903	3.23057e-08	5.54254e-07	4.69283e-07	CDK1/PLK1/GTSE1/CLSPN/MDM2/PBK/CDC6/CDC45/DTL/CDT1/BARD1	11
BP	GO:0045931	positive regulation of mitotic cell cycle	11/175	129/18903	3.23057e-08	5.54254e-07	4.69283e-07	UBE2C/CDK1/CCNB1/FBXO5/DLGAP5/MDM2/RRM2/CDC6/CDC25B/DTL/CDT1	11
BP	GO:0051438	regulation of ubiquitin-protein transferase activity	8/175	56/18903	4.47124e-08	7.60497e-07	6.43908e-07	UBE2C/CDC20/PLK1/MAD2L1/UBE2S/FBXO5/BUB1B/BUB3	8
BP	GO:0040001	establishment of mitotic spindle localization	7/175	38/18903	5.12047e-08	8.62851e-07	7.3057e-07	CENPA/PLK1/MAD2L1/NUSAP1/NDC80/SPRY2/GPSM2	7
BP	GO:0090329	regulation of DNA-templated DNA replication	8/175	57/18903	5.16049e-08	8.62851e-07	7.3057e-07	FBXO5/DBF4/GINS2/CDT1/MCM3/E2F8/GMNN/RFC4	8
BP	GO:0065004	protein-DNA complex assembly	14/175	242/18903	5.97099e-08	9.89979e-07	8.38209e-07	CENPF/HMGB2/CENPA/CENPE/HJURP/DLGAP5/CENPK/CENPW/HELLS/CDC45/CDT1/GMNN/CHAF1A/MIS18A	14
BP	GO:1904666	regulation of ubiquitin protein ligase activity	6/175	24/18903	6.77179e-08	1.11158e-06	9.41166e-07	UBE2C/CDC20/PLK1/MAD2L1/UBE2S/FBXO5	6
BP	GO:0051653	spindle localization	8/175	59/18903	6.81708e-08	1.11158e-06	9.41166e-07	ASPM/CENPA/PLK1/MAD2L1/NUSAP1/NDC80/SPRY2/GPSM2	8
BP	GO:0032506	cytokinetic process	7/175	40/18903	7.44739e-08	1.2044e-06	1.01976e-06	KIF20B/ANLN/CEP55/AURKB/ECT2/RACGAP1/KIF20A	7
BP	GO:0007144	female meiosis I	5/175	13/18903	7.78368e-08	1.24855e-06	1.05714e-06	AURKA/FBXO5/CCNB2/NDC80/CDC25B	5
BP	GO:0000212	meiotic spindle organization	5/175	15/18903	1.7891e-07	2.8467e-06	2.41028e-06	ASPM/AURKA/FBXO5/CCNB2/NDC80	5
BP	GO:0007292	female gamete generation	11/175	159/18903	2.76053e-07	4.35722e-06	3.68923e-06	TOP2A/ASPM/AURKA/PLK1/FBXO5/CCNB2/TTK/NDC80/CDC25B/FOSL1/NCAPH	11
BP	GO:0071824	protein-DNA complex subunit organization	14/175	277/18903	3.14097e-07	4.91836e-06	4.16434e-06	CENPF/HMGB2/CENPA/CENPE/HJURP/DLGAP5/CENPK/CENPW/HELLS/CDC45/CDT1/GMNN/CHAF1A/MIS18A	14
BP	GO:0030261	chromosome condensation	7/175	49/18903	3.19917e-07	4.97005e-06	4.20811e-06	TOP2A/CDK1/PLK1/NCAPG/NUSAP1/SMC4/NCAPH	7
BP	GO:0070192	chromosome organization involved in meiotic cell cycle	8/175	76/18903	5.07163e-07	7.81744e-06	6.61898e-06	SGO2/CCNE2/SMC4/BUB1/SGO1/BUB1B/MND1/NCAPH	8
BP	GO:0000132	establishment of mitotic spindle orientation	6/175	33/18903	5.20047e-07	7.95389e-06	6.73451e-06	CENPA/PLK1/MAD2L1/NDC80/SPRY2/GPSM2	6
BP	GO:0071103	DNA conformation change	9/175	106/18903	6.18169e-07	9.3819e-06	7.9436e-06	TOP2A/HMGB2/PIF1/CDC45/GINS2/MCM3/NAV2/RFC4/HHEX	9
BP	GO:0051293	establishment of spindle localization	7/175	54/18903	6.34401e-07	9.55475e-06	8.08995e-06	CENPA/PLK1/MAD2L1/NUSAP1/NDC80/SPRY2/GPSM2	7
BP	GO:0007076	mitotic chromosome condensation	5/175	19/18903	6.72264e-07	1.00483e-05	8.50784e-06	PLK1/NCAPG/NUSAP1/SMC4/NCAPH	5
BP	GO:0044774	mitotic DNA integrity checkpoint signaling	8/175	85/18903	1.20605e-06	1.78912e-05	1.51484e-05	CDK1/PLK1/GTSE1/CLSPN/MDM2/PBK/CDC6/DTL	8
BP	GO:0033260	nuclear DNA replication	6/175	38/18903	1.24749e-06	1.83678e-05	1.55519e-05	FEN1/CDC45/DBF4/CDT1/MCM3/GMNN	6
BP	GO:0051444	negative regulation of ubiquitin-protein transferase activity	5/175	22/18903	1.48858e-06	2.17554e-05	1.84201e-05	CDC20/MAD2L1/FBXO5/BUB1B/BUB3	5
BP	GO:0051294	establishment of spindle orientation	6/175	40/18903	1.70809e-06	2.47798e-05	2.09809e-05	CENPA/PLK1/MAD2L1/NDC80/SPRY2/GPSM2	6
BP	GO:0010972	negative regulation of G2/M transition of mitotic cell cycle	7/175	64/18903	2.0588e-06	2.96497e-05	2.51042e-05	CDK1/PLK1/AURKB/CLSPN/CDC6/DTL/BARD1	7
BP	GO:0044771	meiotic cell cycle phase transition	4/175	11/18903	2.2265e-06	3.16035e-05	2.67585e-05	CCNB2/TTK/NDC80/CDC25B	4
BP	GO:1904668	positive regulation of ubiquitin protein ligase activity	4/175	11/18903	2.2265e-06	3.16035e-05	2.67585e-05	UBE2C/CDC20/PLK1/UBE2S	4
BP	GO:0071897	DNA biosynthetic process	11/175	198/18903	2.42521e-06	3.41781e-05	2.89384e-05	CENPF/PIF1/TYMS/NEK2/CDKN2D/AURKB/PCLAF/DTL/GINS2/TK1/RFC4	11
BP	GO:1902750	negative regulation of cell cycle G2/M phase transition	7/175	66/18903	2.54121e-06	3.55589e-05	3.01075e-05	CDK1/PLK1/AURKB/CLSPN/CDC6/DTL/BARD1	7
BP	GO:0070601	centromeric sister chromatid cohesion	4/175	12/18903	3.31562e-06	4.60684e-05	3.90058e-05	SGO2/BUB1/SGO1/BUB1B	4
BP	GO:0032392	DNA geometric change	8/175	99/18903	3.84398e-06	5.30361e-05	4.49053e-05	TOP2A/HMGB2/PIF1/CDC45/GINS2/MCM3/NAV2/RFC4	8
BP	GO:0007098	centrosome cycle	9/175	135/18903	4.67833e-06	6.40997e-05	5.42728e-05	CDK1/AURKA/PLK1/KIF11/NDC80/NEK2/CCNF/PCLAF/SGO1	9
BP	GO:0090235	regulation of metaphase plate congression	4/175	13/18903	4.75463e-06	6.46958e-05	5.47775e-05	CDCA8/AURKB/INCENP/BIRC5	4
BP	GO:0010971	positive regulation of G2/M transition of mitotic cell cycle	5/175	28/18903	5.31106e-06	7.17721e-05	6.07689e-05	CDK1/CCNB1/FBXO5/CDC25B/DTL	5
BP	GO:2001252	positive regulation of chromosome organization	8/175	106/18903	6.4096e-06	8.60282e-05	7.28395e-05	NCAPG/NEK2/AURKB/SMC4/FEN1/SFPQ/CDT1/NCAPH	8
BP	GO:0044818	mitotic G2/M transition checkpoint	6/175	50/18903	6.54998e-06	8.73183e-05	7.39318e-05	CDK1/PLK1/CLSPN/CDC6/DTL/BARD1	6
BP	GO:0045860	positive regulation of protein kinase activity	15/175	420/18903	8.87197e-06	0.000117479	9.94688e-05	CKS2/CENPE/CCNB1/TPX2/CKS1B/KIF14/INCENP/CLSPN/PSRC1/ECT2/CDC6/CDC25B/DBF4/AREG/SPRY2	15
BP	GO:1902751	positive regulation of cell cycle G2/M phase transition	5/175	31/18903	8.97791e-06	0.000118089	9.99855e-05	CDK1/CCNB1/FBXO5/CDC25B/DTL	5
BP	GO:0044773	mitotic DNA damage checkpoint signaling	7/175	81/18903	1.00985e-05	0.00013195	0.000111721	CDK1/PLK1/GTSE1/CLSPN/MDM2/PBK/DTL	7
BP	GO:0051642	centrosome localization	5/175	32/18903	1.05611e-05	0.000137086	0.000116069	ASPM/AURKA/MAD2L1/DLGAP5/GPSM2	5
BP	GO:0031023	microtubule organizing center organization	9/175	150/18903	1.1029e-05	0.000142224	0.00012042	CDK1/AURKA/PLK1/KIF11/NDC80/NEK2/CCNF/PCLAF/SGO1	9
BP	GO:0022412	cellular process involved in reproduction in multicellular organism	15/175	430/18903	1.17249e-05	0.000149777	0.000126815	TOP2A/ASPM/AURKA/HMGB2/PLK1/FBXO5/CCNB2/TTK/KNL1/NDC80/KIF18A/CDC25B/FOSL1/MYBL1/NCAPH	15
BP	GO:0045144	meiotic sister chromatid segregation	4/175	16/18903	1.18425e-05	0.000149777	0.000126815	SGO2/BUB1/SGO1/BUB1B	4
BP	GO:0051177	meiotic sister chromatid cohesion	4/175	16/18903	1.18425e-05	0.000149777	0.000126815	SGO2/BUB1/SGO1/BUB1B	4
BP	GO:0061842	microtubule organizing center localization	5/175	33/18903	1.23541e-05	0.000155253	0.000131451	ASPM/AURKA/MAD2L1/DLGAP5/GPSM2	5
BP	GO:0070507	regulation of microtubule cytoskeleton organization	9/175	155/18903	1.43567e-05	0.000179277	0.000151793	PLK1/TPX2/CKAP2/TACC3/PSRC1/KIF18A/STMN1/SKA3/GPSM2	9
BP	GO:0000076	DNA replication checkpoint signaling	4/175	17/18903	1.53746e-05	0.00018841	0.000159525	CLSPN/CDC6/CDC45/CDT1	4
BP	GO:0007135	meiosis II	4/175	17/18903	1.53746e-05	0.00018841	0.000159525	SGO2/BUB1/SGO1/BUB1B	4
BP	GO:0061983	meiosis II cell cycle process	4/175	17/18903	1.53746e-05	0.00018841	0.000159525	SGO2/BUB1/SGO1/BUB1B	4
BP	GO:0000077	DNA damage checkpoint signaling	8/175	121/18903	1.70017e-05	0.000207064	0.000175319	CDK1/PLK1/GTSE1/CLSPN/MDM2/PBK/DTL/BARD1	8
BP	GO:0051782	negative regulation of cell division	4/175	18/18903	1.96247e-05	0.000237543	0.000201126	ASPM/AURKB/ORC6/E2F8	4
BP	GO:0031109	microtubule polymerization or depolymerization	8/175	124/18903	2.03195e-05	0.000244453	0.000206977	TPX2/CKAP2/FBXO5/KIF2C/PSRC1/KIF18A/STMN1/SKA3	8
BP	GO:0032886	regulation of microtubule-based process	11/175	252/18903	2.38118e-05	0.000284732	0.000241081	AURKA/PLK1/TPX2/CKAP2/CCNF/TACC3/PSRC1/KIF18A/STMN1/SKA3/GPSM2	11
BP	GO:0032508	DNA duplex unwinding	7/175	93/18903	2.5068e-05	0.000297946	0.000252269	TOP2A/PIF1/CDC45/GINS2/MCM3/NAV2/RFC4	7
BP	GO:0045143	homologous chromosome segregation	6/175	64/18903	2.77658e-05	0.000326083	0.000276092	PLK1/PTTG1/SGO2/CCNE2/SGO1/MND1	6
BP	GO:0051445	regulation of meiotic cell cycle	6/175	64/18903	2.77658e-05	0.000326083	0.000276092	ASPM/CDC20/FBXO5/TTK/CDC25B/RAD51AP1	6
BP	GO:0060236	regulation of mitotic spindle organization	5/175	43/18903	4.64946e-05	0.000542804	0.000459588	PLK1/TPX2/TACC3/PSRC1/GPSM2	5
BP	GO:0048144	fibroblast proliferation	7/175	103/18903	4.85191e-05	0.000563107	0.000476779	CKS2/CDK1/CCNB1/CCNA2/CKS1B/CDC6/E2F8	7
BP	GO:0042770	signal transduction in response to DNA damage	9/175	181/18903	4.88806e-05	0.000563985	0.000477523	CDK1/PLK1/GTSE1/PMAIP1/CLSPN/MDM2/PBK/DTL/BARD1	9
BP	GO:0051348	negative regulation of transferase activity	11/175	276/18903	5.45688e-05	0.000625955	0.000529992	CDC20/PLK1/MAD2L1/FBXO5/PIF1/CDKN2D/BUB1B/BUB3/NR2F2/SPRY2/HHEX	11
BP	GO:0033674	positive regulation of kinase activity	15/175	496/18903	6.08356e-05	0.000693808	0.000587442	CKS2/CENPE/CCNB1/TPX2/CKS1B/KIF14/INCENP/CLSPN/PSRC1/ECT2/CDC6/CDC25B/DBF4/AREG/SPRY2	15
BP	GO:0044843	cell cycle G1/S phase transition	11/175	280/18903	6.21067e-05	0.000704233	0.000596269	FAM83D/GTSE1/CCNA2/CCNE2/CDKN2D/KIF14/MDM2/CDKN3/RRM2/CDC6/DBF4	11
BP	GO:0006310	DNA recombination	12/175	332/18903	6.42237e-05	0.000724076	0.00061307	TOP2A/HMGB2/KPNA2/PIF1/FEN1/MND1/CDC45/RAD51AP1/SFPQ/GINS2/MCM3/BARD1	12
BP	GO:0007019	microtubule depolymerization	5/175	46/18903	6.47413e-05	0.000725765	0.0006145	TPX2/CKAP2/KIF2C/KIF18A/STMN1	5
BP	GO:0090224	regulation of spindle organization	5/175	47/18903	7.19095e-05	0.000801567	0.000678682	PLK1/TPX2/TACC3/PSRC1/GPSM2	5
BP	GO:0031145	anaphase-promoting complex-dependent catabolic process	4/175	25/18903	7.71234e-05	0.000854856	0.000723801	UBE2C/CDC20/PLK1/UBE2S	4
BP	GO:0045737	positive regulation of cyclin-dependent protein serine/threonine kinase activity	5/175	50/18903	9.71251e-05	0.00107055	0.000906425	CKS2/CCNB1/CKS1B/PSRC1/CDC6	5
BP	GO:0060623	regulation of chromosome condensation	3/175	11/18903	0.000121852	0.00133564	0.00113088	NCAPG/SMC4/NCAPH	3
BP	GO:0031397	negative regulation of protein ubiquitination	6/175	84/18903	0.000129229	0.00140867	0.00119271	CDC20/MAD2L1/FBXO5/BUB1B/BUB3/SPRY2	6
BP	GO:1904031	positive regulation of cyclin-dependent protein kinase activity	5/175	54/18903	0.000140708	0.00152537	0.00129152	CKS2/CCNB1/CKS1B/PSRC1/CDC6	5
BP	GO:0031396	regulation of protein ubiquitination	9/175	210/18903	0.00015245	0.00164362	0.00139165	UBE2C/CDC20/PLK1/MAD2L1/UBE2S/FBXO5/BUB1B/BUB3/SPRY2	9
BP	GO:0000727	double-strand break repair via break-induced replication	3/175	12/18903	0.000161365	0.00173028	0.00146502	CDC45/GINS2/MCM3	3
BP	GO:0008156	negative regulation of DNA replication	4/175	32/18903	0.000208435	0.00221098	0.00187202	FBXO5/CDC6/CDT1/GMNN	4
BP	GO:0051443	positive regulation of ubiquitin-protein transferase activity	4/175	32/18903	0.000208435	0.00221098	0.00187202	UBE2C/CDC20/PLK1/UBE2S	4
BP	GO:0051785	positive regulation of nuclear division	5/175	59/18903	0.000214597	0.00226417	0.00191706	AURKA/NUSAP1/DLGAP5/RAD51AP1/CDT1	5
BP	GO:0045736	negative regulation of cyclin-dependent protein serine/threonine kinase activity	4/175	33/18903	0.000235481	0.00245822	0.00208136	PLK1/CDKN2D/NR2F2/HHEX	4
BP	GO:1904030	negative regulation of cyclin-dependent protein kinase activity	4/175	33/18903	0.000235481	0.00245822	0.00208136	PLK1/CDKN2D/NR2F2/HHEX	4
BP	GO:0007100	mitotic centrosome separation	3/175	14/18903	0.000263367	0.00272054	0.00230347	AURKA/KIF11/NEK2	3
BP	GO:2000105	positive regulation of DNA-templated DNA replication	3/175	14/18903	0.000263367	0.00272054	0.00230347	DBF4/CDT1/E2F8	3
BP	GO:0007095	mitotic G2 DNA damage checkpoint signaling	4/175	34/18903	0.000264962	0.00272276	0.00230534	CDK1/PLK1/CLSPN/DTL	4
BP	GO:1903321	negative regulation of protein modification by small protein conjugation or removal	6/175	96/18903	0.000268994	0.00274987	0.0023283	CDC20/MAD2L1/FBXO5/BUB1B/BUB3/SPRY2	6
BP	GO:0030174	regulation of DNA-templated DNA replication initiation	3/175	15/18903	0.000326973	0.00329141	0.00278682	CDT1/MCM3/GMNN	3
BP	GO:0051299	centrosome separation	3/175	15/18903	0.000326973	0.00329141	0.00278682	AURKA/KIF11/NEK2	3
BP	GO:2000104	negative regulation of DNA-templated DNA replication	3/175	15/18903	0.000326973	0.00329141	0.00278682	FBXO5/CDT1/GMNN	3
BP	GO:0045740	positive regulation of DNA replication	4/175	40/18903	0.000500062	0.00498197	0.00421821	CDK1/DBF4/CDT1/E2F8	4
BP	GO:0030010	establishment of cell polarity	7/175	150/18903	0.00050091	0.00498197	0.00421821	CENPA/PLK1/MAD2L1/KIF20B/NDC80/SPRY2/GPSM2	7
BP	GO:0007018	microtubule-based movement	12/175	415/18903	0.00050249	0.00498197	0.00421821	CENPE/KIF20B/KIF23/KIF2C/DLGAP5/KIF11/KIF14/KIF18A/KIFC1/KIF4A/SFPQ/KIF20A	12
BP	GO:0000082	G1/S transition of mitotic cell cycle	9/175	250/18903	0.000549964	0.00542539	0.00459364	GTSE1/CCNE2/CDKN2D/KIF14/MDM2/CDKN3/RRM2/CDC6/DBF4	9
BP	GO:1903320	regulation of protein modification by small protein conjugation or removal	9/175	252/18903	0.000582332	0.00571613	0.00483981	UBE2C/CDC20/PLK1/MAD2L1/UBE2S/FBXO5/BUB1B/BUB3/SPRY2	9
BP	GO:0051098	regulation of binding	11/175	372/18903	0.000715755	0.00699101	0.00591924	AURKA/HMGB2/HJURP/PLK1/NEK2/AURKB/NES/STMN1/SOX11/CDT1/GMNN	11
BP	GO:0045840	positive regulation of mitotic nuclear division	4/175	44/18903	0.000721732	0.00701467	0.00593927	AURKA/NUSAP1/DLGAP5/CDT1	4
BP	GO:0051261	protein depolymerization	6/175	118/18903	0.000808995	0.00782425	0.00662474	TPX2/CKAP2/KIF2C/NES/KIF18A/STMN1	6
BP	GO:0007063	regulation of sister chromatid cohesion	3/175	21/18903	0.000917518	0.00883055	0.00747677	BUB1/FEN1/SFPQ	3
BP	GO:0006268	DNA unwinding involved in DNA replication	3/175	22/18903	0.00105519	0.0101063	0.00855693	CDC45/GINS2/MCM3	3
BP	GO:0031110	regulation of microtubule polymerization or depolymerization	5/175	87/18903	0.00128632	0.0122604	0.0103808	TPX2/CKAP2/PSRC1/STMN1/SKA3	5
BP	GO:0071902	positive regulation of protein serine/threonine kinase activity	8/175	229/18903	0.00134874	0.0127936	0.0108322	CKS2/CCNB1/CKS1B/INCENP/PSRC1/CDC6/DBF4/SPRY2	8
BP	GO:1902410	mitotic cytokinetic process	3/175	24/18903	0.00136811	0.0129153	0.0109353	KIF20B/CEP55/KIF20A	3
BP	GO:0007163	establishment or maintenance of cell polarity	8/175	234/18903	0.00154622	0.0145271	0.0123	CENPA/PLK1/MAD2L1/KIF20B/KIF2C/NDC80/SPRY2/GPSM2	8
BP	GO:0072698	protein localization to microtubule cytoskeleton	4/175	54/18903	0.00156494	0.0146333	0.0123899	AURKA/FAM83D/KIF20B/TTK	4
BP	GO:0007064	mitotic sister chromatid cohesion	3/175	26/18903	0.00173377	0.0160597	0.0135977	CDC20/SGO1/ESCO2	3
BP	GO:0051307	meiotic chromosome separation	3/175	26/18903	0.00173377	0.0160597	0.0135977	TOP2A/TTK/NCAPH	3
BP	GO:0051054	positive regulation of DNA metabolic process	9/175	301/18903	0.00201044	0.0184936	0.0156584	CDK1/NEK2/AURKB/DBF4/RAD51AP1/GINS2/CDT1/E2F8/RFC4	9
BP	GO:0042176	regulation of protein catabolic process	10/175	361/18903	0.00201527	0.0184936	0.0156584	AURKA/CDC20/PLK1/MAD2L1/FAM83D/ODC1/MDM2/PBK/DTL/BARD1	10
BP	GO:0044380	protein localization to cytoskeleton	4/175	58/18903	0.00204017	0.0186354	0.0157785	AURKA/FAM83D/KIF20B/TTK	4
BP	GO:0010458	exit from mitosis	3/175	29/18903	0.00238756	0.0217081	0.0183801	UBE2C/UBE2S/ANLN	3
BP	GO:0001556	oocyte maturation	3/175	30/18903	0.00263494	0.0237385	0.0200992	AURKA/FBXO5/CDC25B	3
BP	GO:0070979	protein K11-linked ubiquitination	3/175	30/18903	0.00263494	0.0237385	0.0200992	UBE2C/UBE2T/UBE2S	3
BP	GO:0009411	response to UV	6/175	149/18903	0.00266525	0.0237943	0.0201465	CDKN2D/AURKB/PCLAF/PBK/FEN1/DTL	6
BP	GO:0061351	neural precursor cell proliferation	6/175	149/18903	0.00266525	0.0237943	0.0201465	ASPM/NES/KIF14/RACGAP1/SHCBP1/MELK	6
BP	GO:0031100	animal organ regeneration	4/175	65/18903	0.00309671	0.0273982	0.0231979	CDK1/AURKA/CCNA2/TYMS	4
BP	GO:0035825	homologous recombination	4/175	65/18903	0.00309671	0.0273982	0.0231979	TOP2A/MND1/RAD51AP1/BARD1	4
BP	GO:2000241	regulation of reproductive process	7/175	206/18903	0.00312117	0.0274914	0.0232768	ASPM/AURKA/CDC20/FBXO5/TTK/CDC25B/RAD51AP1	7
BP	GO:0040020	regulation of meiotic nuclear division	3/175	32/18903	0.00317575	0.0278478	0.0235786	CDC20/FBXO5/RAD51AP1	3
BP	GO:1902808	positive regulation of cell cycle G1/S phase transition	4/175	68/18903	0.00364597	0.031604	0.0267589	FAM83D/MDM2/RRM2/CDC6	4
BP	GO:0009157	deoxyribonucleoside monophosphate biosynthetic process	2/175	10/18903	0.00365217	0.031604	0.0267589	TYMS/TK1	2
BP	GO:0033314	mitotic DNA replication checkpoint signaling	2/175	10/18903	0.00365217	0.031604	0.0267589	CLSPN/CDC6	2
BP	GO:1902806	regulation of cell cycle G1/S phase transition	7/175	213/18903	0.00375081	0.0323159	0.0273617	FAM83D/GTSE1/CDKN2D/KIF14/MDM2/RRM2/CDC6	7
BP	GO:0051657	maintenance of organelle location	2/175	11/18903	0.00443668	0.0378408	0.0320396	ASPM/GPSM2	2
BP	GO:0072697	protein localization to cell cortex	2/175	11/18903	0.00443668	0.0378408	0.0320396	PLK1/GPSM2	2
BP	GO:0033280	response to vitamin D	3/175	36/18903	0.00444961	0.0378408	0.0320396	STC1/CDKN2D/ATP2B1	3
BP	GO:2000573	positive regulation of DNA biosynthetic process	4/175	74/18903	0.00493558	0.0416588	0.0352723	NEK2/AURKB/GINS2/RFC4	4
BP	GO:0000724	double-strand break repair via homologous recombination	6/175	169/18903	0.00494078	0.0416588	0.0352723	FEN1/CDC45/RAD51AP1/SFPQ/GINS2/MCM3	6
BP	GO:0071479	cellular response to ionizing radiation	4/175	75/18903	0.00517664	0.0434617	0.0367988	MDM2/ECT2/RAD51AP1/BARD1	4
BP	GO:0010992	ubiquitin recycling	2/175	12/18903	0.00529174	0.0438681	0.0371428	UBE2C/UBE2S	2
BP	GO:0090435	protein localization to nuclear envelope	2/175	12/18903	0.00529174	0.0438681	0.0371428	PLK1/LMNB1	2
BP	GO:1904667	negative regulation of ubiquitin protein ligase activity	2/175	12/18903	0.00529174	0.0438681	0.0371428	MAD2L1/FBXO5	2
BP	GO:0051101	regulation of DNA binding	5/175	121/18903	0.00538407	0.0442616	0.037476	HMGB2/HJURP/NEK2/SOX11/CDT1	5
BP	GO:2000278	regulation of DNA biosynthetic process	5/175	121/18903	0.00538407	0.0442616	0.037476	PIF1/NEK2/AURKB/GINS2/RFC4	5
BP	GO:0000725	recombinational repair	6/175	173/18903	0.00552842	0.0452596	0.038321	FEN1/CDC45/RAD51AP1/SFPQ/GINS2/MCM3	6
BP	GO:0071901	negative regulation of protein serine/threonine kinase activity	5/175	122/18903	0.00557302	0.0454362	0.0384706	PLK1/CDKN2D/NR2F2/SPRY2/HHEX	5
BP	GO:0000731	DNA synthesis involved in DNA repair	3/175	40/18903	0.00599321	0.0482637	0.0408646	CDKN2D/PCLAF/DTL	3
BP	GO:0030866	cortical actin cytoskeleton organization	3/175	40/18903	0.00599321	0.0482637	0.0408646	ANLN/ECT2/RACGAP1	3
BP	GO:0031111	negative regulation of microtubule polymerization or depolymerization	3/175	40/18903	0.00599321	0.0482637	0.0408646	TPX2/CKAP2/STMN1	3
BP	GO:0033262	regulation of nuclear cell cycle DNA replication	2/175	13/18903	0.006216	0.0490566	0.0415359	DBF4/CDT1	2
BP	GO:0048012	hepatocyte growth factor receptor signaling pathway	2/175	13/18903	0.006216	0.0490566	0.0415359	ESM1/STMN1	2
BP	GO:0060707	trophoblast giant cell differentiation	2/175	13/18903	0.006216	0.0490566	0.0415359	NR2F2/E2F8	2
BP	GO:1900262	regulation of DNA-directed DNA polymerase activity	2/175	13/18903	0.006216	0.0490566	0.0415359	GINS2/RFC4	2
BP	GO:1900264	positive regulation of DNA-directed DNA polymerase activity	2/175	13/18903	0.006216	0.0490566	0.0415359	GINS2/RFC4	2

## Sheet: KEGG_M1
ID	Description	GeneRatio	BgRatio	pvalue	p.adjust	qvalue	geneID	Count	cluster	symbol
hsa04510	Focal adhesion	11/102	203/8586	2.67303e-05	0.00505203	0.00427685	58498/4638/7057/1282/3672/1284/2318/10398/2321/7448/595	11	M1	MYL7, MYLK, THBS1, COL4A1, ITGA1, COL4A2, FLNC, MYL9, FLT1, VTN, CCND1
hsa05410	Hypertrophic cardiomyopathy	7/102	90/8586	9.05035e-05	0.00855258	0.00724028	1674/1906/7139/59283/3672/7169/7042	7	M1	DES, EDN1, TNNT2, CACNG8, ITGA1, TPM2, TGFB2
hsa04010	MAPK signaling pathway	12/102	301/8586	0.000221611	0.0139615	0.0118192	1843/2250/627/59283/2318/2321/1846/2254/1847/7042/51776/22800	12	M1	DUSP1, FGF5, BDNF, CACNG8, FLNC, FLT1, DUSP4, FGF9, DUSP5, TGFB2, MAP3K20, RRAS2
hsa04810	Regulation of actin cytoskeleton	10/102	229/8586	0.000372481	0.0175997	0.0148992	58498/4638/2250/3672/10398/85477/2254/22800/10788/1131	10	M1	MYL7, MYLK, FGF5, ITGA1, MYL9, SCIN, FGF9, RRAS2, IQGAP2, CHRM3
hsa05205	Proteoglycans in cancer	9/102	205/8586	0.00071099	0.0268754	0.0227517	7078/7057/1839/81029/2318/7042/7448/22800/595	9	M1	TIMP3, THBS1, HBEGF, WNT5B, FLNC, TGFB2, VTN, RRAS2, CCND1
hsa05414	Dilated cardiomyopathy	6/102	96/8586	0.000948249	0.0270321	0.0228843	1674/7139/59283/3672/7169/7042	6	M1	DES, TNNT2, CACNG8, ITGA1, TPM2, TGFB2
hsa04151	PI3K-Akt signaling pathway	12/102	359/8586	0.00107606	0.0270321	0.0228843	2250/7057/627/1282/6446/3672/1284/2321/2254/7448/9586/595	12	M1	FGF5, THBS1, BDNF, COL4A1, SGK1, ITGA1, COL4A2, FLT1, FGF9, VTN, CREB5, CCND1
hsa04933	AGE-RAGE signaling pathway in diabetic complications	6/102	100/8586	0.00117371	0.0270321	0.0228843	1906/3383/1282/1284/7042/595	6	M1	EDN1, ICAM1, COL4A1, COL4A2, TGFB2, CCND1
hsa05418	Fluid shear stress and atherosclerosis	7/102	139/8586	0.00128724	0.0270321	0.0228843	1906/1843/3383/10365/8878/1535/652	7	M1	EDN1, DUSP1, ICAM1, KLF2, SQSTM1, CYBA, BMP4
hsa00100	Steroid biosynthesis	3/102	20/8586	0.00160219	0.0302814	0.025635	3988/1718/6713	3	M1	LIPA, DHCR24, SQLE
hsa05165	Human papillomavirus infection	11/102	331/8586	0.00183236	0.0314832	0.0266525	9636/4599/7057/1282/57801/3672/1284/81029/7448/9586/595	11	M1	ISG15, MX1, THBS1, COL4A1, HES4, ITGA1, COL4A2, WNT5B, VTN, CREB5, CCND1
hsa04514	Cell adhesion molecules	7/102	158/8586	0.00267807	0.0421797	0.0357076	3383/64115/257194/139065/9369/80380/1272	7	M1	ICAM1, VSIR, NEGR1, SLITRK4, NRXN3, PDCD1LG2, CNTN1

## Sheet: KEGG_M2
ID	Description	GeneRatio	BgRatio	pvalue	p.adjust	qvalue	geneID	Count	cluster	symbol
hsa04350	TGF-beta signaling pathway	15/237	108/8586	2.35831e-07	6.55609e-05	5.65994e-05	1634/64388/3399/3397/25805/3400/3398/1030/3625/392255/4052/7046/7050/8200/9241	15	M2	DCN, GREM2, ID3, ID1, BAMBI, ID4, ID2, CDKN2B, INHBB, GDF6, LTBP1, TGFBR1, TGIF1, GDF5, NOG
hsa04974	Protein digestion and absorption	14/237	103/8586	7.87271e-07	7.87109e-05	6.79519e-05	2006/1295/1360/7373/1303/1278/1293/1300/1289/1306/3783/81578/1291/1277	14	M2	ELN, COL8A1, CPB1, COL14A1, COL12A1, COL1A2, COL6A3, COL10A1, COL5A1, COL15A1, KCNN4, COL21A1, COL6A1, COL1A1
hsa04512	ECM-receptor interaction	13/237	89/8586	8.49398e-07	7.87109e-05	6.79519e-05	1311/22801/2335/7058/3371/8515/1278/1293/8516/3910/3679/1291/1277	13	M2	COMP, ITGA11, FN1, THBS2, TNC, ITGA10, COL1A2, COL6A3, ITGA8, LAMA4, ITGA7, COL6A1, COL1A1
hsa04151	PI3K-Akt signaling pathway	26/237	359/8586	5.90761e-06	0.000410579	0.000354457	1311/3481/22801/5228/3569/54541/2335/2252/7058/3479/3371/3164/5159/8515/4915/1278/1293/8516/3910/468/5156/3679/2263/1291/1277/4803	26	M2	COMP, IGF2, ITGA11, PGF, IL6, DDIT4, FN1, FGF7, THBS2, IGF1, TNC, NR4A1, PDGFRB, ITGA10, NTRK2, COL1A2, COL6A3, ITGA8, LAMA4, ATF4, PDGFRA, ITGA7, FGFR2, COL6A1, COL1A1, NGF
hsa04510	Focal adhesion	18/237	203/8586	1.18593e-05	0.000550713	0.000475436	1311/22801/5228/2335/7058/3479/3371/5159/8515/1278/1293/8516/3910/5156/3679/2012/1291/1277	18	M2	COMP, ITGA11, PGF, FN1, THBS2, IGF1, TNC, PDGFRB, ITGA10, COL1A2, COL6A3, ITGA8, LAMA4, PDGFRA, ITGA7, EMP1, COL6A1, COL1A1
hsa05150	Staphylococcus aureus infection	12/237	96/8586	1.18859e-05	0.000550713	0.000475436	3868/3861/3122/1675/3123/3872/25984/715/3127/716/3108/3115	12	M2	KRT16, KRT14, HLA-DRA, CFD, HLA-DRB1, KRT17, KRT23, C1R, HLA-DRB5, C1S, HLA-DMA, HLA-DPB1
hsa05143	African trypanosomiasis	7/237	37/8586	5.67065e-05	0.002051	0.00177065	7412/3043/3569/3040/3039/3910/5332	7	M2	VCAM1, HBB, IL6, HBA2, HBA1, LAMA4, PLCB4
hsa05144	Malaria	8/237	50/8586	5.90216e-05	0.002051	0.00177065	1311/7412/3043/3569/7058/3040/3039/4035	8	M2	COMP, VCAM1, HBB, IL6, THBS2, HBA2, HBA1, LRP1
hsa05166	Human T-cell leukemia virus 1 infection	17/237	222/8586	0.000132711	0.00409929	0.00353896	2353/3569/3122/3123/1958/1029/1030/3932/468/3127/7538/7046/3108/3115/1959/246184/1031	17	M2	FOS, IL6, HLA-DRA, HLA-DRB1, EGR1, CDKN2A, CDKN2B, LCK, ATF4, HLA-DRB5, ZFP36, TGFBR1, HLA-DMA, HLA-DPB1, EGR2, CDC26, CDKN2C
hsa05323	Rheumatoid arthritis	10/237	93/8586	0.00023021	0.00639983	0.00552503	6387/2353/3569/3122/3123/1513/3127/8992/3108/3115	10	M2	CXCL12, FOS, IL6, HLA-DRA, HLA-DRB1, CTSK, HLA-DRB5, ATP6V0E1, HLA-DMA, HLA-DPB1
hsa04672	Intestinal immune network for IgA production	7/237	49/8586	0.000356986	0.009022	0.00778878	6387/3569/3122/3123/3127/3108/3115	7	M2	CXCL12, IL6, HLA-DRA, HLA-DRB1, HLA-DRB5, HLA-DMA, HLA-DPB1
hsa05332	Graft-versus-host disease	6/237	42/8586	0.000946872	0.0219359	0.0189374	3569/3122/3123/3127/3108/3115	6	M2	IL6, HLA-DRA, HLA-DRB1, HLA-DRB5, HLA-DMA, HLA-DPB1
hsa04940	Type I diabetes mellitus	6/237	43/8586	0.00107542	0.0229975	0.0198539	3122/3123/3127/1363/3108/3115	6	M2	HLA-DRA, HLA-DRB1, HLA-DRB5, CPE, HLA-DMA, HLA-DPB1
hsa04978	Mineral absorption	7/237	60/8586	0.0012411	0.0246448	0.021276	4501/4499/2495/3162/2512/4494/9843	7	M2	MT1X, MT1M, FTH1, HMOX1, FTL, MT1F, HEPH
hsa05310	Asthma	5/237	31/8586	0.00145099	0.0268918	0.0232159	3122/3123/3127/3108/3115	5	M2	HLA-DRA, HLA-DRB1, HLA-DRB5, HLA-DMA, HLA-DPB1
hsa04933	AGE-RAGE signaling pathway in diabetic complications	9/237	100/8586	0.00171227	0.0297507	0.0256841	7412/3569/2335/1958/1278/4313/5332/7046/1277	9	M2	VCAM1, IL6, FN1, EGR1, COL1A2, MMP2, PLCB4, TGFBR1, COL1A1
hsa04659	Th17 cell differentiation	9/237	108/8586	0.00291136	0.0476093	0.0411015	2353/3569/3122/3123/3932/3127/7046/3108/3115	9	M2	FOS, IL6, HLA-DRA, HLA-DRB1, LCK, HLA-DRB5, TGFBR1, HLA-DMA, HLA-DPB1

## Sheet: KEGG_M3
ID	Description	GeneRatio	BgRatio	pvalue	p.adjust	qvalue	geneID	Count	cluster	symbol
hsa05323	Rheumatoid arthritis	11/91	93/8586	3.06178e-09	6.21541e-07	4.67324e-07	4312/3576/6347/2919/3553/2921/6372/6374/3552/9550/6349	11	M3	MMP1, CXCL8, CCL2, CXCL1, IL1B, CXCL3, CXCL6, CXCL5, IL1A, ATP6V1G1, CCL3L1
hsa04657	IL-17 signaling pathway	10/91	94/8586	4.71367e-08	4.78437e-06	3.59727e-06	4312/3576/6347/2919/3553/6354/2921/6372/6374/4792	10	M3	MMP1, CXCL8, CCL2, CXCL1, IL1B, CCL7, CXCL3, CXCL6, CXCL5, NFKBIA
hsa05418	Fluid shear stress and atherosclerosis	11/91	139/8586	2.10972e-07	1.42757e-05	1.07336e-05	6347/5327/3553/3552/4257/7295/4258/6613/4259/7341/653689	11	M3	CCL2, PLAT, IL1B, IL1A, MGST1, TXN, MGST2, SUMO2, MGST3, SUMO1, GSTT2B
hsa04062	Chemokine signaling pathway	12/91	192/8586	7.46791e-07	3.78996e-05	2.8496e-05	3576/6347/2919/6354/2921/6372/6374/4792/5336/2783/5197/6349	12	M3	CXCL8, CCL2, CXCL1, CCL7, CXCL3, CXCL6, CXCL5, NFKBIA, PLCG2, GNB2, PF4V1, CCL3L1
hsa04061	Viral protein interaction with cytokine and cytokine receptor	9/91	100/8586	9.75393e-07	3.9601e-05	2.97752e-05	3576/6347/2919/6354/2921/6372/6374/5197/6349	9	M3	CXCL8, CCL2, CXCL1, CCL7, CXCL3, CXCL6, CXCL5, PF4V1, CCL3L1
hsa05132	Salmonella infection	12/91	249/8586	1.12143e-05	0.000379418	0.000285276	3576/3553/4792/7295/5216/10627/10094/10552/4609/6990/6993/6500	12	M3	CXCL8, IL1B, NFKBIA, TXN, PFN1, MYL12A, ARPC3, ARPC1A, MYC, DYNLT3, DYNLT1, SKP1
hsa04060	Cytokine-cytokine receptor interaction	13/91	297/8586	1.32472e-05	0.000384167	0.000288848	3576/6347/2919/3553/6354/2921/6372/90865/6374/3552/85480/5197/6349	13	M3	CXCL8, CCL2, CXCL1, IL1B, CCL7, CXCL3, CXCL6, IL33, CXCL5, IL1A, TSLP, PF4V1, CCL3L1
hsa05208	Chemical carcinogenesis - reactive oxygen species	11/91	223/8586	2.16022e-05	0.000548157	0.000412148	4257/4792/4258/4697/4709/4259/292/4710/653689/4711/7388	11	M3	MGST1, NFKBIA, MGST2, NDUFA4, NDUFB3, MGST3, SLC25A5, NDUFB4, GSTT2B, NDUFB5, UQCRH
hsa04932	Non-alcoholic fatty liver disease	9/91	155/8586	3.5788e-05	0.000807219	0.000606931	3576/3553/3552/4697/4709/4710/51094/4711/7388	9	M3	CXCL8, IL1B, IL1A, NDUFA4, NDUFB3, NDUFB4, ADIPOR1, NDUFB5, UQCRH
hsa03060	Protein export	4/91	23/8586	8.96277e-05	0.00168481	0.00126677	23480/10952/28972/23478	4	M3	SEC61G, SEC61B, SPCS1, SEC11A
hsa05120	Epithelial cell signaling in Helicobacter pylori infection	6/91	70/8586	9.1295e-05	0.00168481	0.00126677	3576/2919/2921/4792/5336/9550	6	M3	CXCL8, CXCL1, CXCL3, NFKBIA, PLCG2, ATP6V1G1
hsa04064	NF-kappa B signaling pathway	7/91	104/8586	0.000109802	0.00185748	0.0013966	3576/2919/3553/2921/4792/5336/1460	7	M3	CXCL8, CXCL1, IL1B, CXCL3, NFKBIA, PLCG2, CSNK2B
hsa05020	Prion disease	11/91	272/8586	0.000131505	0.00205351	0.00154399	3553/3552/4697/4709/292/4710/5686/5690/1460/4711/7388	11	M3	IL1B, IL1A, NDUFA4, NDUFB3, SLC25A5, NDUFB4, PSMA5, PSMB2, CSNK2B, NDUFB5, UQCRH
hsa05110	Vibrio cholerae infection	5/91	50/8586	0.000174157	0.00252527	0.0018987	23480/5336/11014/9550/10952	5	M3	SEC61G, PLCG2, KDELR2, ATP6V1G1, SEC61B
hsa04668	TNF signaling pathway	7/91	114/8586	0.000195226	0.00264205	0.00198651	6347/2919/3553/2921/6372/6374/4792	7	M3	CCL2, CXCL1, IL1B, CXCL3, CXCL6, CXCL5, NFKBIA
hsa05134	Legionellosis	5/91	56/8586	0.00029868	0.0037895	0.00284925	3576/2919/3553/2921/4792	5	M3	CXCL8, CXCL1, IL1B, CXCL3, NFKBIA
hsa05164	Influenza A	8/91	171/8586	0.00043801	0.00523035	0.0039326	3576/6347/3553/90865/3552/4792/292/29107	8	M3	CXCL8, CCL2, IL1B, IL33, IL1A, NFKBIA, SLC25A5, NXT1
hsa05012	Parkinson disease	10/91	266/8586	0.000484292	0.00546174	0.00410657	7295/4697/4709/6622/292/4710/5686/5690/4711/7388	10	M3	TXN, NDUFA4, NDUFB3, SNCA, SLC25A5, NDUFB4, PSMA5, PSMB2, NDUFB5, UQCRH
hsa00190	Oxidative phosphorylation	7/91	134/8586	0.000524825	0.00560734	0.00421605	9550/10063/4697/4709/4710/4711/7388	7	M3	ATP6V1G1, COX17, NDUFA4, NDUFB3, NDUFB4, NDUFB5, UQCRH
hsa05010	Alzheimer disease	12/91	384/8586	0.00069375	0.00704157	0.00529441	3553/3552/4697/4709/6622/292/4710/5686/5690/1460/4711/7388	12	M3	IL1B, IL1A, NDUFA4, NDUFB3, SNCA, SLC25A5, NDUFB4, PSMA5, PSMB2, CSNK2B, NDUFB5, UQCRH
hsa05171	Coronavirus disease - COVID-19	9/91	232/8586	0.000750811	0.00705555	0.00530492	4312/3576/6347/3553/200916/4792/5336/6228/6201	9	M3	MMP1, CXCL8, CCL2, IL1B, RPL22L1, NFKBIA, PLCG2, RPS23, RPS7
hsa04621	NOD-like receptor signaling pathway	8/91	186/8586	0.000764641	0.00705555	0.00530492	3576/6347/2919/3553/2921/4792/7295/11345	8	M3	CXCL8, CCL2, CXCL1, IL1B, CXCL3, NFKBIA, TXN, GABARAPL2
hsa05131	Shigellosis	9/91	247/8586	0.00117037	0.0103297	0.00776673	3576/3553/4792/5336/5216/10627/10094/10552/6500	9	M3	CXCL8, IL1B, NFKBIA, PLCG2, PFN1, MYL12A, ARPC3, ARPC1A, SKP1
hsa05133	Pertussis	5/91	76/8586	0.00122346	0.0103485	0.0077808	3576/3553/6372/6374/3552	5	M3	CXCL8, IL1B, CXCL6, CXCL5, IL1A
hsa00983	Drug metabolism - other enzymes	5/91	80/8586	0.00154009	0.0125055	0.00940264	4257/4258/4259/653689/4832	5	M3	MGST1, MGST2, MGST3, GSTT2B, NME3
hsa05417	Lipid and atherosclerosis	8/91	215/8586	0.00193923	0.0151409	0.0113842	4312/3576/6347/2919/3553/2921/4792/6349	8	M3	MMP1, CXCL8, CCL2, CXCL1, IL1B, CXCL3, NFKBIA, CCL3L1
hsa05163	Human cytomegalovirus infection	8/91	225/8586	0.00257546	0.0193637	0.0145592	3576/6347/3553/4792/2783/6009/4609/6349	8	M3	CXCL8, CCL2, IL1B, NFKBIA, GNB2, RHEB, MYC, CCL3L1
hsa00480	Glutathione metabolism	4/91	57/8586	0.00303897	0.0220326	0.0165658	4257/4258/4259/653689	4	M3	MGST1, MGST2, MGST3, GSTT2B
hsa05135	Yersinia infection	6/91	137/8586	0.00324908	0.0227435	0.0171004	3576/6347/3553/4792/10094/10552	6	M3	CXCL8, CCL2, IL1B, NFKBIA, ARPC3, ARPC1A
hsa04666	Fc gamma R-mediated phagocytosis	5/91	97/8586	0.00358697	0.0242718	0.0182495	5336/10094/65108/8612/10552	5	M3	PLCG2, ARPC3, MARCKSL1, PLPP2, ARPC1A
hsa04936	Alcoholic liver disease	6/91	142/8586	0.00387813	0.0253955	0.0190944	3576/2919/3553/2921/4792/51094	6	M3	CXCL8, CXCL1, IL1B, CXCL3, NFKBIA, ADIPOR1
hsa04933	AGE-RAGE signaling pathway in diabetic complications	5/91	100/8586	0.00408787	0.0258009	0.0193992	3576/6347/3553/3552/5336	5	M3	CXCL8, CCL2, IL1B, IL1A, PLCG2
hsa05022	Pathways of neurodegeneration - multiple diseases	12/91	476/8586	0.00424929	0.0258009	0.0193992	3553/3552/4697/4709/6622/292/4710/5686/5690/1460/4711/7388	12	M3	IL1B, IL1A, NDUFA4, NDUFB3, SNCA, SLC25A5, NDUFB4, PSMA5, PSMB2, CSNK2B, NDUFB5, UQCRH
hsa05167	Kaposi sarcoma-associated herpesvirus infection	7/91	194/8586	0.00440878	0.0258009	0.0193992	3576/2919/2921/4792/5336/2783/4609	7	M3	CXCL8, CXCL1, CXCL3, NFKBIA, PLCG2, GNB2, MYC
hsa05142	Chagas disease	5/91	102/8586	0.00444843	0.0258009	0.0193992	3576/6347/3553/4792/6349	5	M3	CXCL8, CCL2, IL1B, NFKBIA, CCL3L1
hsa05204	Chemical carcinogenesis - DNA adducts	4/91	70/8586	0.00635607	0.0358412	0.0269483	4257/4258/4259/653689	4	M3	MGST1, MGST2, MGST3, GSTT2B
hsa00982	Drug metabolism - cytochrome P450	4/91	72/8586	0.0070186	0.0385074	0.028953	4257/4258/4259/653689	4	M3	MGST1, MGST2, MGST3, GSTT2B
hsa01524	Platinum drug resistance	4/91	73/8586	0.00736635	0.0393518	0.0295878	4257/4258/4259/653689	4	M3	MGST1, MGST2, MGST3, GSTT2B
hsa03010	Ribosome	6/91	167/8586	0.00845464	0.0437913	0.0329258	200916/64968/63875/6228/6201/28998	6	M3	RPL22L1, MRPS6, MRPL17, RPS23, RPS7, MRPL13
hsa05225	Hepatocellular carcinoma	6/91	168/8586	0.00869462	0.0437913	0.0329258	4257/5336/4258/4259/4609/653689	6	M3	MGST1, PLCG2, MGST2, MGST3, MYC, GSTT2B
hsa05140	Leishmaniasis	4/91	77/8586	0.00887081	0.0437913	0.0329258	3553/3552/4792/65108	4	M3	IL1B, IL1A, NFKBIA, MARCKSL1
hsa05219	Bladder cancer	3/91	41/8586	0.00918016	0.0437913	0.0329258	4312/3576/4609	3	M3	MMP1, CXCL8, MYC
hsa00980	Metabolism of xenobiotics by cytochrome P450	4/91	78/8586	0.00927598	0.0437913	0.0329258	4257/4258/4259/653689	4	M3	MGST1, MGST2, MGST3, GSTT2B

[truncated: 3 more sheets: KEGG_M4, KEGG_M5, KEGG_M6]
