# Supplementary material for: Advantages of cell proliferation and immune regulation in CD146+NESTIN+ HUMSCs: insights from single-cell RNA sequencing
Source: Stem Cells. 2024 Oct 21;43(7):sxae063. doi: 10.1093/stmcls/sxae063 (PMC12199618; doi:10.1093/stmcls/sxae063)
Supplement: sxae063_suppl_Supplementary_Table_S3 [file sxae063_suppl_supplementary_table_s3.xls]

## Sheet: GSEA_BP
ID	Description	setSize	enrichmentScore	NES	pvalue	p.adjust	qvalue	rank	leading_edge	core_enrichment	Groups	Database	Version
GO:0002181	cytoplasmic translation	135	-0.587058	-2.2989	2.69442e-09	5.65828e-06	4.806e-06	641	tags=42%, list=9%, signal=39%	RPS24/RPL12/RPS12/RPS27A/RPL14/EIF4A2/RPS2/RPL24/PABPC1/RPL35A/RPL37A/EIF3H/RPS4X/RPL6/RPL19/RPL10/RPL13/RPL22L1/RPL7A/RPS13/RPS16/RPS7/EIF3L/RPL32/RPL15/RPLP2/RWDD1/EIF3F/RPLP0/RPL38/RPS3/RPL17/RPS15A/RPL23/RPS27/RPS29/RPL3/RPS23/EIF3E/RPL9/RPL39/RPS3A/RPL34/RPL27/RPL4/RPL27A/RPS6/RPS25/RPL10A/RPL21/RPS18/RPS20/RPL13A/RPL7/RPL31/RPL23A/RPS17	CD146+ NES- MSCs	GO_BP	3.17.0
GO:0015986	proton motive force-driven ATP synthesis	65	0.652904	2.29443	2.26284e-09	5.65828e-06	4.806e-06	881	tags=51%, list=12%, signal=45%	MT-ATP6/NDUFA13/MT-ND5/ATP5ME/ATP5MF/ATP5F1D/MT-ND1/ATP5F1E/MT-ND3/ATP5MPL/ATP5MG/NDUFA11/MT-ND4/NDUFS6/ATP5F1A/ATP5MC1/ATP5MD/ATP5F1B/MT-ND4L/MT-ATP8/ATP5PF/NDUFV1/ATP5MC2/ATP5PO/ATP5PD/ATP5F1C/ATP5PB/NDUFS8/NDUFS7/NDUFB7/ATP5MC3/NDUFB10/MT-ND6	CD146+ NES- MSCs	GO_BP	3.17.0
GO:0051276	chromosome organization	345	0.407584	1.8024	2.7511e-08	3.85154e-05	3.2714e-05	2184	tags=44%, list=30%, signal=33%	TOP2A/HMGA2/CENPX/CENPF/TPX2/MAP3K20/HNRNPU/HSP90AB1/CCNB1/TACC3/HNRNPD/NUDC/HMGA1/CCT3/KPNB1/SMARCA5/XRCC5/SMARCD1/XRCC6/DKC1/DLGAP5/CCT5/DDX3X/RAD21/FLNA/TRIM28/CDC20/PLK1/NAA10/SMARCA4/CENPE/HSP90AA1/CCT7/DNMT1/TFPT/MCM5/BRD7/CHD8/YY1/ASCC3/NHP2/SPDL1/DYNC1LI1/IK/HJURP/DDX1/RUVBL2/SGO2/PRKDC/SMC1A/KIF23/GNL3L/NUSAP1/GOLGA2/TPR/CCT6A/ERCC2/G3BP1/TOP1/MYBL2/SMCHD1/CCT8/RUVBL1/KIF2A/KIF4A/BUB1B/N…	CD146+ NES- MSCs	GO_BP	3.17.0
GO:0042776	proton motive force-driven mitochondrial ATP synthesis	59	0.630119	2.17614	2.43135e-07	0.000230379	0.000195678	521	tags=41%, list=7%, signal=38%	MT-ATP6/NDUFA13/MT-ND5/ATP5ME/ATP5MF/ATP5F1D/MT-ND1/ATP5F1E/MT-ND3/ATP5MG/NDUFA11/MT-ND4/NDUFS6/ATP5F1A/ATP5F1B/MT-ND4L/MT-ATP8/ATP5PF/NDUFV1/ATP5PO/ATP5PD/ATP5F1C/ATP5PB/NDUFS8	CD146+ NES- MSCs	GO_BP	3.17.0
GO:0009165	nucleotide biosynthetic process	158	0.480722	1.94317	3.60174e-07	0.000230379	0.000195678	881	tags=33%, list=12%, signal=30%	MT-ATP6/NDUFA13/MT-ND5/ATP5ME/ATP5MF/ATP5F1D/MT-ND1/ATP5F1E/MT-ND3/QPRT/ATP5MPL/NPPB/ATP5MG/UPP1/NDUFA11/MT-ND4/NDUFS6/ATP5F1A/ATP5MC1/PAPSS2/VCP/ATP5MD/ATP5F1B/SLC25A1/APRT/MT-ND4L/CTPS1/MT-ATP8/MT-CO2/ELOVL1/ATP5PF/NDUFV1/ATP5MC2/UQCC3/ATP5PO/ACSL4/ATP5PD/NME1/DTYMK/ATP5F1C/ATP5PB/NDUFS8/GUK1/NME4/PDHA1/NDUFS7/RRM2/NDUFB7/IMPDH1/ATP5MC3/NDUFB10/MT-ND6	CD146+ NES- MSCs	GO_BP	3.17.0
GO:1901293	nucleoside phosphate biosynthetic process	158	0.480722	1.94317	3.60174e-07	0.000230379	0.000195678	881	tags=33%, list=12%, signal=30%	MT-ATP6/NDUFA13/MT-ND5/ATP5ME/ATP5MF/ATP5F1D/MT-ND1/ATP5F1E/MT-ND3/QPRT/ATP5MPL/NPPB/ATP5MG/UPP1/NDUFA11/MT-ND4/NDUFS6/ATP5F1A/ATP5MC1/PAPSS2/VCP/ATP5MD/ATP5F1B/SLC25A1/APRT/MT-ND4L/CTPS1/MT-ATP8/MT-CO2/ELOVL1/ATP5PF/NDUFV1/ATP5MC2/UQCC3/ATP5PO/ACSL4/ATP5PD/NME1/DTYMK/ATP5F1C/ATP5PB/NDUFS8/GUK1/NME4/PDHA1/NDUFS7/RRM2/NDUFB7/IMPDH1/ATP5MC3/NDUFB10/MT-ND6	CD146+ NES- MSCs	GO_BP	3.17.0
GO:0007059	chromosome segregation	255	0.427022	1.82981	3.83965e-07	0.000230379	0.000195678	2163	tags=45%, list=30%, signal=33%	TOP2A/MKI67/CENPX/CENPF/TPX2/MAP3K20/HNRNPU/CCNB1/TACC3/DYNC1H1/NUDC/NTMT1/AURKA/ASPM/KPNB1/SMARCA5/SMARCD1/DLGAP5/DDX3X/RAD21/FLNA/CDC20/PLK1/NAA10/SMARCA4/CENPE/MAP1S/BRD7/TUBGCP2/SRPK1/ACTR3/SPDL1/DYNC1LI1/IK/HJURP/SGO2/SMC1A/KIF23/NUSAP1/GOLGA2/TPR/CSNK2A2/ERCC2/RIOK3/TOP1/MYBL2/KIF2A/KIF4A/BUB1B/CDCA8/PTTG1/DCTN2/CHMP3/CSNK2A1/BCL7A/CDC42/WAPL/KIF2C/CTCF/SMARCC1/BAZ1B/AKAP8L/C9orf78/ACTR2/KI…	CD146+ NES- MSCs	GO_BP	3.17.0
GO:0046390	ribose phosphate biosynthetic process	135	0.502061	1.98511	4.92991e-07	0.00025882	0.000219835	881	tags=36%, list=12%, signal=33%	MT-ATP6/NDUFA13/MT-ND5/ATP5ME/ATP5MF/ATP5F1D/MT-ND1/ATP5F1E/MT-ND3/ATP5MPL/NPPB/ATP5MG/UPP1/NDUFA11/MT-ND4/NDUFS6/ATP5F1A/ATP5MC1/PAPSS2/VCP/ATP5MD/ATP5F1B/SLC25A1/APRT/MT-ND4L/CTPS1/MT-ATP8/MT-CO2/ELOVL1/ATP5PF/NDUFV1/ATP5MC2/UQCC3/ATP5PO/ACSL4/ATP5PD/NME1/ATP5F1C/ATP5PB/TKT/NDUFS8/NME4/PDHA1/NDUFS7/NDUFB7/IMPDH1/ATP5MC3/NDUFB10/MT-ND6	CD146+ NES- MSCs	GO_BP	3.17.0
GO:0030036	actin cytoskeleton organization	321	0.391638	1.71976	8.58049e-07	0.000400423	0.000340109	1444	tags=35%, list=20%, signal=29%	KRT19/KRT8/TPM3/CAVIN3/EZR/ANKRD1/SYNPO2/PLEC/ARHGDIA/TLN1/ACTN4/MYO1C/SPTBN1/MYL9/RND3/IQGAP1/CSRP1/FLNC/SMTN/SPTAN1/RGS4/LIMA1/PLS3/HRAS/PHPT1/MYH9/ACTN1/FLNB/TPM4/RFLNB/MYH10/TPM1/MICAL2/ZYX/MTPN/PAK2/CAP1/LIMCH1/SLC4A2/PDLIM7/FARP1/ABL2/DBN1/ROCK1/ANLN/DIAPH1/TPM2/CDC42EP2/ARHGAP18/TNIK/CORO1C/WDR1/CNN2/FLNA/CDC42BPB/RAC1/TJP1/SORBS3/MSRB2/PHACTR2/DSTN/EHD2/ACTR3/CALR/ITGB1/ARPC4/MYADM/DIAPH3…	CD146+ NES- MSCs	GO_BP	3.17.0
GO:1902600	proton transmembrane transport	72	0.586622	2.09849	1.09339e-06	0.000436522	0.00037077	839	tags=43%, list=11%, signal=38%	MT-ATP6/MT-ND5/ATP5ME/ATP5MF/ATP5F1D/ATP6V0B/ATP5F1E/MT-CYB/ACTN4/ATP5MG/MT-ND4/ATP5F1A/ATP5MC1/ATP5F1B/MT-ATP8/MT-CO2/MT-CO3/UQCRC1/ATP5PF/ATP5MC2/UCP2/ATP5PO/ATP5PD/ATP5F1C/ATP5PB/UQCR10/TCIRG1/ATP6V1E1/NDUFS7/ATP6V0D1/ATP5MC3	CD146+ NES- MSCs	GO_BP	3.17.0
GO:0009260	ribonucleotide biosynthetic process	131	0.503423	1.98296	1.14327e-06	0.000436522	0.00037077	881	tags=37%, list=12%, signal=33%	MT-ATP6/NDUFA13/MT-ND5/ATP5ME/ATP5MF/ATP5F1D/MT-ND1/ATP5F1E/MT-ND3/ATP5MPL/NPPB/ATP5MG/UPP1/NDUFA11/MT-ND4/NDUFS6/ATP5F1A/ATP5MC1/PAPSS2/VCP/ATP5MD/ATP5F1B/SLC25A1/APRT/MT-ND4L/CTPS1/MT-ATP8/MT-CO2/ELOVL1/ATP5PF/NDUFV1/ATP5MC2/UQCC3/ATP5PO/ACSL4/ATP5PD/NME1/ATP5F1C/ATP5PB/NDUFS8/NME4/PDHA1/NDUFS7/NDUFB7/IMPDH1/ATP5MC3/NDUFB10/MT-ND6	CD146+ NES- MSCs	GO_BP	3.17.0
GO:0032989	cellular component morphogenesis	286	0.409258	1.77575	1.44019e-06	0.000504068	0.000428142	1282	tags=31%, list=18%, signal=27%	KRT19/KRT8/METRN/ANKRD1/PLEC/CDH2/MACF1/MYL9/IQGAP1/CSRP1/FLNC/THY1/NRP2/HSP90AB1/NECTIN2/TPM1/MAP2K2/SGK1/VCL/PAK2/GOLGA4/BDNF/APP/FARP1/CUX1/AURKA/LMO4/DBN1/EXT1/ROCK1/EIF2AK4/UCHL1/TNIK/NRDC/CORO1C/FIS1/WDR1/NEXN/EFNB2/SPART/ITGA1/SPAG9/RAC1/MAP1S/HSP90AA1/ECE1/YWHAH/NIN/ADARB1/PTPN11/ITGB1/IGF2BP1/ITGA4/MAP1B/MYO9B/CAPRIN1/MBP/PHLDB2/ERCC2/PACSIN2/FLII/AKAP13/TMOD3/CYFIP1/BAX/CTTN/RAB8A/MFSD2…	CD146+ NES- MSCs	GO_BP	3.17.0
GO:0006164	purine nucleotide biosynthetic process	138	0.487589	1.93366	1.77591e-06	0.000571453	0.000485377	881	tags=35%, list=12%, signal=31%	MT-ATP6/NDUFA13/MT-ND5/ATP5ME/ATP5MF/ATP5F1D/MT-ND1/ATP5F1E/MT-ND3/QPRT/ATP5MPL/NPPB/ATP5MG/NDUFA11/MT-ND4/NDUFS6/ATP5F1A/ATP5MC1/PAPSS2/VCP/ATP5MD/ATP5F1B/SLC25A1/APRT/MT-ND4L/MT-ATP8/MT-CO2/ELOVL1/ATP5PF/NDUFV1/ATP5MC2/UQCC3/ATP5PO/ACSL4/ATP5PD/NME1/ATP5F1C/ATP5PB/NDUFS8/GUK1/NME4/PDHA1/NDUFS7/NDUFB7/IMPDH1/ATP5MC3/NDUFB10/MT-ND6	CD146+ NES- MSCs	GO_BP	3.17.0
GO:0098813	nuclear chromosome segregation	199	0.443674	1.84759	2.02171e-06	0.000571453	0.000485377	2163	tags=47%, list=30%, signal=34%	TOP2A/CENPX/CENPF/TPX2/MAP3K20/HNRNPU/CCNB1/TACC3/DYNC1H1/NUDC/AURKA/ASPM/KPNB1/SMARCA5/SMARCD1/DLGAP5/RAD21/FLNA/CDC20/PLK1/NAA10/SMARCA4/CENPE/MAP1S/BRD7/ACTR3/SPDL1/DYNC1LI1/IK/SGO2/SMC1A/KIF23/NUSAP1/GOLGA2/TPR/MYBL2/KIF2A/KIF4A/BUB1B/CDCA8/PTTG1/DCTN2/CHMP3/BCL7A/CDC42/WAPL/KIF2C/SMARCC1/BAZ1B/AKAP8L/C9orf78/ACTR2/KIF11/P3H4/KNL1/RRS1/NCAPH2/INCENP/VPS4A/APC/NUMA1/TRIP13/ECT2/NUP62/BIRC5/BUB…	CD146+ NES- MSCs	GO_BP	3.17.0
GO:0034330	cell junction organization	273	0.403766	1.74256	2.0409e-06	0.000571453	0.000485377	1319	tags=32%, list=18%, signal=27%	GREM1/EZR/HSPA8/PLEC/CDH2/TLN1/MYO1C/DKK1/MACF1/COL4A1/ITGA3/AMIGO2/MESD/THBS1/OXTR/CAST/THY1/NRP2/VCP/DSG2/ACTN1/EIF4G1/DCTN1/YWHAZ/VCL/PAK2/LIMCH1/BDNF/APP/RAP1B/FARP1/DBN1/ITGA2/EXT1/ROCK1/CORO1C/WDR1/EFNB2/FLNA/CDC20/SORT1/PIN1/RAC1/TJP1/DST/ASAP1/CHCHD10/SEZ6L2/PTPRF/ITGB1/ARHGAP22/CHD4/MAP1B/CLDN11/CAPRIN1/ZNF703/LIMS2/PHLDB2/ROCK2/ERC1/PTPRA/DAPK3/PPFIA1/CYFIP1/FSCN1/ARL2/CTTN/RDX/NRP1/CDC…	CD146+ NES- MSCs	GO_BP	3.17.0
GO:0009201	ribonucleoside triphosphate biosynthetic process	88	0.549817	2.03762	2.32528e-06	0.000594271	0.000504758	881	tags=45%, list=12%, signal=40%	MT-ATP6/NDUFA13/MT-ND5/ATP5ME/ATP5MF/ATP5F1D/MT-ND1/ATP5F1E/MT-ND3/ATP5MPL/ATP5MG/NDUFA11/MT-ND4/NDUFS6/ATP5F1A/ATP5MC1/VCP/ATP5MD/ATP5F1B/MT-ND4L/CTPS1/MT-ATP8/MT-CO2/ATP5PF/NDUFV1/ATP5MC2/UQCC3/ATP5PO/ATP5PD/NME1/ATP5F1C/ATP5PB/NDUFS8/NME4/NDUFS7/NDUFB7/IMPDH1/ATP5MC3/NDUFB10/MT-ND6	CD146+ NES- MSCs	GO_BP	3.17.0
GO:0090407	organophosphate biosynthetic process	285	0.399946	1.73451	2.40538e-06	0.000594271	0.000504758	1558	tags=32%, list=21%, signal=26%	MT-ATP6/NDUFA13/MT-ND5/ATP5ME/ATP5MF/ATP5F1D/MT-ND1/ATP5F1E/MT-ND3/QPRT/ATP5MPL/NPPB/ATP5MG/UPP1/NDUFA11/MT-ND4/NDUFS6/ATP5F1A/ATP5MC1/PAPSS2/VCP/ATP5MD/ATP5F1B/SLC25A1/APRT/MT-ND4L/CTPS1/MT-ATP8/MT-CO2/PDXK/ELOVL1/ATP5PF/NDUFV1/ATP5MC2/UQCC3/ATP5PO/ACSL4/ATP5PD/NME1/DTYMK/ATP5F1C/ATP5PB/TKT/NDUFS8/IMPA1/GUK1/NME4/FGF2/PDHA1/SPTLC2/NDUFS7/RRM2/NDUFB7/IMPDH1/PIK3C2A/ATP5MC3/NDUFB10/MT-ND6/DGKZ/MBO…	CD146+ NES- MSCs	GO_BP	3.17.0
GO:0030198	extracellular matrix organization	127	-0.531888	-2.06369	3.28458e-06	0.000599792	0.000509447	872	tags=38%, list=12%, signal=34%	HMCN1/IL6/FAP/NTN4/SMOC1/FOXC1/FBLN5/HAS2/PRDX4/KAZALD1/CCDC80/P4HA1/CAV1/COL14A1/MMP14/LAMC1/TNFRSF1A/CRTAP/ADAMTS5/COL16A1/CTSK/CRISPLD2/FKBP10/HAS1/B4GALT1/DDR2/EFEMP2/PDGFRA/LOX/COL8A1/GAS6/ENG/FBLN1/ADAMTS2/COL1A1/SERPINH1/LRP1/COMP/COL5A1/COL12A1/POSTN/MMP2/TGFBI/LOXL1/ELN/LUM/COL1A2/CYP1B1	CD146+ NES- MSCs	GO_BP	3.17.0
GO:0043062	extracellular structure organization	127	-0.531888	-2.06369	3.28458e-06	0.000599792	0.000509447	872	tags=38%, list=12%, signal=34%	HMCN1/IL6/FAP/NTN4/SMOC1/FOXC1/FBLN5/HAS2/PRDX4/KAZALD1/CCDC80/P4HA1/CAV1/COL14A1/MMP14/LAMC1/TNFRSF1A/CRTAP/ADAMTS5/COL16A1/CTSK/CRISPLD2/FKBP10/HAS1/B4GALT1/DDR2/EFEMP2/PDGFRA/LOX/COL8A1/GAS6/ENG/FBLN1/ADAMTS2/COL1A1/SERPINH1/LRP1/COMP/COL5A1/COL12A1/POSTN/MMP2/TGFBI/LOXL1/ELN/LUM/COL1A2/CYP1B1	CD146+ NES- MSCs	GO_BP	3.17.0
GO:0045229	external encapsulating structure organization	127	-0.531888	-2.06369	3.28458e-06	0.000599792	0.000509447	872	tags=38%, list=12%, signal=34%	HMCN1/IL6/FAP/NTN4/SMOC1/FOXC1/FBLN5/HAS2/PRDX4/KAZALD1/CCDC80/P4HA1/CAV1/COL14A1/MMP14/LAMC1/TNFRSF1A/CRTAP/ADAMTS5/COL16A1/CTSK/CRISPLD2/FKBP10/HAS1/B4GALT1/DDR2/EFEMP2/PDGFRA/LOX/COL8A1/GAS6/ENG/FBLN1/ADAMTS2/COL1A1/SERPINH1/LRP1/COMP/COL5A1/COL12A1/POSTN/MMP2/TGFBI/LOXL1/ELN/LUM/COL1A2/CYP1B1	CD146+ NES- MSCs	GO_BP	3.17.0
GO:0009206	purine ribonucleoside triphosphate biosynthetic process	84	0.548442	2.01629	2.60087e-06	0.000599792	0.000509447	881	tags=46%, list=12%, signal=41%	MT-ATP6/NDUFA13/MT-ND5/ATP5ME/ATP5MF/ATP5F1D/MT-ND1/ATP5F1E/MT-ND3/ATP5MPL/ATP5MG/NDUFA11/MT-ND4/NDUFS6/ATP5F1A/ATP5MC1/VCP/ATP5MD/ATP5F1B/MT-ND4L/MT-ATP8/MT-CO2/ATP5PF/NDUFV1/ATP5MC2/UQCC3/ATP5PO/ATP5PD/NME1/ATP5F1C/ATP5PB/NDUFS8/NME4/NDUFS7/NDUFB7/IMPDH1/ATP5MC3/NDUFB10/MT-ND6	CD146+ NES- MSCs	GO_BP	3.17.0
GO:0009259	ribonucleotide metabolic process	233	0.420252	1.78258	3.03048e-06	0.000599792	0.000509447	881	tags=27%, list=12%, signal=25%	MT-ATP6/NDUFA13/MT-ND5/ATP5ME/ATP5MF/ATP5F1D/MT-ND1/ATP5F1E/MT-ND3/HSPA8/ATP5MPL/NPPB/ATP5MG/UPP1/PFKP/NDUFA11/MT-ND4/ATP5IF1/NDUFS6/ATP5F1A/ATP5MC1/PAPSS2/VCP/ATP5MD/HK1/ATP5F1B/SLC25A1/APRT/MT-ND4L/EIF6/CTPS1/APP/MT-ATP8/MT-CO2/ELOVL1/ATP5PF/NDUFV1/ATP5MC2/UQCC3/FIS1/UCP2/ATP5PO/DPYD/ACSL4/IER3/ATP5PD/NME1/ATP5F1C/ATP5PB/PKM/NDUFS8/GUK1/NME4/NT5C/PDHA1/NDUFS7/NT5E/NDUFB7/IMPDH1/ATP5MC3/GALK1/ND…	CD146+ NES- MSCs	GO_BP	3.17.0
GO:0098655	monoatomic cation transmembrane transport	247	0.410747	1.75437	3.18049e-06	0.000599792	0.000509447	918	tags=24%, list=13%, signal=22%	MT-ATP6/MT-ND5/ATP5ME/ATP5MF/ATP5F1D/ATP6V0B/ATP5F1E/MT-CYB/CYBA/ACTN4/ATP5MG/MT-ND4/ATP2B4/RGS4/ATP5F1A/GSTO1/ATP5MC1/THY1/ATP5F1B/AHNAK/MT-ATP8/MT-CO2/MT-CO3/UQCRC1/ANO10/ATP5PF/DIAPH1/ATP5MC2/FXYD5/ANXA2/UCP2/ATP5PO/FLNA/ATP5PD/AKAP9/YWHAE/ATP5F1C/ATP5PB/YWHAH/UQCR10/SELENON/NIPAL3/ANXA6/ITGB1/TCIRG1/SLC8A1/CALM1/FGF2/ATP13A3/ATP6V1E1/SLC39A7/NDUFS7/ATP6V0D1/NIPSNAP2/KCNMA1/BDKRB1/ATP5MC3/UTRN…	CD146+ NES- MSCs	GO_BP	3.17.0
GO:0072522	purine-containing compound biosynthetic process	143	0.481485	1.91885	3.88512e-06	0.00067015	0.000569207	881	tags=34%, list=12%, signal=31%	MT-ATP6/NDUFA13/MT-ND5/ATP5ME/ATP5MF/ATP5F1D/MT-ND1/ATP5F1E/MT-ND3/QPRT/ATP5MPL/NPPB/ATP5MG/NDUFA11/MT-ND4/NDUFS6/ATP5F1A/ATP5MC1/PAPSS2/VCP/ATP5MD/ATP5F1B/SLC25A1/APRT/MT-ND4L/MT-ATP8/MT-CO2/ELOVL1/ATP5PF/NDUFV1/ATP5MC2/UQCC3/ATP5PO/ACSL4/ATP5PD/NME1/ATP5F1C/ATP5PB/NDUFS8/GUK1/NME4/PDHA1/NDUFS7/NT5E/NDUFB7/IMPDH1/ATP5MC3/NDUFB10/MT-ND6	CD146+ NES- MSCs	GO_BP	3.17.0
GO:1903047	mitotic cell cycle process	440	0.358406	1.62109	3.98899e-06	0.00067015	0.000569207	2147	tags=41%, list=29%, signal=31%	CCND1/MKI67/PPME1/CENPF/TPX2/SPTBN1/CKAP2/RTF2/MAP3K20/HNRNPU/VCP/CCNB1/EIF4G1/MYH10/DCTN1/TACC3/DYNC1H1/NUDC/NOP53/INHBA/APP/TAF10/BRD4/AURKA/UBE2S/KPNB1/PLK2/MAP4/SMARCA5/ROCK1/SMARCD1/ANLN/PTPA/PRMT2/DLGAP5/CDKN1A/DDX3X/RAD21/FLNA/AVEN/CEP55/IER3/CDC20/PIN1/PLK1/NAA10/KHDRBS1/SMARCA4/CENPE/MAP1S/AURKAIP1/BRD7/ANKLE2/GSPT1/SPDL1/DYNC1LI1/IK/ITGB1/CALM1/PRKDC/CCNA2/SMC1A/MDM2/KIF23/RRM2/NUSAP1/G…	CD146+ NES- MSCs	GO_BP	3.17.0
GO:0009142	nucleoside triphosphate biosynthetic process	95	0.522297	1.96049	5.10114e-06	0.000824031	0.00069991	881	tags=43%, list=12%, signal=38%	MT-ATP6/NDUFA13/MT-ND5/ATP5ME/ATP5MF/ATP5F1D/MT-ND1/ATP5F1E/MT-ND3/ATP5MPL/ATP5MG/NDUFA11/MT-ND4/NDUFS6/ATP5F1A/ATP5MC1/VCP/ATP5MD/ATP5F1B/MT-ND4L/CTPS1/MT-ATP8/MT-CO2/ATP5PF/NDUFV1/ATP5MC2/UQCC3/ATP5PO/ATP5PD/NME1/DTYMK/ATP5F1C/ATP5PB/NDUFS8/NME4/NDUFS7/NDUFB7/IMPDH1/ATP5MC3/NDUFB10/MT-ND6	CD146+ NES- MSCs	GO_BP	3.17.0
GO:0030029	actin filament-based process	350	0.376866	1.66872	5.42164e-06	0.000843367	0.000716333	1444	tags=34%, list=20%, signal=28%	KRT19/KRT8/TPM3/CAVIN3/EZR/ANKRD1/SYNPO2/PLEC/ARHGDIA/TLN1/ACTN4/MYO1C/SPTBN1/MYL9/RND3/IQGAP1/CSRP1/FLNC/SMTN/SPTAN1/RGS4/FRMD6/LIMA1/PLS3/HRAS/PHPT1/MYH9/DSG2/ACTN1/FLNB/TPM4/RFLNB/MYH10/TPM1/MICAL2/ZYX/MTPN/PAK2/CAP1/LIMCH1/SLC4A2/PDLIM7/FARP1/ABL2/DBN1/ROCK1/ANLN/DIAPH1/TPM2/CDC42EP2/ARHGAP18/TNIK/CORO1C/WDR1/CNN2/ACTA2/FLNA/AKAP9/CDC42BPB/RAC1/TJP1/SORBS3/MSRB2/PHACTR2/DSTN/EHD2/ACTR3/CALR/I…	CD146+ NES- MSCs	GO_BP	3.17.0
GO:0006754	ATP biosynthetic process	77	0.55648	2.01528	6.19828e-06	0.000929743	0.000789699	521	tags=40%, list=7%, signal=38%	MT-ATP6/NDUFA13/MT-ND5/ATP5ME/ATP5MF/ATP5F1D/MT-ND1/ATP5F1E/MT-ND3/ATP5MPL/ATP5MG/NDUFA11/MT-ND4/NDUFS6/ATP5F1A/ATP5MC1/VCP/ATP5MD/ATP5F1B/MT-ND4L/MT-ATP8/MT-CO2/ATP5PF/NDUFV1/ATP5MC2/UQCC3/ATP5PO/ATP5PD/ATP5F1C/ATP5PB/NDUFS8	CD146+ NES- MSCs	GO_BP	3.17.0
GO:0009145	purine nucleoside triphosphate biosynthetic process	85	0.546362	2.01253	6.90338e-06	0.000956455	0.000812388	881	tags=46%, list=12%, signal=41%	MT-ATP6/NDUFA13/MT-ND5/ATP5ME/ATP5MF/ATP5F1D/MT-ND1/ATP5F1E/MT-ND3/ATP5MPL/ATP5MG/NDUFA11/MT-ND4/NDUFS6/ATP5F1A/ATP5MC1/VCP/ATP5MD/ATP5F1B/MT-ND4L/MT-ATP8/MT-CO2/ATP5PF/NDUFV1/ATP5MC2/UQCC3/ATP5PO/ATP5PD/NME1/ATP5F1C/ATP5PB/NDUFS8/NME4/NDUFS7/NDUFB7/IMPDH1/ATP5MC3/NDUFB10/MT-ND6	CD146+ NES- MSCs	GO_BP	3.17.0
GO:0009152	purine ribonucleotide biosynthetic process	123	0.499947	1.95069	7.28728e-06	0.000956455	0.000812388	881	tags=37%, list=12%, signal=33%	MT-ATP6/NDUFA13/MT-ND5/ATP5ME/ATP5MF/ATP5F1D/MT-ND1/ATP5F1E/MT-ND3/ATP5MPL/NPPB/ATP5MG/NDUFA11/MT-ND4/NDUFS6/ATP5F1A/ATP5MC1/PAPSS2/VCP/ATP5MD/ATP5F1B/SLC25A1/APRT/MT-ND4L/MT-ATP8/MT-CO2/ELOVL1/ATP5PF/NDUFV1/ATP5MC2/UQCC3/ATP5PO/ACSL4/ATP5PD/NME1/ATP5F1C/ATP5PB/NDUFS8/NME4/PDHA1/NDUFS7/NDUFB7/IMPDH1/ATP5MC3/NDUFB10/MT-ND6	CD146+ NES- MSCs	GO_BP	3.17.0
GO:0019693	ribose phosphate metabolic process	239	0.418132	1.77884	6.6472e-06	0.000956455	0.000812388	881	tags=27%, list=12%, signal=24%	MT-ATP6/NDUFA13/MT-ND5/ATP5ME/ATP5MF/ATP5F1D/MT-ND1/ATP5F1E/MT-ND3/HSPA8/ATP5MPL/NPPB/ATP5MG/UPP1/PFKP/NDUFA11/MT-ND4/ATP5IF1/NDUFS6/ATP5F1A/ATP5MC1/PAPSS2/VCP/ATP5MD/HK1/ATP5F1B/SLC25A1/APRT/MT-ND4L/EIF6/CTPS1/APP/MT-ATP8/MT-CO2/ELOVL1/ATP5PF/NDUFV1/ATP5MC2/UQCC3/FIS1/UCP2/ATP5PO/DPYD/ACSL4/IER3/ATP5PD/NME1/ATP5F1C/ATP5PB/PKM/TKT/NDUFS8/GUK1/NME4/NT5C/PDHA1/NDUFS7/NT5E/NDUFB7/IMPDH1/ATP5MC3/GALK…	CD146+ NES- MSCs	GO_BP	3.17.0
GO:0051301	cell division	360	0.376132	1.67043	7.19535e-06	0.000956455	0.000812388	1976	tags=39%, list=27%, signal=30%	CCND1/TOP2A/PLEC/HMGA2/CENPX/CENPF/TPX2/SPTBN1/RACK1/CKAP2/HNRNPU/MYH9/CCNB1/MYH10/TUBA1C/DCTN1/TACC3/DYNC1H1/NUDC/AURKA/CCDC124/ASPM/UBE2S/PLK2/MAP4/EXT1/ROCK1/ANLN/GIPC1/RAD21/SPART/CEP55/CDC20/PIN1/PLK1/CENPE/ANXA11/CLTA/GNAI2/ANKLE2/ACTR3/SPDL1/DYNC1LI1/CALM1/FGF2/SGO2/CCNA2/SMC1A/AATF/AHCTF1/SH3GLB1/KIF23/NUSAP1/GOLGA2/TPR/ROCK2/ERCC2/TOP1/RUVBL1/KIF2A/KIF4A/BUB1B/CDCA8/PTTG1/CHMP3/CKAP5/CDC…	CD146+ NES- MSCs	GO_BP	3.17.0
GO:0007017	microtubule-based process	415	0.359582	1.61792	8.89102e-06	0.00113158	0.000961137	2392	tags=44%, list=33%, signal=31%	TUBB4B/EZR/HSPA8/TPX2/MACF1/ATP2B4/CKAP2/HNRNPU/GABARAP/VCP/MYH9/CCNB1/TUBA1C/DCTN1/TACC3/DYNC1H1/NUDC/NTMT1/APP/AURKA/DNAJA1/ASPM/BLOC1S1/KPNB1/PLK2/MAP4/ROCK1/LRPPRC/DIAPH1/PTPA/UCHL1/DLGAP5/FLNA/LMNA/CDC20/AKAP9/PLK1/RAC1/DST/NAV3/CENPE/MAP1S/NIN/FKBP4/DYNC1I2/TUBGCP2/ACTR3/XPO1/SPDL1/DYNC1LI1/HDGFL3/ITGB1/TUBB6/TUBB2A/DYNLL2/SMC1A/MAP1B/KIF23/NUSAP1/GOLGA2/TPR/PCM1/FBXW5/PHLDB2/ROCK2/ARHGAP21…	CD146+ NES- MSCs	GO_BP	3.17.0
GO:0000910	cytokinesis	110	0.491392	1.88622	1.03827e-05	0.00124593	0.00105826	1936	tags=49%, list=26%, signal=37%	PLEC/SPTBN1/CKAP2/MYH9/MYH10/AURKA/PLK2/ROCK1/ANLN/GIPC1/CEP55/PIN1/PLK1/ANXA11/ACTR3/CALM1/AHCTF1/SH3GLB1/KIF23/NUSAP1/ROCK2/KIF4A/CDCA8/CHMP3/CDC42/KIF20B/BCL2L1/SPIRE1/ACTR2/CFL1/CDC25B/BIRC6/SETD2/INCENP/VPS4A/APC/ECT2/ENTR1/EXOC1/NUP62/BIRC5/PKP4/CENPV/KIF14/IST1/CIT/WASHC5/TMEM250/CUL3/PRPF40A/FSD1/GIT1/VPS4B/SON	CD146+ NES- MSCs	GO_BP	3.17.0
GO:0046034	ATP metabolic process	130	0.473335	1.86207	1.02795e-05	0.00124593	0.00105826	521	tags=32%, list=7%, signal=30%	MT-ATP6/NDUFA13/MT-ND5/ATP5ME/ATP5MF/ATP5F1D/MT-ND1/ATP5F1E/MT-ND3/HSPA8/ATP5MPL/ATP5MG/PFKP/NDUFA11/MT-ND4/ATP5IF1/NDUFS6/ATP5F1A/ATP5MC1/VCP/ATP5MD/HK1/ATP5F1B/MT-ND4L/EIF6/APP/MT-ATP8/MT-CO2/ATP5PF/NDUFV1/ATP5MC2/UQCC3/FIS1/UCP2/ATP5PO/IER3/ATP5PD/ATP5F1C/ATP5PB/PKM/NDUFS8	CD146+ NES- MSCs	GO_BP	3.17.0
GO:0098660	inorganic ion transmembrane transport	255	0.400456	1.71597	1.18488e-05	0.00136833	0.00116222	850	tags=23%, list=12%, signal=21%	MT-ATP6/MT-ND5/ATP5ME/ATP5MF/ATP5F1D/ATP6V0B/ATP5F1E/MT-CYB/CYBA/ACTN4/ATP5MG/MT-ND4/ATP2B4/RGS4/ATP5F1A/GSTO1/ATP5MC1/THY1/ATP5F1B/AHNAK/SLC4A2/MT-ATP8/MT-CO2/MT-CO3/UQCRC1/ANO10/ATP5PF/DIAPH1/ATP5MC2/FXYD5/ANXA2/UCP2/ATP5PO/FLNA/ATP5PD/AKAP9/YWHAE/ATP5F1C/ATP5PB/YWHAH/UQCR10/SELENON/NIPAL3/ANXA6/ITGB1/TCIRG1/SLC8A1/CALM1/FGF2/ATP6V1E1/SLC39A7/NDUFS7/ATP6V0D1/NIPSNAP2/KCNMA1/BDKRB1/ATP5MC3/UTRN	CD146+ NES- MSCs	GO_BP	3.17.0
GO:0006753	nucleoside phosphate metabolic process	293	0.382196	1.6626	1.20544e-05	0.00136833	0.00116222	923	tags=24%, list=13%, signal=22%	MT-ATP6/NDUFA13/MT-ND5/ATP5ME/ATP5MF/ATP5F1D/MT-ND1/ATP5F1E/MT-ND3/HSPA8/QPRT/ATP5MPL/NPPB/ATP5MG/UPP1/PFKP/NDUFA11/MT-ND4/ATP5IF1/NDUFS6/ATP5F1A/ATP5MC1/PAPSS2/VCP/ATP5MD/HK1/ATP5F1B/SLC25A1/APRT/MT-ND4L/EIF6/CTPS1/APP/MT-ATP8/MT-CO2/ELOVL1/ATP5PF/NDUFV1/ATP5MC2/UQCC3/NAXE/FIS1/UCP2/ATP5PO/DPYD/ACSL4/IER3/ATP5PD/NME1/DTYMK/ATP5F1C/ATP5PB/PKM/TKT/NDUFS8/GUK1/NME4/TYMP/NT5C/PDHA1/NDUFS7/RRM2/NT5E/…	CD146+ NES- MSCs	GO_BP	3.17.0
GO:0009150	purine ribonucleotide metabolic process	223	0.413658	1.74608	1.31321e-05	0.00145144	0.00123281	881	tags=27%, list=12%, signal=24%	MT-ATP6/NDUFA13/MT-ND5/ATP5ME/ATP5MF/ATP5F1D/MT-ND1/ATP5F1E/MT-ND3/HSPA8/ATP5MPL/NPPB/ATP5MG/PFKP/NDUFA11/MT-ND4/ATP5IF1/NDUFS6/ATP5F1A/ATP5MC1/PAPSS2/VCP/ATP5MD/HK1/ATP5F1B/SLC25A1/APRT/MT-ND4L/EIF6/APP/MT-ATP8/MT-CO2/ELOVL1/ATP5PF/NDUFV1/ATP5MC2/UQCC3/FIS1/UCP2/ATP5PO/ACSL4/IER3/ATP5PD/NME1/ATP5F1C/ATP5PB/PKM/NDUFS8/GUK1/NME4/NT5C/PDHA1/NDUFS7/NT5E/NDUFB7/IMPDH1/ATP5MC3/GALK1/NDUFB10/MT-ND6	CD146+ NES- MSCs	GO_BP	3.17.0
GO:0000226	microtubule cytoskeleton organization	308	0.380993	1.66636	1.57493e-05	0.00169608	0.00144061	2392	tags=46%, list=33%, signal=32%	TUBB4B/EZR/TPX2/CKAP2/HNRNPU/GABARAP/VCP/MYH9/CCNB1/TUBA1C/DCTN1/TACC3/DYNC1H1/NUDC/NTMT1/AURKA/ASPM/KPNB1/PLK2/MAP4/ROCK1/PTPA/DLGAP5/FLNA/LMNA/CDC20/AKAP9/PLK1/RAC1/NAV3/CENPE/MAP1S/NIN/FKBP4/TUBGCP2/XPO1/SPDL1/DYNC1LI1/HDGFL3/ITGB1/TUBB6/TUBB2A/SMC1A/MAP1B/KIF23/NUSAP1/GOLGA2/TPR/PCM1/FBXW5/PHLDB2/ROCK2/PPP1R12A/MYBL2/KIF2A/KIF4A/ARL2/SLAIN2/CDCA8/DCTN2/CHMP3/TPGS1/CKAP5/KIF2C/PAFAH1B1/CETN3/P…	CD146+ NES- MSCs	GO_BP	3.17.0
GO:0098662	inorganic cation transmembrane transport	239	0.408846	1.73933	1.63566e-05	0.00171745	0.00145875	918	tags=24%, list=13%, signal=22%	MT-ATP6/MT-ND5/ATP5ME/ATP5MF/ATP5F1D/ATP6V0B/ATP5F1E/MT-CYB/CYBA/ACTN4/ATP5MG/MT-ND4/ATP2B4/RGS4/ATP5F1A/GSTO1/ATP5MC1/THY1/ATP5F1B/AHNAK/MT-ATP8/MT-CO2/MT-CO3/UQCRC1/ATP5PF/DIAPH1/ATP5MC2/FXYD5/ANXA2/UCP2/ATP5PO/FLNA/ATP5PD/AKAP9/YWHAE/ATP5F1C/ATP5PB/YWHAH/UQCR10/SELENON/NIPAL3/ANXA6/ITGB1/TCIRG1/SLC8A1/CALM1/FGF2/ATP6V1E1/SLC39A7/NDUFS7/ATP6V0D1/NIPSNAP2/KCNMA1/BDKRB1/ATP5MC3/UTRN/SEC61A1/BAX	CD146+ NES- MSCs	GO_BP	3.17.0
GO:0009117	nucleotide metabolic process	291	0.383981	1.66912	1.70204e-05	0.00174355	0.00148093	923	tags=24%, list=13%, signal=22%	MT-ATP6/NDUFA13/MT-ND5/ATP5ME/ATP5MF/ATP5F1D/MT-ND1/ATP5F1E/MT-ND3/HSPA8/QPRT/ATP5MPL/NPPB/ATP5MG/UPP1/PFKP/NDUFA11/MT-ND4/ATP5IF1/NDUFS6/ATP5F1A/ATP5MC1/PAPSS2/VCP/ATP5MD/HK1/ATP5F1B/SLC25A1/APRT/MT-ND4L/EIF6/CTPS1/APP/MT-ATP8/MT-CO2/ELOVL1/ATP5PF/NDUFV1/ATP5MC2/UQCC3/NAXE/FIS1/UCP2/ATP5PO/DPYD/ACSL4/IER3/ATP5PD/NME1/DTYMK/ATP5F1C/ATP5PB/PKM/TKT/NDUFS8/GUK1/NME4/TYMP/NT5C/PDHA1/NDUFS7/RRM2/NT5E/…	CD146+ NES- MSCs	GO_BP	3.17.0
GO:0009199	ribonucleoside triphosphate metabolic process	153	0.449675	1.81062	1.91676e-05	0.00187218	0.00159018	521	tags=28%, list=7%, signal=27%	MT-ATP6/NDUFA13/MT-ND5/ATP5ME/ATP5MF/ATP5F1D/MT-ND1/ATP5F1E/MT-ND3/HSPA8/ATP5MPL/ATP5MG/PFKP/NDUFA11/MT-ND4/ATP5IF1/NDUFS6/ATP5F1A/ATP5MC1/VCP/ATP5MD/HK1/ATP5F1B/MT-ND4L/EIF6/CTPS1/APP/MT-ATP8/MT-CO2/ATP5PF/NDUFV1/ATP5MC2/UQCC3/FIS1/UCP2/ATP5PO/IER3/ATP5PD/NME1/ATP5F1C/ATP5PB/PKM/NDUFS8	CD146+ NES- MSCs	GO_BP	3.17.0
GO:0140694	non-membrane-bounded organelle assembly	215	0.409447	1.72141	1.91093e-05	0.00187218	0.00159018	977	tags=26%, list=13%, signal=23%	KRT19/KRT8/EZR/ANKRD1/PLEC/CENPX/CENPF/TPX2/MYL9/CSRP1/FLNC/HNRNPU/PRRC2C/TPM1/DYNC1H1/MSN/NOP53/EIF6/AURKA/ASPM/KPNB1/PLK2/XRCC5/ANLN/DLGAP5/DDX3X/WDR1/UBAP2L/FLNA/CDC20/MRPL20/PLK1/CENPE/BOP1/RPS15/NBDY/TUBGCP2/G3BP2/ATXN2/ITGB1/MRTO4/PRKDC/SMC1A/KIF23/GOLGA2/TPR/G3BP1/MYBL2/FLII/AKAP13/KIF2A/TMOD3/KIF4A/FSCN1/CDCA8/CHMP3	CD146+ NES- MSCs	GO_BP	3.17.0
GO:0009144	purine nucleoside triphosphate metabolic process	152	0.444936	1.78961	2.06757e-05	0.00197359	0.00167632	881	tags=34%, list=12%, signal=30%	MT-ATP6/NDUFA13/MT-ND5/ATP5ME/ATP5MF/ATP5F1D/MT-ND1/ATP5F1E/MT-ND3/HSPA8/ATP5MPL/ATP5MG/PFKP/NDUFA11/MT-ND4/ATP5IF1/NDUFS6/ATP5F1A/ATP5MC1/VCP/ATP5MD/HK1/ATP5F1B/MT-ND4L/EIF6/APP/MT-ATP8/MT-CO2/ATP5PF/NDUFV1/ATP5MC2/UQCC3/FIS1/UCP2/ATP5PO/IER3/ATP5PD/NME1/ATP5F1C/ATP5PB/PKM/NDUFS8/NME4/NDUFS7/NT5E/NDUFB7/IMPDH1/ATP5MC3/GALK1/NDUFB10/MT-ND6	CD146+ NES- MSCs	GO_BP	3.17.0
GO:0050808	synapse organization	161	0.434087	1.75945	2.12352e-05	0.00198195	0.00168341	1308	tags=31%, list=18%, signal=26%	EZR/HSPA8/CDH2/DKK1/COL4A1/ITGA3/AMIGO2/MESD/OXTR/CAST/NRP2/VCP/ACTN1/EIF4G1/DCTN1/YWHAZ/BDNF/APP/RAP1B/FARP1/DBN1/ROCK1/EFNB2/FLNA/CDC20/SORT1/PIN1/ASAP1/CHCHD10/SEZ6L2/PTPRF/ITGB1/ARHGAP22/CHD4/MAP1B/CAPRIN1/ERC1/PPFIA1/CYFIP1/CTTN/NRP1/CDC42/PAFAH1B1/CLSTN1/CFL1/DBNL/AGRN/SIPA1L1/APBB2/AFG3L2	CD146+ NES- MSCs	GO_BP	3.17.0
GO:0000819	sister chromatid segregation	163	0.438807	1.78174	2.45039e-05	0.00223731	0.00190031	2143	tags=48%, list=29%, signal=35%	TOP2A/CENPF/TPX2/MAP3K20/HNRNPU/CCNB1/TACC3/NUDC/KPNB1/SMARCA5/SMARCD1/DLGAP5/RAD21/FLNA/CDC20/PLK1/NAA10/SMARCA4/CENPE/BRD7/SPDL1/DYNC1LI1/IK/SGO2/SMC1A/KIF23/NUSAP1/GOLGA2/TPR/MYBL2/KIF2A/KIF4A/BUB1B/CDCA8/DCTN2/CHMP3/BCL7A/WAPL/KIF2C/SMARCC1/BAZ1B/AKAP8L/KIF11/RRS1/NCAPH2/INCENP/VPS4A/APC/NUMA1/TRIP13/NUP62/BIRC5/BUB1/KIFC1/SMARCD3/ANAPC5/CDC27/AKAP8/ARID1B/KIF14/CDC16/CUL3/DRG1/SMC3/ABRAXAS2/…	CD146+ NES- MSCs	GO_BP	3.17.0
GO:0045214	sarcomere organization	16	0.785472	2.04221	2.5824e-05	0.00226922	0.00192741	887	tags=62%, list=12%, signal=55%	KRT19/KRT8/ANKRD1/PLEC/CSRP1/FLNC/TPM1/WDR1/ITGB1/AKAP13	CD146+ NES- MSCs	GO_BP	3.17.0
GO:0060341	regulation of cellular localization	453	0.3435	1.55721	2.59339e-05	0.00226922	0.00192741	1646	tags=31%, list=22%, signal=25%	SAA1/NMT1/SQSTM1/CD81/HNRNPAB/EZR/ANKRD1/HSPA8/CDH2/ARHGDIA/MYO1C/SPTBN1/RACK1/ITGA3/FRMD4A/ATP2B4/ATP5IF1/MESD/RANGAP1/HRAS/VCP/TFRC/HSP90AB1/MYH10/DAB2/MAP2K2/DYNC1H1/VCL/MSN/TMEM132A/BDNF/CCT3/B3GAT3/SUPT6H/DNAJA1/DKC1/WLS/CCT5/FIS1/ANXA2/LYPD1/AP2M1/UCP2/FLNA/LMNA/ACSL4/IER3/TRIM28/PIN1/YWHAE/PLK1/KHDRBS1/IPO5/HSP90AA1/CCT7/PTPN11/EHD2/HUWE1/NSD2/PTGS2/AAK1/XPO1/ITGB1/TCIRG1/EHD1/MAP1B/SH3GLB…	CD146+ NES- MSCs	GO_BP	3.17.0
GO:0009141	nucleoside triphosphate metabolic process	164	0.442918	1.80005	2.95442e-05	0.00253236	0.00215092	521	tags=27%, list=7%, signal=25%	MT-ATP6/NDUFA13/MT-ND5/ATP5ME/ATP5MF/ATP5F1D/MT-ND1/ATP5F1E/MT-ND3/HSPA8/ATP5MPL/ATP5MG/PFKP/NDUFA11/MT-ND4/ATP5IF1/NDUFS6/ATP5F1A/ATP5MC1/VCP/ATP5MD/HK1/ATP5F1B/MT-ND4L/EIF6/CTPS1/APP/MT-ATP8/MT-CO2/ATP5PF/NDUFV1/ATP5MC2/UQCC3/FIS1/UCP2/ATP5PO/IER3/ATP5PD/NME1/DTYMK/ATP5F1C/ATP5PB/PKM/NDUFS8	CD146+ NES- MSCs	GO_BP	3.17.0
GO:0007052	mitotic spindle organization	95	0.498285	1.87036	3.08744e-05	0.00259345	0.00220281	1530	tags=40%, list=21%, signal=32%	TPX2/HNRNPU/VCP/CCNB1/DCTN1/TACC3/DYNC1H1/NUDC/AURKA/KPNB1/PLK2/MAP4/PTPA/DLGAP5/FLNA/CDC20/PLK1/CENPE/MAP1S/SMC1A/KIF23/GOLGA2/TPR/MYBL2/KIF2A/KIF4A/CDCA8/DCTN2/CHMP3/CKAP5/PCNT/CLTC/KIF11/INCENP/NUMA1/NUP62/BIRC5/KIFC1	CD146+ NES- MSCs	GO_BP	3.17.0
GO:0034220	monoatomic ion transmembrane transport	278	0.378363	1.63645	4.57973e-05	0.00377155	0.00320345	850	tags=21%, list=12%, signal=19%	MT-ATP6/MT-ND5/ATP5ME/ATP5MF/ATP5F1D/ATP6V0B/ATP5F1E/MT-CYB/CYBA/ACTN4/ATP5MG/MT-ND4/ATP2B4/RGS4/ATP5F1A/GSTO1/ATP5MC1/THY1/ATP5F1B/AHNAK/SLC4A2/MT-ATP8/MT-CO2/MT-CO3/UQCRC1/ANO10/ATP5PF/DIAPH1/ATP5MC2/FXYD5/ANXA2/UCP2/ATP5PO/FLNA/ATP5PD/AKAP9/YWHAE/ATP5F1C/ATP5PB/YWHAH/UQCR10/SELENON/NIPAL3/ANXA6/ITGB1/TCIRG1/SLC8A1/CALM1/FGF2/ATP13A3/ATP6V1E1/SLC39A7/NDUFS7/ATP6V0D1/NIPSNAP2/KCNMA1/BDKRB1/ATP5M…	CD146+ NES- MSCs	GO_BP	3.17.0
GO:0006338	chromatin remodeling	196	0.413536	1.71909	4.81107e-05	0.00388586	0.00330055	2159	tags=42%, list=29%, signal=30%	HMGA2/SET/CBX3/HMGA1/SUPT6H/DDX21/SMARCA5/SMARCD1/TRIP12/ZNHIT1/LMNA/TRIM28/SUPT5H/BRD9/SMARCA4/NAP1L4/SUPT16H/LOXL2/DNMT1/TFPT/BRD7/CHD8/YY1/SF3B1/HJURP/RUVBL2/CHD4/HP1BP3/BPTF/TPR/SSRP1/DNAJC9/GATAD2A/TOP1/GRWD1/RBBP7/SMCHD1/RUVBL1/RBBP4/BCL7A/CTCF/SMARCC1/BAZ1B/RIF1/LMNB1/KMT2A/SETD2/RERE/NPM1/SMARCA1/MBD3/TTF2/DEK/DAXX/RSF1/SMARCD3/GATAD1/CHEK1/ZBTB7A/BAZ1A/ARID1B/CENPV/LMNB2/TSPYL4/KDM1A/KAT…	CD146+ NES- MSCs	GO_BP	3.17.0
GO:1905477	positive regulation of protein localization to membrane	51	0.582968	1.95619	5.02353e-05	0.00398091	0.00338128	148	tags=22%, list=2%, signal=21%	NMT1/SQSTM1/CD81/EZR/MYO1C/SPTBN1/RACK1/ITGA3/ATP2B4/MESD/HRAS	CD146+ NES- MSCs	GO_BP	3.17.0
GO:0009205	purine ribonucleoside triphosphate metabolic process	148	0.447658	1.79347	5.32025e-05	0.0039957	0.00339384	881	tags=34%, list=12%, signal=31%	MT-ATP6/NDUFA13/MT-ND5/ATP5ME/ATP5MF/ATP5F1D/MT-ND1/ATP5F1E/MT-ND3/HSPA8/ATP5MPL/ATP5MG/PFKP/NDUFA11/MT-ND4/ATP5IF1/NDUFS6/ATP5F1A/ATP5MC1/VCP/ATP5MD/HK1/ATP5F1B/MT-ND4L/EIF6/APP/MT-ATP8/MT-CO2/ATP5PF/NDUFV1/ATP5MC2/UQCC3/FIS1/UCP2/ATP5PO/IER3/ATP5PD/NME1/ATP5F1C/ATP5PB/PKM/NDUFS8/NME4/NDUFS7/NT5E/NDUFB7/IMPDH1/ATP5MC3/GALK1/NDUFB10/MT-ND6	CD146+ NES- MSCs	GO_BP	3.17.0
GO:0006163	purine nucleotide metabolic process	260	0.38289	1.6443	5.28817e-05	0.0039957	0.00339384	881	tags=24%, list=12%, signal=22%	MT-ATP6/NDUFA13/MT-ND5/ATP5ME/ATP5MF/ATP5F1D/MT-ND1/ATP5F1E/MT-ND3/HSPA8/QPRT/ATP5MPL/NPPB/ATP5MG/PFKP/NDUFA11/MT-ND4/ATP5IF1/NDUFS6/ATP5F1A/ATP5MC1/PAPSS2/VCP/ATP5MD/HK1/ATP5F1B/SLC25A1/APRT/MT-ND4L/EIF6/APP/MT-ATP8/MT-CO2/ELOVL1/ATP5PF/NDUFV1/ATP5MC2/UQCC3/FIS1/UCP2/ATP5PO/ACSL4/IER3/ATP5PD/NME1/ATP5F1C/ATP5PB/PKM/TKT/NDUFS8/GUK1/NME4/NT5C/PDHA1/NDUFS7/NT5E/NDUFB7/IMPDH1/ATP5MC3/GALK1/NDUFB10/M…	CD146+ NES- MSCs	GO_BP	3.17.0
GO:0010564	regulation of cell cycle process	404	0.341238	1.53171	5.3276e-05	0.0039957	0.00339384	1928	tags=34%, list=26%, signal=27%	CCND1/MKI67/HMGA2/CENPF/TPX2/ATP2B4/MAP3K20/HNRNPU/CCNB1/EIF4G1/DCTN1/TACC3/DYNC1H1/NOP53/INHBA/APP/BRD4/AURKA/PLK2/SMARCA5/SMARCD1/ANLN/EIF2AK4/GIPC1/PRMT2/DLGAP5/CDKN1A/DDX3X/RAD21/AVEN/IER3/CDC20/PIN1/PLK1/NAA10/SMARCA4/CENPE/AURKAIP1/BRD7/PTPN11/XPO1/SPDL1/CALR/DYNC1LI1/IK/CALM1/PRKDC/MDM2/AHCTF1/SH3GLB1/KIF23/RRM2/NUSAP1/TPR/DBF4/FBXW5/CCNQ/CSNK2A2/ROCK2/ERCC2/GTSE1/DAPK3/TMOD3/BUB1B/CDCA8/E…	CD146+ NES- MSCs	GO_BP	3.17.0
GO:0007051	spindle organization	123	0.470354	1.83523	5.81548e-05	0.00421121	0.00357689	1099	tags=30%, list=15%, signal=26%	EZR/TPX2/HNRNPU/VCP/MYH9/CCNB1/DCTN1/TACC3/DYNC1H1/NUDC/NTMT1/AURKA/ASPM/KPNB1/PLK2/MAP4/PTPA/DLGAP5/FLNA/CDC20/PLK1/CENPE/MAP1S/TUBGCP2/SMC1A/KIF23/GOLGA2/TPR/MYBL2/KIF2A/KIF4A/CDCA8/DCTN2/CHMP3/CKAP5/PCNT/CLTC	CD146+ NES- MSCs	GO_BP	3.17.0
GO:0000280	nuclear division	224	0.399564	1.68741	5.80742e-05	0.00421121	0.00357689	2163	tags=45%, list=30%, signal=33%	TOP2A/MKI67/CENPX/CENPF/TPX2/HNRNPU/CCNB1/NUDC/AURKA/ASPM/UBE2S/KPNB1/SMARCA5/ANLN/DLGAP5/RAD21/FLNA/CDC20/PIN1/PLK1/NAA10/CENPE/AURKAIP1/ANKLE2/PSMD13/ACTR3/SPDL1/CALR/DYNC1LI1/IK/SGO2/SMC1A/KIF23/NUSAP1/GOLGA2/TPR/FBXW5/MYBL2/DAPK3/KIF2A/KIF4A/BUB1B/CDCA8/PTTG1/DCTN2/CHMP3/CDC42/WAPL/KIF2C/KIF20B/BAZ1B/AKAP8L/NME6/C9orf78/SPIRE1/ACTR2/KIF11/P3H4/CDC25B/RRS1/NCAPH2/INCENP/MYBL1/VPS4A/APC/BMP4/NU…	CD146+ NES- MSCs	GO_BP	3.17.0
GO:0006091	generation of precursor metabolites and energy	268	0.371679	1.60106	8.61069e-05	0.00612964	0.00520635	545	tags=20%, list=7%, signal=19%	MT-ATP6/NDUFA13/MT-ND5/ATP5ME/ATP5MF/ATP5F1D/CAVIN3/MT-ND1/ATP5F1E/MT-ND3/MT-CYB/CYBA/PLEC/ATP5MG/PFKP/NDUFA11/MT-ND4/ATP5IF1/NDUFS6/ATP5F1A/PRELID1/VCP/CCNB1/HK1/FDX2/ATP5F1B/MT-ND4L/NOP53/EIF6/APP/MT-ATP8/SELENOS/MT-CO2/BLOC1S1/MT-CO3/UQCRC1/ATP5PF/NDUFV1/UQCC3/PHLDA2/UCP2/ATP5PO/ACO1/IER3/ATP5PD/ATP5F1C/ATP5PB/PKM/LOXL2/TKT/CHCHD10/NDUFS8/UQCR10	CD146+ NES- MSCs	GO_BP	3.17.0
GO:0000070	mitotic sister chromatid segregation	133	0.445563	1.75789	9.57548e-05	0.00629482	0.00534665	2143	tags=49%, list=29%, signal=35%	CENPF/TPX2/HNRNPU/CCNB1/NUDC/KPNB1/SMARCA5/DLGAP5/RAD21/FLNA/CDC20/PLK1/NAA10/CENPE/SPDL1/DYNC1LI1/IK/SMC1A/KIF23/NUSAP1/GOLGA2/TPR/MYBL2/KIF2A/KIF4A/BUB1B/CDCA8/DCTN2/CHMP3/WAPL/KIF2C/BAZ1B/AKAP8L/KIF11/RRS1/NCAPH2/INCENP/VPS4A/APC/NUMA1/TRIP13/NUP62/BIRC5/BUB1/KIFC1/ANAPC5/AKAP8/KIF14/CDC16/CUL3/DRG1/SMC3/ABRAXAS2/MAD2L2/VPS4B/BUB3/NCAPD2/NIPBL/STAG1/KMT5A/CDT1/TTK/BCCIP/KIF18A/ANAPC7	CD146+ NES- MSCs	GO_BP	3.17.0
GO:0033044	regulation of chromosome organization	164	0.42954	1.74568	9.59211e-05	0.00629482	0.00534665	2184	tags=50%, list=30%, signal=36%	TOP2A/CENPF/MAP3K20/HNRNPU/CCNB1/TACC3/HNRNPD/CCT3/SMARCA5/XRCC5/SMARCD1/DKC1/DLGAP5/CCT5/RAD21/TRIM28/CDC20/PLK1/NAA10/SMARCA4/CENPE/CCT7/DNMT1/TFPT/BRD7/YY1/SPDL1/DYNC1LI1/IK/RUVBL2/GNL3L/TPR/CCT6A/CCT8/RUVBL1/BUB1B/CDCA8/USP7/BCL7A/WAPL/CTCF/SMARCC1/BAZ1B/UPF1/NCAPH2/INCENP/APC/PPP1R10/NUMA1/TRIP13/HNRNPA2B1/PNKP/EXOSC10/BIRC5/DHX36/BUB1/PARP1/SMARCD3/YLPM1/ANAPC5/CCT4/CDC27/ARID1B/CENPV/CDC16…	CD146+ NES- MSCs	GO_BP	3.17.0
GO:0006403	RNA localization	140	0.437893	1.74032	9.38045e-05	0.00629482	0.00534665	1630	tags=44%, list=22%, signal=35%	PEG10/HNRNPAB/HNRNPU/CCT3/SUPT6H/KPNB1/LRPPRC/DKC1/CCT5/KHDRBS1/CCT7/RTRAF/G3BP2/ATXN2/YY1/IGF2BP2/NHP2/XPO1/RBM8A/YTHDC1/RUVBL2/IGF2BP1/PRPF6/AHCTF1/TPR/CCT6A/CCT8/RUVBL1/NCBP2/PNPT1/CKAP5/CETN3/KHSRP/SARNP/AGFG1/AKAP8L/MVP/YBX1/PHAX/UPF1/ZNHIT6/SETD2/FYTTD1/HSF1/DHX9/DDX39A/NPM1/HNRNPA2B1/POM121C/POM121/NUP62/EIF5AL1/EXOSC10/NCBP3/DHX36/RANBP2/SRSF3/FLOT1/DDX19A/SRSF1/CCT4	CD146+ NES- MSCs	GO_BP	3.17.0
GO:0045333	cellular respiration	160	0.424936	1.72087	9.08328e-05	0.00629482	0.00534665	545	tags=24%, list=7%, signal=22%	MT-ATP6/NDUFA13/MT-ND5/ATP5ME/ATP5MF/ATP5F1D/MT-ND1/ATP5F1E/MT-ND3/MT-CYB/PLEC/ATP5MG/NDUFA11/MT-ND4/NDUFS6/ATP5F1A/PRELID1/VCP/CCNB1/ATP5F1B/MT-ND4L/NOP53/MT-ATP8/MT-CO2/BLOC1S1/MT-CO3/UQCRC1/ATP5PF/NDUFV1/UQCC3/ATP5PO/ACO1/ATP5PD/ATP5F1C/ATP5PB/CHCHD10/NDUFS8/UQCR10	CD146+ NES- MSCs	GO_BP	3.17.0
GO:0032880	regulation of protein localization	402	0.341966	1.53428	9.31093e-05	0.00629482	0.00534665	1646	tags=30%, list=22%, signal=24%	SAA1/NMT1/SQSTM1/CD81/EZR/ANKRD1/HSPA8/CDH2/ARHGDIA/MYO1C/SPTBN1/RACK1/ITGA3/FRMD4A/ATP2B4/ATP5IF1/MESD/RANGAP1/HRAS/VCP/TFRC/HSP90AB1/MYH10/DAB2/VCL/MSN/TMEM132A/BDNF/CCT3/B3GAT3/DNAJA1/DKC1/WLS/CCT5/FIS1/LYPD1/AP2M1/UCP2/FLNA/LMNA/ACSL4/TRIM28/PIN1/YWHAE/PLK1/IPO5/HSP90AA1/CCT7/PTPN11/HUWE1/NSD2/PTGS2/AAK1/XPO1/ITGB1/TCIRG1/SH3GLB1/GNL3L/TPR/PCM1/ANKRD13A/CSNK2A2/NOLC1/CCT6A/ROCK2/RIPOR1/VTI1B/…	CD146+ NES- MSCs	GO_BP	3.17.0
GO:0015980	energy derivation by oxidation of organic compounds	194	0.404579	1.67958	9.86593e-05	0.00637491	0.00541468	545	tags=21%, list=7%, signal=20%	MT-ATP6/NDUFA13/MT-ND5/ATP5ME/ATP5MF/ATP5F1D/CAVIN3/MT-ND1/ATP5F1E/MT-ND3/MT-CYB/PLEC/ATP5MG/NDUFA11/MT-ND4/NDUFS6/ATP5F1A/PRELID1/VCP/CCNB1/ATP5F1B/MT-ND4L/NOP53/MT-ATP8/SELENOS/MT-CO2/BLOC1S1/MT-CO3/UQCRC1/ATP5PF/NDUFV1/UQCC3/PHLDA2/ATP5PO/ACO1/ATP5PD/ATP5F1C/ATP5PB/CHCHD10/NDUFS8/UQCR10	CD146+ NES- MSCs	GO_BP	3.17.0
GO:0072521	purine-containing compound metabolic process	270	0.377808	1.62884	0.000108221	0.00688677	0.00584944	521	tags=19%, list=7%, signal=18%	MT-ATP6/NDUFA13/MT-ND5/ATP5ME/ATP5MF/ATP5F1D/MT-ND1/ATP5F1E/MT-ND3/HSPA8/QPRT/ATP5MPL/NPPB/ATP5MG/PFKP/NDUFA11/MT-ND4/ATP5IF1/NDUFS6/ATP5F1A/ATP5MC1/PAPSS2/VCP/ATP5MD/HK1/ATP5F1B/SLC25A1/APRT/MT-ND4L/EIF6/APP/MT-ATP8/MT-CO2/ELOVL1/ATP5PF/NDUFV1/ATP5MC2/UQCC3/FIS1/UCP2/ATP5PO/DPYD/ACSL4/IER3/ATP5PD/NME1/ATP5F1C/ATP5PB/PKM/TKT/NDUFS8	CD146+ NES- MSCs	GO_BP	3.17.0
GO:0044087	regulation of cellular component biogenesis	448	0.331691	1.50228	0.000122854	0.0077013	0.00654128	1932	tags=38%, list=26%, signal=30%	GREM1/EZR/SYNPO2/HSPA8/ISG15/TLN1/MYO1C/SPTBN1/RACK1/DKK1/MACF1/SPTAN1/AMIGO2/THBS1/HNRNPU/OXTR/THY1/HRAS/VCP/TFRC/EIF4G1/TPM1/DCTN1/DYNC1H1/MTPN/VCL/MSN/NOP53/PAK2/LIMCH1/BDNF/APP/RAP1B/FARP1/LMO4/PLK2/MAP4/STUB1/XRCC5/ROCK1/ANLN/CDC42EP2/ARHGAP18/SACS/CORO1C/DDX3X/FLNA/PSMC5/TRIM28/STMP1/AKAP9/PLK1/RAC1/TJP1/NAV3/SORBS3/HSP90AA1/DNMT1/MYO10/NBDY/FKBP4/PTPN11/G3BP2/ACTR3/FBLIM1/HJURP/CHD4/FXR1/M…	CD146+ NES- MSCs	GO_BP	3.17.0
GO:0051261	protein depolymerization	64	0.537483	1.88374	0.000138304	0.00854232	0.00725562	1439	tags=45%, list=20%, signal=37%	HSPA8/TPX2/SPTBN1/SPTAN1/CKAP2/LIMA1/MICAL2/MTPN/WDR1/NAV3/MAP1S/DSTN/ASPH/HDGFL3/MAP1B/FLII/KIF2A/TMOD3/RDX/CKAP5/KIF2C/ADD1/CFL1/WASHC2C/VPS4A/APC/TRIOBP/EPS8/SWAP70	CD146+ NES- MSCs	GO_BP	3.17.0
GO:0006119	oxidative phosphorylation	109	0.466396	1.78816	0.000163245	0.00993667	0.00843994	545	tags=30%, list=7%, signal=28%	MT-ATP6/NDUFA13/MT-ND5/ATP5ME/ATP5MF/ATP5F1D/MT-ND1/ATP5F1E/MT-ND3/MT-CYB/ATP5MG/NDUFA11/MT-ND4/NDUFS6/ATP5F1A/VCP/CCNB1/ATP5F1B/MT-ND4L/MT-ATP8/MT-CO2/MT-CO3/UQCRC1/ATP5PF/NDUFV1/UQCC3/ATP5PO/ATP5PD/ATP5F1C/ATP5PB/CHCHD10/NDUFS8/UQCR10	CD146+ NES- MSCs	GO_BP	3.17.0
GO:1902850	microtubule cytoskeleton organization involved in mitosis	115	0.458451	1.77168	0.000169423	0.0101654	0.00863422	1350	tags=37%, list=18%, signal=30%	TPX2/HNRNPU/VCP/CCNB1/DCTN1/TACC3/DYNC1H1/NUDC/AURKA/KPNB1/PLK2/MAP4/PTPA/DLGAP5/FLNA/CDC20/PLK1/CENPE/MAP1S/SPDL1/ITGB1/SMC1A/KIF23/NUSAP1/GOLGA2/TPR/MYBL2/KIF2A/KIF4A/CDCA8/DCTN2/CHMP3/CKAP5/PAFAH1B1/PCNT/CLTC/FBXW11/KIF11/SETD2/INCENP/HTT/NUMA1	CD146+ NES- MSCs	GO_BP	3.17.0
GO:1903829	positive regulation of protein localization	228	0.383539	1.62248	0.00018179	0.0107538	0.00913398	1144	tags=24%, list=16%, signal=21%	NMT1/SQSTM1/CD81/EZR/ANKRD1/MYO1C/SPTBN1/RACK1/ITGA3/FRMD4A/ATP2B4/MESD/HRAS/TFRC/HSP90AB1/MYH10/MSN/TMEM132A/CCT3/B3GAT3/DKC1/WLS/CCT5/FIS1/FLNA/ACSL4/TRIM28/YWHAE/PLK1/IPO5/HSP90AA1/CCT7/HUWE1/PTGS2/ITGB1/SH3GLB1/GNL3L/TPR/PCM1/CSNK2A2/CCT6A/ROCK2/RIPOR1/CCT8/ABHD17A/TOMM70/EGFR/RDX/ATP13A2/KIF20B/DDRGK1/BCAP31/PCNT/USP36/VPS28	CD146+ NES- MSCs	GO_BP	3.17.0
GO:0051204	protein insertion into mitochondrial membrane	24	0.687613	1.96712	0.000186545	0.0108728	0.00923504	955	tags=46%, list=13%, signal=40%	NDUFA13/NMT1/TIMM13/TIMM10/HSPA4/HSP90AA1/TIMM8B/TOMM40/MTX1/BAX/TOMM70	CD146+ NES- MSCs	GO_BP	3.17.0
GO:0022411	cellular component disassembly	277	0.37165	1.60676	0.000188979	0.0108728	0.00923504	1571	tags=35%, list=21%, signal=28%	SQSTM1/TOP2A/HSPA8/SET/TPX2/SPTBN1/DKK1/CDC37/ATP5IF1/SPTAN1/CKAP2/LIMA1/GABARAP/VCP/DCTN1/MICAL2/MTPN/HMGA1/AURKA/SMARCD1/FIS1/WDR1/WDR45B/EIF5A/ENDOG/PLK1/NAV3/SMARCA4/MAP1S/SUPT16H/PLIN2/DSTN/HUWE1/ASPH/OPTN/ASCC3/DPP4/GSPT1/HDGFL3/ITGB1/ATG12/CALM1/PLIN3/RETREG2/MAP1B/GOLGA2/SSRP1/CSNK2A2/GRWD1/ETF1/FLII/KIF2A/TMOD3/BAX/FSCN1/CTTN/CHMP3/RDX/MRPL58/ATP13A2/CKAP5/KIF2C/ADD1/PAFAH1B1/DDRGK1/SMAR…	CD146+ NES- MSCs	GO_BP	3.17.0
GO:0009060	aerobic respiration	135	0.439678	1.73845	0.000202514	0.011494	0.00976272	545	tags=27%, list=7%, signal=25%	MT-ATP6/NDUFA13/MT-ND5/ATP5ME/ATP5MF/ATP5F1D/MT-ND1/ATP5F1E/MT-ND3/MT-CYB/ATP5MG/NDUFA11/MT-ND4/NDUFS6/ATP5F1A/VCP/CCNB1/ATP5F1B/MT-ND4L/NOP53/MT-ATP8/MT-CO2/BLOC1S1/MT-CO3/UQCRC1/ATP5PF/NDUFV1/UQCC3/ATP5PO/ACO1/ATP5PD/ATP5F1C/ATP5PB/CHCHD10/NDUFS8/UQCR10	CD146+ NES- MSCs	GO_BP	3.17.0
GO:0048144	fibroblast proliferation	66	-0.56012	-1.94267	0.000208297	0.0116646	0.00990763	667	tags=29%, list=9%, signal=26%	CDK1/CD74/CAV1/PDGFC/CKS1B/NDUFS4/WNT5A/BRK1/CTNNB1/DDR2/PDGFRA/S100A6/GAS6/MIF/FTH1/PDGFRB/FN1/GPX1/NUPR1	CD146+ NES- MSCs	GO_BP	3.17.0
GO:0060706	cell differentiation involved in embryonic placenta development	10	0.83451	1.92465	0.00023879	0.0131963	0.0112086	186	tags=30%, list=3%, signal=29%	KRT19/KRT8/NR2F2	CD146+ NES- MSCs	GO_BP	3.17.0
GO:0032990	cell part morphogenesis	251	0.373625	1.59864	0.000251459	0.013716	0.01165	1308	tags=29%, list=18%, signal=25%	METRN/PLEC/CDH2/MACF1/IQGAP1/THY1/NRP2/HSP90AB1/NECTIN2/MAP2K2/SGK1/VCL/PAK2/GOLGA4/BDNF/APP/FARP1/CUX1/AURKA/LMO4/DBN1/EXT1/ROCK1/EIF2AK4/UCHL1/TNIK/NRDC/CORO1C/FIS1/NEXN/EFNB2/SPART/ITGA1/SPAG9/RAC1/MAP1S/HSP90AA1/ECE1/YWHAH/NIN/ADARB1/PTPN11/ITGB1/IGF2BP1/ITGA4/MAP1B/MYO9B/CAPRIN1/MBP/PACSIN2/CYFIP1/BAX/CTTN/RAB8A/MFSD2A/PNPT1/SYT1/GDI1/NRP1/CD44/CDC42/TAOK3/PAFAH1B1/KIF20B/BCL2L1/CFL1/DBNL/TR…	CD146+ NES- MSCs	GO_BP	3.17.0
GO:0072583	clathrin-dependent endocytosis	23	0.690744	1.95662	0.000262472	0.0141331	0.0120043	1189	tags=57%, list=16%, signal=47%	AP2S1/CLTB/DAB2/AP2B1/AP2A2/AP2M1/CLTA/AAK1/ITGA4/ITSN1/CLTC/CANX/AP2A1	CD146+ NES- MSCs	GO_BP	3.17.0
GO:0055086	nucleobase-containing small molecule metabolic process	330	0.350047	1.54149	0.000267585	0.014226	0.0120832	938	tags=22%, list=13%, signal=20%	MT-ATP6/NDUFA13/MT-ND5/ATP5ME/ATP5MF/ATP5F1D/MT-ND1/ATP5F1E/MT-ND3/HSPA8/QPRT/ATP5MPL/NPPB/ATP5MG/UPP1/PFKP/NDUFA11/MT-ND4/ATP5IF1/NDUFS6/ATP5F1A/ATP5MC1/PAPSS2/VCP/ATP5MD/HK1/ATP5F1B/SLC25A1/APRT/MT-ND4L/EIF6/CTPS1/APP/MT-ATP8/MT-CO2/ELOVL1/ATP5PF/NDUFV1/ATP5MC2/UQCC3/NAXE/FIS1/UCP2/ATP5PO/DPYD/ACSL4/IER3/ATP5PD/NME1/DTYMK/ATP5F1C/ATP5PB/PKM/TKT/NDUFS8/GUK1/NME4/TYMP/NT5C/PDHA1/NDUFS7/RRM2/NT5E/…	CD146+ NES- MSCs	GO_BP	3.17.0
GO:0070585	protein localization to mitochondrion	78	0.502459	1.82431	0.000304758	0.0159998	0.0135898	1131	tags=31%, list=15%, signal=26%	NDUFA13/NMT1/ISG15/TIMM13/ATP5IF1/HSPD1/TIMM10/HK1/DNAJA1/HSPA4/FIS1/HSP90AA1/GRPEL1/HUWE1/TIMM8B/TOMM40/SH3GLB1/CSNK2A2/MTX1/BAX/TOMM70/TIMM44/BCAP31/USP36	CD146+ NES- MSCs	GO_BP	3.17.0
GO:0007584	response to nutrient	65	-0.550472	-1.90343	0.000317381	0.0164264	0.0139521	179	tags=20%, list=2%, signal=20%	DAD1/HMOX1/RUNX2/STC2/GAS6/COL1A1/VCAM1/NQO1/POSTN/GPX1/IGFBP2/CYP1B1/PENK	CD146+ NES- MSCs	GO_BP	3.17.0
GO:0051146	striated muscle cell differentiation	115	0.449274	1.73622	0.000323758	0.0164264	0.0139521	716	tags=28%, list=10%, signal=26%	KRT19/GREM1/KRT8/CD81/ANKRD1/PLEC/CDH2/DKK1/MYL9/CSRP1/FLNC/RGS4/HNRNPU/MYH9/TPM1/MTPN/BDNF/IGFBP5/WDR1/EFNB2/LMNA/SORT1/SPAG9/SELENON/EHD2/YY1/TBX3/CALR/ITGB1/SLC8A1/MYEF2/EHD1	CD146+ NES- MSCs	GO_BP	3.17.0
GO:0140014	mitotic nuclear division	173	0.410875	1.68198	0.000324617	0.0164264	0.0139521	2162	tags=49%, list=30%, signal=35%	MKI67/CENPF/TPX2/HNRNPU/CCNB1/NUDC/AURKA/UBE2S/KPNB1/SMARCA5/ANLN/DLGAP5/RAD21/FLNA/CDC20/PIN1/PLK1/NAA10/CENPE/AURKAIP1/ANKLE2/SPDL1/DYNC1LI1/IK/SMC1A/KIF23/NUSAP1/GOLGA2/TPR/FBXW5/MYBL2/DAPK3/KIF2A/KIF4A/BUB1B/CDCA8/DCTN2/CHMP3/CDC42/WAPL/KIF2C/KIF20B/BAZ1B/AKAP8L/NME6/KIF11/RRS1/NCAPH2/INCENP/VPS4A/APC/BMP4/NUMA1/TRIP13/EPS8/NUP62/BIRC5/BUB1/KIFC1/ANAPC5/CHEK1/SPHK1/AKAP8/KIF14/CDC16/CUL3/DRG1…	CD146+ NES- MSCs	GO_BP	3.17.0
GO:0000902	cell morphogenesis	362	0.339294	1.50761	0.000337904	0.0168952	0.0143503	1047	tags=23%, list=14%, signal=21%	GREM1/METRN/EZR/PLEC/CDH2/DKK1/MACF1/IQGAP1/FRMD6/THY1/NRP2/MYH9/ACTN1/FLNB/HSP90AB1/MYH10/TPM1/MAP2K2/SGK1/VCL/MSN/PAK2/GOLGA4/CAP1/BDNF/APP/FARP1/CUX1/AURKA/LMO4/DBN1/EXT1/ROCK1/EIF2AK4/DIAPH1/CDC42EP2/UCHL1/ARHGAP18/TNIK/NRDC/CORO1C/WDR1/NEXN/EFNB2/SPART/ITGA1/SPAG9/RAC1/MAP1S/HSP90AA1/ECE1/YWHAH/MYO10/NIN/ADARB1/PTPN11/FBLIM1/ITGB1/ASXL1/IGF2BP1/PRKDC/ITGA4/MAP1B/MYO9B/CAPRIN1/MBP/PACSIN2/DAP…	CD146+ NES- MSCs	GO_BP	3.17.0
GO:0006897	endocytosis	256	0.365529	1.56683	0.000395108	0.019523	0.0165823	1585	tags=29%, list=22%, signal=24%	GREM1/CD81/AP2S1/EZR/CLTB/PTX3/DKK1/SPON2/SERPINE1/THBS1/HRAS/MYH9/TFRC/DAB2/AP2B1/CAP1/APP/PDLIM7/ABL2/ITGA2/ROCK1/AP2A2/ANXA2/AP2M1/CLINT1/EFNB2/NME1/SORT1/RAC1/IGF2R/CLTA/LOXL2/EHD2/ATXN2/DPP4/AAK1/ITGB1/EHD1/ITGA4/ITSN1/ANKRD13A/PACSIN2/PIK3C2A/EPN1/CTTN/SYT1/CDC42/CLTC/BCL2L1/CDH13/CD151/CANX/VPS28/HNRNPK/HGS/AP2A1/DBNL/SCARB2/SYNRG/PTPN1/EEA1/JPT2/CSNK1D/GRK2/RABEP1/EHD4/DNM1L/RUFY1/FLOT1/H…	CD146+ NES- MSCs	GO_BP	3.17.0
GO:0090151	establishment of protein localization to mitochondrial membrane	27	0.651299	1.91485	0.000403587	0.01971	0.0167412	955	tags=41%, list=13%, signal=36%	NDUFA13/NMT1/TIMM13/TIMM10/HSPA4/HSP90AA1/TIMM8B/TOMM40/MTX1/BAX/TOMM70	CD146+ NES- MSCs	GO_BP	3.17.0
GO:0006898	receptor-mediated endocytosis	102	0.460099	1.7457	0.000414467	0.0200087	0.0169949	1585	tags=39%, list=22%, signal=31%	GREM1/CD81/AP2S1/EZR/CLTB/DKK1/SERPINE1/TFRC/DAB2/AP2B1/CAP1/PDLIM7/AP2A2/ANXA2/AP2M1/EFNB2/RAC1/IGF2R/CLTA/ATXN2/DPP4/AAK1/ITGB1/ITGA4/ITSN1/ANKRD13A/CTTN/CLTC/CANX/HNRNPK/HGS/AP2A1/SCARB2/GRK2/FLOT1/HMMR/PPT1/PIP5K1C/CBL/SDC1	CD146+ NES- MSCs	GO_BP	3.17.0
GO:0044057	regulation of system process	163	0.408296	1.65785	0.000434122	0.0204867	0.0174008	955	tags=28%, list=13%, signal=25%	CYBA/NPPB/MYL9/ATP2B4/RGS4/GSTO1/OXTR/DSG2/TPM1/DAB2/MGLL/SGK1/MTPN/INHBA/APP/ITGA2/ROCK1/IGFBP5/NRDC/FLNA/HAND2/LMNA/AKAP9/YWHAE/GNAI2/HSP90AA1/ECE1/HBEGF/SELENON/HOMER3/PTPN11/YY1/PTGS2/ANXA6/SLC8A1/CALM1/TYMP/GLS/MDM2/ROCK2/CNN1/DAPK3/CTSC/CTTN/DLGAP4/TOMM70	CD146+ NES- MSCs	GO_BP	3.17.0
GO:0072657	protein localization to membrane	290	0.35503	1.54271	0.000429523	0.0204867	0.0174008	1168	tags=24%, list=16%, signal=21%	KRT18/NDUFA13/NMT1/SQSTM1/CD81/EZR/CDH2/MYO1C/SPTBN1/RACK1/MACF1/TIMM13/ITGA3/ATP2B4/MESD/THY1/HRAS/TIMM10/DAB2/TM9SF3/GOLGA4/TSPAN5/HSPA4/ROCK1/TNIK/SSR3/FIS1/LYPD1/AP2M1/FLNA/PACS1/RAB3B/HSP90AA1/TMEM88/EHD2/OPTN/TRAM2/TIMM8B/SIL1/SRP68/ITGB1/EHD1/ITGA4/TOMM40/SH3GLB1/SLC9A3R2/MYADM/ROCK2/HSPA5/VTI1B/MTX1/ABHD17A/SEC61A1/NECTIN3/PPFIA1/BAX/RAB8A/TOMM70/EGFR/RDX/GDI1/CLSTN1/MPP5/ATP1B3/CLTC/EMC9…	CD146+ NES- MSCs	GO_BP	3.17.0
GO:0010927	cellular component assembly involved in morphogenesis	44	0.574002	1.87226	0.000463417	0.0208284	0.0176911	1213	tags=45%, list=17%, signal=38%	KRT19/KRT8/ANKRD1/PLEC/MYL9/CSRP1/FLNC/NECTIN2/TPM1/WDR1/ITGB1/PHLDB2/ERCC2/FLII/AKAP13/TMOD3/PAFAH1B1/MPP5/AGFG1/KNL1	CD146+ NES- MSCs	GO_BP	3.17.0
GO:0072655	establishment of protein localization to mitochondrion	74	0.501316	1.80218	0.000448841	0.0208284	0.0176911	1131	tags=31%, list=15%, signal=27%	NDUFA13/NMT1/TIMM13/ATP5IF1/HSPD1/TIMM10/HK1/DNAJA1/HSPA4/FIS1/HSP90AA1/GRPEL1/HUWE1/TIMM8B/TOMM40/SH3GLB1/CSNK2A2/MTX1/BAX/TOMM70/TIMM44/BCAP31/USP36	CD146+ NES- MSCs	GO_BP	3.17.0
GO:0032984	protein-containing complex disassembly	145	0.419339	1.67527	0.000451378	0.0208284	0.0176911	1556	tags=37%, list=21%, signal=29%	HSPA8/SET/TPX2/SPTBN1/SPTAN1/CKAP2/LIMA1/VCP/MICAL2/MTPN/HMGA1/SMARCD1/WDR1/EIF5A/NAV3/SMARCA4/MAP1S/SUPT16H/DSTN/ASPH/GSPT1/HDGFL3/ATG12/CALM1/MAP1B/SSRP1/GRWD1/ETF1/FLII/KIF2A/TMOD3/CHMP3/RDX/MRPL58/CKAP5/KIF2C/ADD1/SMARCC1/OGFOD1/CFL1/UPF1/ABCE1/NSF/WASHC2C/VPS4A/APC/TRIOBP/PPP1CA/EPS8/SWAP70/EIF5AL1/ATP2A2/SMARCD3	CD146+ NES- MSCs	GO_BP	3.17.0
GO:0043161	proteasome-mediated ubiquitin-dependent protein catabolic process	272	0.357719	1.54327	0.000466159	0.0208284	0.0176911	1715	tags=32%, list=23%, signal=25%	ELOB/PSMD2/PSMC3/PSMD8/RACK1/PSMD14/GABARAP/VCP/HSP90AB1/DAB2/PSMC1/NOP53/AURKA/SELENOS/UBE2S/SH3RF1/PBK/STUB1/GIPC1/PSMA2/SMURF2/TRIP12/NPLOC4/UCHL1/PSMB7/USP14/DDA1/PSMC5/CDC20/PLK1/PSMD12/PSMB6/ASCC3/PSMD3/PSMD13/XPO1/CALR/PSMD1/PSMC4/UFD1/MDM2/DNAJC10/PSMD4/ECPAS/FBXW5/PPP2CB/HSPA5/PSMD7/HSP90B1/USP7/UBE2G2/UBE2K/USP5/DDRGK1/SMARCC1/BCAP31/FBXW11/PHF20L1/CANX/PSMB1/CCDC47/PSMD6/ADRM1/NUB1/SGT…	CD146+ NES- MSCs	GO_BP	3.17.0
GO:0006325	chromatin organization	324	0.345888	1.52009	0.000463971	0.0208284	0.0176911	2559	tags=46%, list=35%, signal=31%	MKI67/HMGA2/SET/HNRNPU/CBX3/CBX1/HMGA1/SUPT6H/DDX21/SMARCA5/SMARCD1/TRIP12/FAM50A/ZNHIT1/RAD21/CDYL/NSD3/LMNA/TRIM28/SUPT5H/BRD9/SMARCA4/NAP1L4/SUPT16H/LOXL2/DNMT1/TFPT/PKN1/BRD7/CHD8/YY1/NSD2/SRPK1/SF3B1/YTHDC1/HJURP/RUVBL2/ASXL1/CHD4/HMGN2/HP1BP3/BPTF/TPR/SSRP1/SELENOF/DNAJC9/GATAD2A/TOP1/GRWD1/RBBP7/SMCHD1/DAPK3/RUVBL1/USP7/RBBP4/BCL7A/CTCF/SMARCC1/BAZ1B/TRIM27/RIF1/LMNB1/KMT2A/SETD2/RERE/HDAC…	CD146+ NES- MSCs	GO_BP	3.17.0
GO:0032481	positive regulation of type I interferon production	29	0.635419	1.89841	0.000474926	0.0208459	0.017706	1555	tags=59%, list=21%, signal=46%	ISG15/HSPD1/DDX3X/IRAK1/HSP90AA1/PTPN11/IRF3/RIOK3/G3BP1/TOMM70/SETD2/DHX9/TRIM56/GAPDH/DHX36/FLOT1/POLR3D	CD146+ NES- MSCs	GO_BP	3.17.0
GO:0001944	vasculature development	319	-0.358678	-1.5692	0.000477598	0.0208459	0.017706	593	tags=18%, list=8%, signal=17%	HMOX1/ADAM12/SERPINF1/NR4A1/PTGIS/CLIC4/MMP14/HSPB1/ITGAV/RHOB/RAMP1/ANPEP/CITED2/PDCD6/WNT5A/UNC5B/LEPR/CTNNB1/C1GALT1/CALD1/FKBP10/B4GALT1/NOTCH3/RHOA/CHI3L1/BTG1/EMP2/PGF/EFEMP2/PDGFRA/NPR3/ZFP36L1/EGR1/LOX/SOX4/COL8A1/ERRFI1/ENG/ID1/MFGE8/JUNB/COL1A1/PDGFRB/LRP1/COMP/COL5A1/THBS2/MMP2/TGFBI/LOXL1/PLPP3/SPARC/COL1A2/FN1/GPX1/DCN/CYP1B1	CD146+ NES- MSCs	GO_BP	3.17.0
GO:0035295	tube development	437	-0.329061	-1.48609	0.000481442	0.0208459	0.017706	615	tags=17%, list=8%, signal=17%	CAV1/LGR4/HMOX1/ADAM12/SERPINF1/PHF14/NR4A1/MAGED1/PDGFC/PTGIS/CLIC4/MMP14/HSPB1/ATP6AP2/ITGAV/CSNK2B/RHOB/RAMP1/ANPEP/CITED2/SLC7A11/PDCD6/WNT5A/LTBP3/PHGDH/UNC5B/LEPR/RARRES2/CRLF1/CTNNB1/CRISPLD2/C1GALT1/CALD1/FKBP10/B4GALT1/RCN3/NOTCH3/RPS7/RHOA/CHI3L1/PFN1/BTG1/EMP2/PGF/MKKS/EFEMP2/PDGFRA/NPR3/IRX3/ZFP36L1/LOX/SOX4/ID2/COL8A1/ERRFI1/ENG/ID1/ADAMTS2/MFGE8/JUNB/CTHRC1/PDGFRB/FGF7/LRP1/COMP/THB…	CD146+ NES- MSCs	GO_BP	3.17.0
GO:0030199	collagen fibril organization	39	-0.640142	-2.00409	0.000504182	0.0216078	0.0183531	624	tags=44%, list=9%, signal=40%	P4HA1/COL14A1/CRTAP/FKBP10/DDR2/EFEMP2/LOX/ADAMTS2/COL1A1/SERPINH1/COMP/COL5A1/COL12A1/LOXL1/LUM/COL1A2/CYP1B1	CD146+ NES- MSCs	GO_BP	3.17.0
GO:0006886	intracellular protein transport	486	0.313391	1.42894	0.000528905	0.0224384	0.0190586	1926	tags=33%, list=26%, signal=26%	NDUFA13/NMT1/SQSTM1/CD81/AP2S1/HSPA8/CLTB/MYO1C/TIMM13/CDC37/ATP5IF1/RANGAP1/HSPD1/GABARAP/HRAS/VCP/TIMM10/AP2B1/YWHAZ/KPNA4/PTTG1IP/B3GAT3/SELENOS/KPNB1/HSPA4/TNPO1/GIPC1/WLS/NPLOC4/SSR3/CDKN1A/FIS1/AP2A2/AP2M1/YWHAB/COPB1/YWHAG/FLNA/LMNA/TRIM28/SORT1/YWHAE/CLTA/IPO5/SYNGR1/HSP90AA1/YWHAH/GRPEL1/HOMER3/PTPN11/HUWE1/PTGS2/TRAM2/TIMM8B/ERBIN/XPO1/SNX8/SIL1/CALR/SRP68/KPNA2/RAB5C/UFD1/ARCN1/EHD1/TO…	CD146+ NES- MSCs	GO_BP	3.17.0
GO:0042692	muscle cell differentiation	161	0.405406	1.6432	0.0005607	0.0235494	0.0200022	731	tags=25%, list=10%, signal=23%	KRT19/GREM1/KRT8/CD81/ANKRD1/PLEC/CDH2/ACTN4/DKK1/MYL9/CSRP1/FLNC/RGS4/HNRNPU/MYH9/ACTN1/TPM1/MTPN/BDNF/SUPT6H/IGFBP5/SYNE1/UCHL1/ZNHIT1/WDR1/EFNB2/LMNA/SORT1/SPAG9/DNMT1/SELENON/EHD2/YY1/TBX3/HDGFL2/CALR/ITGB1/SLC8A1/MYEF2/EHD1/MDM2	CD146+ NES- MSCs	GO_BP	3.17.0
GO:0030865	cortical cytoskeleton organization	28	0.63746	1.88937	0.000597991	0.0246232	0.0209143	1397	tags=50%, list=19%, signal=41%	CAVIN3/EZR/PLEC/TLN1/ROCK1/ANLN/WDR1/RAC1/EHD2/CALR/ROCK2/PAFAH1B1/VPS4A/ECT2	CD146+ NES- MSCs	GO_BP	3.17.0
GO:0051983	regulation of chromosome segregation	91	0.465782	1.73591	0.000593386	0.0246232	0.0209143	2143	tags=55%, list=29%, signal=39%	MKI67/CENPF/MAP3K20/HNRNPU/CCNB1/TACC3/SMARCD1/DLGAP5/RAD21/CDC20/PLK1/SMARCA4/CENPE/BRD7/SPDL1/DYNC1LI1/IK/TPR/CSNK2A2/BUB1B/CDCA8/CSNK2A1/BCL7A/KIF2C/SMARCC1/C9orf78/NCAPH2/INCENP/APC/NUMA1/TRIP13/PUM1/BIRC5/BUB1/SMARCD3/RAD18/ANAPC5/CDC27/ARID1B/CDC16/CUL3/MAD2L2/CDCA2/BUB3/NCAPD2/BCL7C/CDT1/TTK/PBRM1/ANAPC7	CD146+ NES- MSCs	GO_BP	3.17.0
GO:0072594	establishment of protein localization to organelle	256	0.358285	1.53578	0.000610621	0.0248991	0.0211486	2201	tags=42%, list=30%, signal=31%	NDUFA13/NMT1/SQSTM1/HSPA8/TIMM13/ATP5IF1/HSPD1/TIMM10/HK1/KPNA4/PTTG1IP/CCT3/DNAJA1/KPNB1/HSPA4/TNPO1/DKC1/SSR3/CCT5/CDKN1A/FIS1/FLNA/LMNA/TRIM28/SORT1/IPO5/HSP90AA1/CCT7/GRPEL1/HUWE1/PTGS2/TRAM2/TIMM8B/SRP68/KPNA2/RUVBL2/TOMM40/SH3GLB1/TPR/CSNK2A2/NOLC1/CCT6A/HSPA5/MTX1/CSE1L/CCT8/SEC61A1/BAX/TOMM70/TIMM44/KPNA3/VPS53/BCAP31/KPNA1/USP36/VPS28/HGS/IPO7/SPCS3/SGTA/SCARB2/VPS4A/TNFAIP3/PPP1R10/BMP4…	CD146+ NES- MSCs	GO_BP	3.17.0
GO:0048041	focal adhesion assembly	44	0.561985	1.83306	0.000641654	0.025913	0.0220098	1010	tags=41%, list=14%, signal=35%	GREM1/TLN1/MACF1/THBS1/THY1/ACTN1/VCL/LIMCH1/ITGA2/ROCK1/CORO1C/RAC1/PHLDB2/ROCK2/PTPRA/DAPK3/CTTN/NRP1	CD146+ NES- MSCs	GO_BP	3.17.0
GO:0001568	blood vessel development	305	-0.360432	-1.56911	0.000658687	0.0263475	0.0223788	593	tags=18%, list=8%, signal=18%	HMOX1/ADAM12/SERPINF1/NR4A1/PTGIS/CLIC4/MMP14/HSPB1/ITGAV/RHOB/RAMP1/ANPEP/CITED2/PDCD6/WNT5A/UNC5B/LEPR/CTNNB1/C1GALT1/CALD1/FKBP10/B4GALT1/NOTCH3/RHOA/CHI3L1/BTG1/EMP2/PGF/EFEMP2/PDGFRA/NPR3/ZFP36L1/EGR1/LOX/SOX4/COL8A1/ENG/ID1/MFGE8/JUNB/COL1A1/PDGFRB/LRP1/COMP/COL5A1/THBS2/MMP2/TGFBI/LOXL1/PLPP3/SPARC/COL1A2/FN1/GPX1/DCN/CYP1B1	CD146+ NES- MSCs	GO_BP	3.17.0
GO:0044342	type B pancreatic cell proliferation	15	-0.790347	-2.001	0.000713318	0.0276003	0.023443	178	tags=33%, list=2%, signal=33%	NR4A1/ERRFI1/IGFBP3/IGFBP4/NUPR1	CD146+ NES- MSCs	GO_BP	3.17.0
GO:0032465	regulation of cytokinesis	57	0.521218	1.78785	0.000716294	0.0276003	0.023443	1899	tags=54%, list=26%, signal=41%	AURKA/PLK2/GIPC1/PIN1/PLK1/CALM1/AHCTF1/SH3GLB1/KIF23/CDCA8/CHMP3/CDC42/KIF20B/BCL2L1/CDC25B/BIRC6/SETD2/INCENP/VPS4A/ECT2/ENTR1/NUP62/BIRC5/PKP4/CENPV/KIF14/CIT/CUL3/PRPF40A/FSD1/GIT1	CD146+ NES- MSCs	GO_BP	3.17.0
GO:1904951	positive regulation of establishment of protein localization	148	0.408799	1.63779	0.000704149	0.0276003	0.023443	1144	tags=26%, list=16%, signal=23%	NMT1/CD81/EZR/ANKRD1/MYO1C/RACK1/FRMD4A/HRAS/MYH10/TMEM132A/CCT3/B3GAT3/DKC1/WLS/CCT5/FIS1/FLNA/ACSL4/TRIM28/YWHAE/IPO5/HSP90AA1/CCT7/HUWE1/PTGS2/SH3GLB1/TPR/PCM1/CSNK2A2/CCT6A/RIPOR1/CCT8/TOMM70/ATP13A2/KIF20B/BCAP31/PCNT/USP36/VPS28	CD146+ NES- MSCs	GO_BP	3.17.0
GO:0043632	modification-dependent macromolecule catabolic process	396	0.32859	1.47244	0.000709723	0.0276003	0.023443	1988	tags=34%, list=27%, signal=26%	SQSTM1/ELOB/PSMD2/PSMC3/ISG15/PSMD8/RACK1/PSMD14/GABARAP/VCP/HSP90AB1/DAB2/PSMC1/NOP53/AURKA/SELENOS/UBE2S/SH3RF1/PBK/STUB1/GIPC1/TGFB1I1/PSMA2/SMURF2/TRIP12/NPLOC4/UCHL1/PSMB7/USP14/DDA1/PSMC5/CDC20/PLK1/UBR4/PSMD12/PSMB6/ASCC3/PSMD3/PSMD13/XPO1/ELOC/CALR/PSMD1/PSMC4/UFD1/MDM2/DNAJC10/UBC/PSMD4/ECPAS/FBXW5/PPP2CB/CSNK2A2/HSPA5/PSMD7/HSP90B1/USP7/CHMP3/PNPT1/CSNK2A1/UBE2G2/UBE2K/USP5/DDRGK1/SMARC…	CD146+ NES- MSCs	GO_BP	3.17.0
GO:0032963	collagen metabolic process	47	-0.589587	-1.91442	0.000773483	0.029533	0.0250845	656	tags=36%, list=9%, signal=33%	CYGB/CTSL/MMP14/CTSK/RCN3/DDR2/MRC2/ERRFI1/ENG/ADAMTS2/COL1A1/SERPINH1/PDGFRB/COL5A1/MMP2/PCOLCE/COL1A2	CD146+ NES- MSCs	GO_BP	3.17.0
GO:0071103	DNA conformation change	57	0.516841	1.77284	0.000805831	0.0304909	0.0258982	1511	tags=42%, list=21%, signal=34%	TOP2A/HMGA1/XRCC5/XRCC6/DDX3X/MCM5/CHD8/ASCC3/DDX1/RUVBL2/ERCC2/G3BP1/TOP1/RUVBL1/NAV2/MCM7/MCM4/MCM3/HMGB3/UPF1/DHX9/HNRNPA2B1/FBH1/DHX36	CD146+ NES- MSCs	GO_BP	3.17.0
GO:0048285	organelle fission	242	0.359961	1.53335	0.000828008	0.0310503	0.0263733	2163	tags=44%, list=30%, signal=32%	TOP2A/MKI67/CENPX/CENPF/TPX2/HNRNPU/CCNB1/NUDC/AURKA/ASPM/UBE2S/KPNB1/SMARCA5/ANLN/DLGAP5/CORO1C/FIS1/UCP2/RAD21/FLNA/CDC20/PIN1/PLK1/NAA10/CENPE/AURKAIP1/ANKLE2/PSMD13/ACTR3/SPDL1/CALR/DYNC1LI1/IK/SGO2/SMC1A/KIF23/NUSAP1/GOLGA2/TPR/FBXW5/MYBL2/DAPK3/KIF2A/KIF4A/BUB1B/CDCA8/PTTG1/DCTN2/CHMP3/CDC42/WAPL/KIF2C/KIF20B/BAZ1B/AKAP8L/NME6/C9orf78/SPIRE1/ACTR2/KIF11/P3H4/CDC25B/RRS1/NCAPH2/INCENP/MYBL1/…	CD146+ NES- MSCs	GO_BP	3.17.0
GO:0030239	myofibril assembly	23	0.658731	1.86594	0.000857408	0.0313829	0.0266558	905	tags=57%, list=12%, signal=50%	KRT19/KRT8/ANKRD1/PLEC/MYL9/CSRP1/FLNC/TPM1/WDR1/ITGB1/FLII/AKAP13/TMOD3	CD146+ NES- MSCs	GO_BP	3.17.0
GO:0032392	DNA geometric change	53	0.526552	1.77988	0.000859076	0.0313829	0.0266558	1511	tags=43%, list=21%, signal=35%	TOP2A/HMGA1/XRCC5/XRCC6/DDX3X/MCM5/CHD8/ASCC3/DDX1/RUVBL2/ERCC2/G3BP1/RUVBL1/NAV2/MCM7/MCM4/MCM3/HMGB3/UPF1/DHX9/HNRNPA2B1/FBH1/DHX36	CD146+ NES- MSCs	GO_BP	3.17.0
GO:0032388	positive regulation of intracellular transport	113	0.4377	1.68662	0.000863698	0.0313829	0.0266558	1131	tags=28%, list=15%, signal=24%	NMT1/CD81/EZR/MYO1C/HRAS/DAB2/DYNC1H1/MSN/B3GAT3/FIS1/ANXA2/FLNA/TRIM28/YWHAE/KHDRBS1/IPO5/HSP90AA1/EHD2/HUWE1/PTGS2/EHD1/SH3GLB1/TPR/PCM1/CSNK2A2/RIPOR1/NCBP2/RDX/KIF20B/BCAP31/PCNT/USP36	CD146+ NES- MSCs	GO_BP	3.17.0
GO:0019637	organophosphate metabolic process	453	0.313043	1.41914	0.000866766	0.0313829	0.0266558	1163	tags=21%, list=16%, signal=19%	MT-ATP6/NDUFA13/MT-ND5/ATP5ME/ATP5MF/ATP5F1D/MT-ND1/ATP5F1E/MT-ND3/HSPA8/QPRT/ATP5MPL/NPPB/ATP5MG/UPP1/PFKP/NDUFA11/MT-ND4/ATP5IF1/NDUFS6/ATP5F1A/ATP5MC1/PAPSS2/VCP/ATP5MD/HK1/ATP5F1B/SLC25A1/APRT/MT-ND4L/EIF6/CTPS1/APP/MT-ATP8/MT-CO2/PDXK/ELOVL1/ATP5PF/NDUFV1/ATP5MC2/UQCC3/NAXE/FIS1/UCP2/ATP5PO/DPYD/ACSL4/IER3/ATP5PD/NME1/DTYMK/ATP5F1C/ATP5PB/PKM/TKT/NDUFS8/ABHD12/IMPA1/GUK1/PGP/NME4/TYMP/HADHA/…	CD146+ NES- MSCs	GO_BP	3.17.0
GO:0050000	chromosome localization	60	0.512296	1.77476	0.000930699	0.0331266	0.0281368	2389	tags=58%, list=33%, signal=40%	CENPF/HNRNPU/CCNB1/DYNC1H1/NUDC/KPNB1/DLGAP5/LMNA/CENPE/MAP1S/ACTR3/SPDL1/CDCA8/DCTN2/CHMP3/KIF2C/ACTR2/RRS1/INCENP/VPS4A/NUMA1/NUP62/BIRC5/KIFC1/KIF14/CUL3/NUP98/VPS4B/CDT1/NDE1/KIF18A/SPAG5/TTL/NDC80/CHMP6	CD146+ NES- MSCs	GO_BP	3.17.0
GO:0006397	mRNA processing	302	0.342366	1.49451	0.000928406	0.0331266	0.0281368	2428	tags=49%, list=33%, signal=34%	HNRNPM/RBMX/HSPA8/NCL/HNRNPU/APP/SUPT6H/SRRM2/FAM50A/PRPF8/HNRNPR/KHDRBS1/ARL6IP4/MTREX/SNRPN/LSM7/SNRPB/PNN/NBDY/PRPF4B/ADARB1/THRAP3/SRPK1/PUF60/SFPQ/TSSC4/SF3B1/SNU13/VIRMA/IK/RBM8A/YTHDC1/DDX1/PRPF6/FXR1/PRDX6/CTNNBL1/RBM17/NCBP2/PTBP1/PNPT1/SNRNP25/SRRT/SCAF1/FRG1/MBNL1/KHSRP/RRP1B/SYNCRIP/AKAP8L/C9orf78/HNRNPK/YBX1/U2AF2/TBRG4/SNRNP200/PHRF1/SCAF11/HSF1/SFSWAP/DHX9/DDX39A/SRRM1/ADAR/RBM28/S…	CD146+ NES- MSCs	GO_BP	3.17.0
GO:0030866	cortical actin cytoskeleton organization	22	0.661526	1.85566	0.00101252	0.0354474	0.0301081	823	tags=41%, list=11%, signal=36%	CAVIN3/EZR/PLEC/TLN1/ROCK1/ANLN/EHD2/CALR/ROCK2	CD146+ NES- MSCs	GO_BP	3.17.0
GO:0009636	response to toxic substance	86	-0.495922	-1.80377	0.00101278	0.0354474	0.0301081	871	tags=28%, list=12%, signal=25%	CAT/SOD1/AHR/ESD/FBLN5/PRDX4/CDK1/CYGB/HBB/MGST1/SLC7A11/GPX7/EPHX1/MGST3/PTGES/TXN/PDGFRB/ATF4/NQO1/FOS/GPX1/NUPR1/CYP1B1/PENK	CD146+ NES- MSCs	GO_BP	3.17.0
GO:0035094	response to nicotine	20	-0.733316	-1.98229	0.00105629	0.036571	0.0310624	123	tags=35%, list=2%, signal=35%	HMOX1/SLC7A11/VCAM1/B2M/MMP2/GPX1/PENK	CD146+ NES- MSCs	GO_BP	3.17.0
GO:0032508	DNA duplex unwinding	48	0.537024	1.78186	0.00107101	0.036571	0.0310624	1511	tags=44%, list=21%, signal=35%	TOP2A/HMGA1/XRCC5/XRCC6/DDX3X/MCM5/CHD8/ASCC3/DDX1/RUVBL2/ERCC2/G3BP1/RUVBL1/NAV2/MCM7/MCM4/MCM3/UPF1/DHX9/FBH1/DHX36	CD146+ NES- MSCs	GO_BP	3.17.0
GO:0019941	modification-dependent protein catabolic process	387	0.324169	1.44931	0.0010654	0.036571	0.0310624	1988	tags=33%, list=27%, signal=26%	SQSTM1/ELOB/PSMD2/PSMC3/ISG15/PSMD8/RACK1/PSMD14/GABARAP/VCP/HSP90AB1/DAB2/PSMC1/NOP53/AURKA/SELENOS/UBE2S/SH3RF1/PBK/STUB1/GIPC1/TGFB1I1/PSMA2/SMURF2/TRIP12/NPLOC4/UCHL1/PSMB7/USP14/DDA1/PSMC5/CDC20/PLK1/UBR4/PSMD12/PSMB6/ASCC3/PSMD3/PSMD13/XPO1/ELOC/CALR/PSMD1/PSMC4/UFD1/MDM2/DNAJC10/UBC/PSMD4/ECPAS/FBXW5/PPP2CB/CSNK2A2/HSPA5/PSMD7/HSP90B1/USP7/CHMP3/CSNK2A1/UBE2G2/UBE2K/USP5/DDRGK1/SMARCC1/BCA…	CD146+ NES- MSCs	GO_BP	3.17.0
GO:0055002	striated muscle cell development	24	0.646154	1.84851	0.00113744	0.0382179	0.0324613	905	tags=54%, list=12%, signal=48%	KRT19/KRT8/ANKRD1/PLEC/MYL9/CSRP1/FLNC/TPM1/WDR1/ITGB1/FLII/AKAP13/TMOD3	CD146+ NES- MSCs	GO_BP	3.17.0
GO:0045859	regulation of protein kinase activity	273	0.348585	1.50441	0.00112984	0.0382179	0.0324613	1562	tags=29%, list=21%, signal=24%	GREM1/CCND1/GPRC5A/PLEC/HMGA2/TPX2/RACK1/DKK1/FLT1/IQGAP1/CDC37/ATP2B4/THBS1/THY1/HRAS/HSP90AB1/CCNB1/NR2F2/DAB2/MAP2K2/PAK2/APP/PHB/DNAJA1/XRCC5/XRCC6/UCHL1/CDKN1A/CORO1C/DDX3X/YWHAG/PLK1/CENPE/IPO5/IRAK1/HSP90AA1/RTRAF/PKN1/HBEGF/ADARB1/GTPBP4/SLC8A1/CALM1/FGF2/CCNA2/PRKAR2A/CAMK2N1/CDKN3/AKAP13/GSTP1/EGFR/SYAP1/TAOK3/SNX6/TRIM27/MVP/SASH1/HGS/IPO7/CDC25B/TNFAIP3/HTT/APC/NPM1/ADAR/BMP4/PTPN1/EC…	CD146+ NES- MSCs	GO_BP	3.17.0
GO:0051640	organelle localization	310	0.338496	1.48133	0.00116005	0.0386684	0.0328439	2369	tags=43%, list=32%, signal=30%	EZR/CDH2/ACTN4/MYO1C/CENPF/HNRNPU/MYH9/CCNB1/NECTIN2/DCTN1/YWHAZ/DYNC1H1/NUDC/TRAPPC2L/EIF6/ASPM/BLOC1S1/KPNB1/MAP4/LRPPRC/UCHL1/DLGAP5/LMNA/AKAP9/PLK1/SPAG9/RAB3B/CENPE/MAP1S/RPS15/ACTR3/XPO1/SPDL1/ITGB1/TCIRG1/CALM1/ARCN1/ITGA4/MAP1B/NUSAP1/PCM1/STX2/ARHGAP21/RIPOR1/VTI1B/DEF8/RAB8A/CDCA8/DCTN2/CHMP3/SYT1/LSG1/ATP13A2/TPGS1/CDC42/KIF2C/PAFAH1B1/FBXW11/FAM98A/SPIRE1/ACTR2/HGS/CFL1/LMNB1/RRS1/INC…	CD146+ NES- MSCs	GO_BP	3.17.0
GO:1901879	regulation of protein depolymerization	47	0.535946	1.77153	0.00123115	0.0401179	0.0340751	1439	tags=47%, list=20%, signal=38%	TPX2/SPTBN1/SPTAN1/CKAP2/LIMA1/MTPN/WDR1/NAV3/MAP1S/DSTN/ASPH/HDGFL3/MAP1B/FLII/TMOD3/RDX/ADD1/WASHC2C/APC/TRIOBP/EPS8/SWAP70	CD146+ NES- MSCs	GO_BP	3.17.0
GO:0031032	actomyosin structure organization	85	0.464044	1.70931	0.00124152	0.0401179	0.0340751	1018	tags=36%, list=14%, signal=32%	KRT19/KRT8/ANKRD1/PLEC/MYL9/CSRP1/FLNC/MYH9/MYH10/TPM1/ZYX/PAK2/LIMCH1/ROCK1/ANLN/WDR1/CNN2/CDC42BPB/RAC1/TJP1/SORBS3/ITGB1/PHLDB2/ROCK2/CNN1/FLII/AKAP13/PPFIA1/TMOD3/NRP1/CDC42	CD146+ NES- MSCs	GO_BP	3.17.0
GO:0048858	cell projection morphogenesis	241	0.355977	1.51566	0.00124174	0.0401179	0.0340751	1308	tags=28%, list=18%, signal=24%	METRN/CDH2/MACF1/IQGAP1/THY1/NRP2/HSP90AB1/MAP2K2/SGK1/VCL/PAK2/GOLGA4/BDNF/APP/FARP1/CUX1/AURKA/LMO4/DBN1/EXT1/ROCK1/EIF2AK4/UCHL1/TNIK/NRDC/CORO1C/NEXN/EFNB2/SPART/ITGA1/SPAG9/RAC1/MAP1S/HSP90AA1/ECE1/YWHAH/NIN/ADARB1/PTPN11/ITGB1/IGF2BP1/ITGA4/MAP1B/MYO9B/CAPRIN1/MBP/PACSIN2/CYFIP1/CTTN/RAB8A/MFSD2A/SYT1/GDI1/NRP1/CD44/CDC42/TAOK3/PAFAH1B1/KIF20B/CFL1/DBNL/TRIO/ALCAM/PRKG1/SIPA1L1/NRXN3/RERE/A…	CD146+ NES- MSCs	GO_BP	3.17.0
GO:0072359	circulatory system development	479	-0.315575	-1.43707	0.00122289	0.0401179	0.0340751	593	tags=16%, list=8%, signal=16%	HMOX1/ADAM12/SERPINF1/SRI/NR4A1/PTGIS/CLIC4/PCNA/MMP14/HSPB1/IFT20/PAM/ITGAV/TNFRSF1A/RHOB/RAMP1/ANPEP/CITED2/ADAMTS5/PDCD6/WNT5A/UNC5B/PDLIM2/LEPR/CTNNB1/C1GALT1/FBN1/CALD1/FKBP10/B4GALT1/SLIT3/NOTCH3/RHOA/CHI3L1/BTG1/BICC1/SORBS2/EMP2/PGF/MKKS/EFEMP2/PDGFRA/NPR3/IRX3/ZFP36L1/EGR1/LOX/SOX4/ID2/COL8A1/ERRFI1/ENG/ID1/GJA1/CRIP1/MFGE8/JUNB/COL1A1/VCAM1/ID3/PDGFRB/LRP1/COMP/COL5A1/FHL2/THBS2/MMP2/TG…	CD146+ NES- MSCs	GO_BP	3.17.0
GO:0043549	regulation of kinase activity	309	0.33785	1.47806	0.00130359	0.0417946	0.0354993	1562	tags=28%, list=21%, signal=23%	GREM1/CCND1/CD81/GPRC5A/PLEC/HMGA2/TPX2/RACK1/DKK1/FLT1/IQGAP1/CDC37/ATP2B4/THBS1/HNRNPU/THY1/HRAS/HSP90AB1/CCNB1/NR2F2/DAB2/MAP2K2/PAK2/APP/PHB/LMO4/DNAJA1/XRCC5/XRCC6/UCHL1/CDKN1A/CORO1C/DDX3X/YWHAG/PLK1/CENPE/IPO5/IRAK1/HSP90AA1/RTRAF/PKN1/HBEGF/ADARB1/GTPBP4/SLC8A1/CALM1/FGF2/CCNA2/PRKAR2A/CAMK2N1/CDKN3/AKAP13/GSTP1/DGKZ/EGFR/ZNF622/CDC42/SYAP1/TAOK3/PIP4K2A/SNX6/TRIM27/MVP/SASH1/HGS/IPO7/CDC…	CD146+ NES- MSCs	GO_BP	3.17.0
GO:0032479	regulation of type I interferon production	46	0.538831	1.77374	0.00133878	0.0422774	0.0359093	1555	tags=48%, list=21%, signal=38%	ISG15/HSPD1/NPLOC4/DDX3X/IRAK1/HSP90AA1/PTPN11/YY1/ATG12/UFD1/IRF3/RIOK3/G3BP1/TOMM70/SETD2/DHX9/TRIM56/SIRPA/GAPDH/DHX36/FLOT1/POLR3D	CD146+ NES- MSCs	GO_BP	3.17.0
GO:0032606	type I interferon production	46	0.538831	1.77374	0.00133878	0.0422774	0.0359093	1555	tags=48%, list=21%, signal=38%	ISG15/HSPD1/NPLOC4/DDX3X/IRAK1/HSP90AA1/PTPN11/YY1/ATG12/UFD1/IRF3/RIOK3/G3BP1/TOMM70/SETD2/DHX9/TRIM56/SIRPA/GAPDH/DHX36/FLOT1/POLR3D	CD146+ NES- MSCs	GO_BP	3.17.0
GO:0070925	organelle assembly	438	0.311424	1.40768	0.00140068	0.043902	0.0372892	1657	tags=29%, list=23%, signal=23%	KRT19/KRT8/EZR/ANKRD1/SYNPO2/PLEC/CENPX/CENPF/TPX2/MYL9/CSRP1/FLNC/HNRNPU/GABARAP/PRRC2C/NECTIN2/TPM1/DCTN1/DYNC1H1/MSN/NOP53/EIF6/AURKA/ASPM/KPNB1/PLK2/MAP4/XRCC5/ANLN/DLGAP5/DDX3X/WDR1/UBAP2L/WDR45B/FLNA/CDC20/MRPL20/PLK1/CENPE/BOP1/ASAP1/RPS15/NBDY/TUBGCP2/G3BP2/EHD2/ATXN2/ACTR3/ITGB1/TCIRG1/ATG12/MRTO4/PRKDC/EHD1/SMC1A/SH3GLB1/KIF23/GOLGA2/TPR/ATP6V0D1/PCM1/G3BP1/MYBL2/FLII/AKAP13/KIF2A/TMOD3…	CD146+ NES- MSCs	GO_BP	3.17.0
GO:1903311	regulation of mRNA metabolic process	173	0.381491	1.56169	0.00142471	0.0443242	0.0376478	2007	tags=40%, list=27%, signal=30%	HNRNPAB/RBMX/SERBP1/HSPA8/NCL/HNRNPU/HNRNPD/SUPT6H/ROCK1/TENT5A/CARHSP1/KHDRBS1/THRAP3/SRPK1/PUF60/IGF2BP2/VIRMA/RBM8A/YTHDC1/IGF2BP1/FXR1/PRDX6/ROCK2/LARP1/TAF15/NCBP2/PTBP1/PNPT1/TUT4/KHSRP/SYNCRIP/HNRNPK/YBX1/U2AF2/TBRG4/UPF1/HSF1/SFSWAP/DHX9/CSDE1/NPM1/SRRM1/HNRNPA2B1/SRSF4/LEO1/SMU1/PUM1/DHX36/SRSF10/SRSF3/RBM10/CDC73/ZBTB7A/RBM25/DDX17/TUT7/CDK11A/KHDRBS3/ZC3H14/SNRPA/HNRNPL/GIGYF2/EXOSC2/C…	CD146+ NES- MSCs	GO_BP	3.17.0
GO:1905475	regulation of protein localization to membrane	92	0.448459	1.67417	0.00149259	0.0446451	0.0379204	398	tags=17%, list=5%, signal=17%	NMT1/SQSTM1/CD81/EZR/CDH2/MYO1C/SPTBN1/RACK1/ITGA3/ATP2B4/MESD/HRAS/DAB2/FIS1/LYPD1/AP2M1	CD146+ NES- MSCs	GO_BP	3.17.0
GO:0120039	plasma membrane bounded cell projection morphogenesis	239	0.354625	1.50866	0.00145581	0.0446451	0.0379204	1308	tags=28%, list=18%, signal=24%	METRN/CDH2/MACF1/IQGAP1/THY1/NRP2/HSP90AB1/MAP2K2/SGK1/VCL/PAK2/GOLGA4/BDNF/APP/FARP1/CUX1/AURKA/LMO4/DBN1/EXT1/ROCK1/EIF2AK4/UCHL1/TNIK/NRDC/CORO1C/NEXN/EFNB2/SPART/ITGA1/SPAG9/RAC1/MAP1S/HSP90AA1/ECE1/YWHAH/NIN/ADARB1/PTPN11/ITGB1/IGF2BP1/ITGA4/MAP1B/MYO9B/CAPRIN1/MBP/CYFIP1/CTTN/RAB8A/MFSD2A/SYT1/GDI1/NRP1/CD44/CDC42/TAOK3/PAFAH1B1/KIF20B/CFL1/DBNL/TRIO/ALCAM/PRKG1/SIPA1L1/NRXN3/RERE/AFG3L2	CD146+ NES- MSCs	GO_BP	3.17.0
GO:0044089	positive regulation of cellular component biogenesis	236	0.355071	1.5084	0.00147397	0.0446451	0.0379204	2018	tags=41%, list=28%, signal=31%	SYNPO2/ISG15/RACK1/AMIGO2/OXTR/THY1/HRAS/VCP/TFRC/EIF4G1/TPM1/DCTN1/DYNC1H1/MSN/LIMCH1/BDNF/RAP1B/STUB1/ROCK1/ANLN/CDC42EP2/DDX3X/PSMC5/TRIM28/STMP1/AKAP9/RAC1/NAV3/SORBS3/HSP90AA1/DNMT1/G3BP2/ACTR3/MAP1B/SH3GLB1/GNL3L/TPR/PHLDB2/ROCK2/G3BP1/CYFIP1/BAX/FSCN1/ARL2/DEF8/CTTN/SLAIN2/ATP13A2/NRP1/CKAP5/CDC42/PIP4K2A/CLSTN1/FAM98A/ACTR2/HGS/KIRREL1/AGRN/MIEN1/HSF1/WASHC2C/VPS4A/HTT/APC/NUMA1/ARPC2/EPS…	CD146+ NES- MSCs	GO_BP	3.17.0
GO:0009887	animal organ morphogenesis	398	-0.326975	-1.46321	0.00148833	0.0446451	0.0379204	867	tags=21%, list=12%, signal=19%	IL6/NOTCH2/SOD1/GPC4/THBS3/SIX1/PRKRA/MGP/DACT1/ATG9A/NTN4/GPC6/TUBA1A/FOXC1/RARG/SNAI2/DLX5/INSIG2/NRG1/HAS2/PRRX1/MFAP2/FZD1/PTN/SERP1/CAV1/LGR4/RUNX2/HOXB2/MAGED1/FAM20A/PDGFC/MMP14/PAM/CITED2/NBL1/ADAMTS5/WNT5A/C12orf57/LTBP3/ID4/CTNNB1/GREM2/FBN1/SLIT3/RHOA/SFRP4/EMP2/RPL38/ANKH/CEBPB/MKKS/EFEMP2/PDGFRA/IRX3/IGF2/TMEM119/SOX4/ID2/COL8A1/ERRFI1/ENG/CRIP1/EFEMP1/COL1A1/ID3/SERPINH1/CTHRC1/PDGF…	CD146+ NES- MSCs	GO_BP	3.17.0
GO:0006412	translation	466	-0.315357	-1.43221	0.00147574	0.0446451	0.0379204	663	tags=17%, list=9%, signal=17%	RPS4Y1/ZFP36/SERP1/RPS24/EEF1B2/RPL12/MRPS14/RPS12/RPS27A/MRPL23/MRPL18/RPL14/PRR16/EIF4A2/HSPB1/EIF1B/RPS2/RPL24/PABPC1/RPL35A/RPL37A/EIF3H/SHMT2/RSL24D1/RPS4X/RPL6/ZFP36L2/RPL19/RBM3/RPL10/LSM1/RPL13/RPL22L1/RPL7A/RPS13/RPS16/RPS7/EIF3L/RPL32/RHOA/SRP9/RPL15/RPLP2/RWDD1/EIF1/EIF3F/RPLP0/RPL38/RPS3/RPL17/CIRBP/RPS15A/RPL23/RPS27/ZFP36L1/SOX4/RPS29/RPL3/RPS23/EIF3E/RPL9/EEF1A1/RPL39/RPS3A/RPL34/R…	CD146+ NES- MSCs	GO_BP	3.17.0
GO:0043043	peptide biosynthetic process	475	-0.314294	-1.43018	0.0014988	0.0446451	0.0379204	663	tags=17%, list=9%, signal=17%	RPS4Y1/ZFP36/SERP1/RPS24/EEF1B2/RPL12/MRPS14/RPS12/RPS27A/MRPL23/MRPL18/RPL14/PRR16/EIF4A2/HSPB1/EIF1B/RPS2/RPL24/PABPC1/SLC7A11/RPL35A/RPL37A/EIF3H/SHMT2/RSL24D1/RPS4X/RPL6/ZFP36L2/RPL19/RBM3/RPL10/LSM1/RPL13/RPL22L1/RPL7A/RPS13/RPS16/RPS7/EIF3L/RPL32/RHOA/SRP9/RPL15/RPLP2/RWDD1/EIF1/EIF3F/RPLP0/RPL38/RPS3/RPL17/CIRBP/RPS15A/RPL23/RPS27/ZFP36L1/SOX4/RPS29/RPL3/RPS23/EIF3E/RPL9/EEF1A1/RPL39/RPS3A…	CD146+ NES- MSCs	GO_BP	3.17.0
GO:0001501	skeletal system development	222	-0.37708	-1.58144	0.00153019	0.0452591	0.0384418	857	tags=24%, list=12%, signal=22%	NOTCH2/THBS3/SIX1/PRKRA/MGP/ATG9A/FOXC1/RARG/SNAI2/DLX5/INSIG2/HAS2/PAPSS1/PRRX1/HEXA/HSPB11/SERP1/RUNX2/HOXB2/PDGFC/MMP14/CITED2/WNT5A/CTSK/LTBP3/LEPR/ACAN/CTNNB1/RPL13/FBN1/DDR2/RHOA/CHI3L1/SFRP4/RPL38/ANKH/MKKS/PDGFRA/NPR3/LOX/TMEM119/SOX4/VKORC1/ENG/GJA1/EFEMP1/COL1A1/SERPINH1/CYTL1/COMP/MMP2/TGFBI/BGN/COL1A2	CD146+ NES- MSCs	GO_BP	3.17.0
GO:0034599	cellular response to oxidative stress	150	-0.413909	-1.6464	0.00154608	0.0454093	0.0385695	871	tags=21%, list=12%, signal=19%	CAT/NR4A2/IL6/SOD1/PRKRA/FBLN5/FZD1/CDK1/MGST1/HMOX1/CHCHD2/PCNA/HSPB1/RHOB/SLC7A11/PYCR1/GPX7/CTNNB1/DDR2/RWDD1/RPS3/PDGFRA/BNIP3/TXN/ATF4/NQO1/FOS/MMP2/GPX1/CYP1B1/PENK	CD146+ NES- MSCs	GO_BP	3.17.0
GO:0034502	protein localization to chromosome	58	0.502215	1.72933	0.00159122	0.0459084	0.0389933	2572	tags=62%, list=35%, signal=41%	VCP/CCT3/XRCC5/DKC1/CCT5/RAD21/PLK1/CCT7/SPDL1/IK/RUVBL2/GNL3L/CCT6A/CCT8/BUB1B/WAPL/CTCF/KNL1/SETD2/ZMYND8/CCT4/TERF2IP/TERF2/XRCC4/GNL3/BUB3/NIPBL/CDT1/TTK/CCT2/NDC80/EZH2/TCP1/SMC5/LRWD1/AURKB	CD146+ NES- MSCs	GO_BP	3.17.0
GO:0044839	cell cycle G2/M phase transition	86	0.457665	1.68921	0.00160158	0.0459084	0.0389933	1328	tags=31%, list=18%, signal=26%	CCND1/PPME1/CENPF/CCNB1/NOP53/APP/BRD4/AURKA/CDKN1A/RAD21/AVEN/IER3/PLK1/KHDRBS1/CALM1/CCNA2/CCNQ/FOXM1/TAOK3/AKAP8L/USP47/BACH1/CDC25B/ATF5/VPS4A/NPM1/RRM1	CD146+ NES- MSCs	GO_BP	3.17.0
GO:0050673	epithelial cell proliferation	184	-0.393755	-1.61153	0.00161772	0.0459084	0.0389933	874	tags=23%, list=12%, signal=21%	NCSTN/IL6/CDK4/NOTCH2/SIX1/FAP/MYDGF/SNAI2/DLX5/HAS2/PTN/ZFP36/CAV1/LGR4/HMOX1/SERPINF1/RUNX2/NR4A1/MAGED1/MMP14/LAMC1/PDCD6/WNT5A/CTNNB1/B4GALT1/PGF/CEBPB/ZFP36L1/IGF2/ID2/COL8A1/ERRFI1/ID1/B2M/FGF7/HTRA1/SPARC/CXCL12/IGFBP3/IGFBP4/GPX1/NUPR1	CD146+ NES- MSCs	GO_BP	3.17.0
GO:0032386	regulation of intracellular transport	177	0.377335	1.54844	0.0016076	0.0459084	0.0389933	1440	tags=32%, list=20%, signal=27%	NMT1/CD81/EZR/MYO1C/ATP5IF1/RANGAP1/HRAS/DAB2/MAP2K2/DYNC1H1/MSN/B3GAT3/SUPT6H/FIS1/ANXA2/FLNA/IER3/TRIM28/YWHAE/KHDRBS1/IPO5/HSP90AA1/PTPN11/EHD2/HUWE1/PTGS2/XPO1/EHD1/MAP1B/SH3GLB1/TPR/PCM1/CSNK2A2/NOLC1/PPP1R12A/RIPOR1/YIPF5/NCBP2/USP7/CHMP3/RDX/GDI1/ATP13A2/UBE2G2/KIF20B/BCAP31/PCNT/AKAP8L/USP36/SETD2/DHX9/BMP4/NUMA1/PTPN1/ECT2/NF2/PARK7	CD146+ NES- MSCs	GO_BP	3.17.0
GO:0051668	localization within membrane	343	0.327436	1.44725	0.00158552	0.0459084	0.0389933	1294	tags=24%, list=18%, signal=20%	KRT18/NDUFA13/NMT1/SQSTM1/CD81/EZR/CDH2/MYO1C/SPTBN1/RACK1/MACF1/TIMM13/ITGA3/ATP2B4/MESD/THY1/HRAS/TIMM10/DAB2/TM9SF3/GOLGA4/TSPAN5/HSPA4/ROCK1/TNIK/SSR3/NAXE/FIS1/LYPD1/AP2M1/FLNA/LMNA/PACS1/RAB3B/RAC1/HSP90AA1/TMEM88/EHD2/OPTN/TRAM2/TIMM8B/SIL1/SRP68/ITGB1/EHD1/ITGA4/TOMM40/SH3GLB1/SLC9A3R2/MYADM/ROCK2/HSPA5/VTI1B/MTX1/ABHD17A/SEC61A1/NECTIN3/PPFIA1/BAX/RAB8A/TOMM70/EGFR/RDX/GDI1/VPS53/CLSTN1/…	CD146+ NES- MSCs	GO_BP	3.17.0
GO:0071295	cellular response to vitamin	15	-0.768265	-1.94509	0.00171196	0.0482567	0.0409879	179	tags=33%, list=2%, signal=33%	SNAI2/GAS6/COL1A1/POSTN/PENK	CD146+ NES- MSCs	GO_BP	3.17.0
GO:0001503	ossification	189	-0.387993	-1.59322	0.00177636	0.0493086	0.0418815	760	tags=22%, list=10%, signal=20%	SMOC1/FOXC1/SNAI2/DLX5/KAZALD1/FZD1/PTN/LGR4/RUNX2/MMP14/VCAN/WNT5A/CTSK/LTBP3/ID4/SCUBE3/ATRAID/CTNNB1/DDR2/RHOA/RPL38/ANKH/CEBPB/MRC2/LOX/IGF2/TMEM119/JUNB/COL1A1/ID3/CTHRC1/ATF4/COMP/COL6A1/SRGN/TNC/FHL2/MMP2/COL1A2/ITGA11/IGFBP3/PENK	CD146+ NES- MSCs	GO_BP	3.17.0
GO:1901137	carbohydrate derivative biosynthetic process	324	0.329302	1.4472	0.0017845	0.0493086	0.0418815	1554	tags=30%, list=21%, signal=25%	MT-ATP6/NDUFA13/MT-ND5/ATP5ME/ATP5MF/ATP5F1D/MT-ND1/ATP5F1E/MT-ND3/ATP5MPL/NPPB/ATP5MG/UPP1/NDUFA11/MT-ND4/NDUFS6/ATP5F1A/ATP5MC1/PAPSS2/VCP/ATP5MD/ATP5F1B/SLC25A1/APRT/MT-ND4L/CTPS1/MT-ATP8/B3GAT3/MT-CO2/EXT1/ELOVL1/ATP5PF/NDUFV1/ATP5MC2/UQCC3/ATP5PO/ACSL4/ATP5PD/NME1/DTYMK/OGA/ATP5F1C/ATP5PB/TKT/NDUFS8/HBEGF/GUK1/NME4/AATF/PDHA1/MLEC/NDUFS7/RRM2/NT5E/GOLGA2/ALG3/NDUFB7/IMPDH1/ATP5MC3/NDUFB10/MT…	CD146+ NES- MSCs	GO_BP	3.17.0
GO:0006511	ubiquitin-dependent protein catabolic process	381	0.318867	1.42367	0.00177639	0.0493086	0.0418815	1722	tags=29%, list=24%, signal=23%	SQSTM1/ELOB/PSMD2/PSMC3/PSMD8/RACK1/PSMD14/GABARAP/VCP/HSP90AB1/DAB2/PSMC1/NOP53/AURKA/SELENOS/UBE2S/SH3RF1/PBK/STUB1/GIPC1/TGFB1I1/PSMA2/SMURF2/TRIP12/NPLOC4/UCHL1/PSMB7/USP14/DDA1/PSMC5/CDC20/PLK1/UBR4/PSMD12/PSMB6/ASCC3/PSMD3/PSMD13/XPO1/ELOC/CALR/PSMD1/PSMC4/UFD1/MDM2/DNAJC10/PSMD4/ECPAS/FBXW5/PPP2CB/CSNK2A2/HSPA5/PSMD7/HSP90B1/USP7/CHMP3/CSNK2A1/UBE2G2/UBE2K/USP5/DDRGK1/SMARCC1/BCAP31/FBXW11…	CD146+ NES- MSCs	GO_BP	3.17.0
GO:0006974	cellular response to DNA damage stimulus	496	0.3011	1.37533	0.00181348	0.0497817	0.0422832	1932	tags=32%, list=26%, signal=25%	CCND1/TOP2A/ANKRD1/HMGA2/CENPX/PSMD14/MAP3K20/VCP/CBX3/SGK1/CBX1/NOP53/POLR2I/TAF10/PTTG1IP/BRD4/PAXX/PLK2/STUB1/SMARCA5/XRCC5/SMARCD1/EIF2AK4/XRCC6/PHLDA3/TRIP12/CDKN1A/ZNHIT1/RAD21/IER3/TRIM28/ENDOG/PLK1/PPP1R15A/SMARCA4/NUAK1/MGMT/ZBTB38/SUPT16H/MTREX/TFPT/MCM5/BRD7/PTPN11/YY1/HUWE1/NSD2/ASCC3/SFPQ/FAAP20/HDGFL2/DDX1/RUVBL2/CHD4/PRKDC/FXR1/SMC1A/AATF/MDM2/MICA/IRF3/REXO4/SSRP1/ERCC2/GTSE1/SMCH…	CD146+ NES- MSCs	GO_BP	3.17.0
GO:0031960	response to corticosteroid	65	-0.519117	-1.79501	0.00183628	0.0500803	0.0425369	660	tags=32%, list=9%, signal=30%	ZFP36/FIBIN/SERPINF1/FBXO32/PCNA/PAM/ZFP36L2/SLIT3/RHOA/ZFP36L1/FOSB/ERRFI1/ENG/PTGDS/RPL27/COL1A1/DDIT4/IGFBP7/FOS/IGFBP2/CYP1B1	CD146+ NES- MSCs	GO_BP	3.17.0
GO:0034504	protein localization to nucleus	179	0.3731	1.5336	0.00185807	0.0503476	0.0427639	2201	tags=46%, list=30%, signal=33%	SQSTM1/RANGAP1/HNRNPU/TFRC/NOP53/KPNA4/PTTG1IP/CCT3/KPNB1/TNPO1/DKC1/SYNE1/CCT5/CDKN1A/FLNA/LMNA/TRIM28/PIN1/YWHAE/PLK1/IPO5/HSP90AA1/CHCHD10/CCT7/HDGF/PTGS2/XPO1/CALR/KPNA2/MDM2/TPR/NOLC1/CCT6A/CSE1L/CCT8/ARL2/KPNA3/ATP13A2/KPNA1/IPO7/LMNB1/RRS1/CTNNA1/PPP1R10/BMP4/POM121C/ECT2/POM121/TXNIP/NF2/PARK7/NUP62/RBM22/RANBP2/PARP1/JUP/CCT4/ZBTB7A/CD2AP/TOR1AIP2/PKIG/LMNB2/ZPR1/UTP25/NUP50/MEPCE/RAP1GD…	CD146+ NES- MSCs	GO_BP	3.17.0
GO:0032355	response to estradiol	52	-0.552065	-1.8312	0.00197096	0.0523645	0.044477	169	tags=25%, list=2%, signal=25%	PCNA/PAM/CTNNB1/ARPC1B/COL1A1/PDGFRB/CRYAB/NQO1/MMP2/GPX1/IGFBP2/CYP1B1/PENK	CD146+ NES- MSCs	GO_BP	3.17.0
GO:0051384	response to glucocorticoid	55	-0.542759	-1.8188	0.00199556	0.0523645	0.044477	660	tags=33%, list=9%, signal=30%	ZFP36/FIBIN/SERPINF1/FBXO32/PCNA/PAM/ZFP36L2/SLIT3/RHOA/ZFP36L1/FOSB/ERRFI1/PTGDS/DDIT4/IGFBP7/FOS/IGFBP2/CYP1B1	CD146+ NES- MSCs	GO_BP	3.17.0
GO:0006337	nucleosome disassembly	13	0.734488	1.81376	0.00197734	0.0523645	0.044477	1067	tags=62%, list=15%, signal=53%	SET/HMGA1/SMARCD1/SMARCA4/SUPT16H/SSRP1/GRWD1/SMARCC1	CD146+ NES- MSCs	GO_BP	3.17.0
GO:0072659	protein localization to plasma membrane	142	0.396515	1.57865	0.00200731	0.0523645	0.044477	1115	tags=26%, list=15%, signal=23%	KRT18/SQSTM1/CD81/EZR/CDH2/SPTBN1/RACK1/MACF1/ITGA3/ATP2B4/DAB2/GOLGA4/TSPAN5/ROCK1/TNIK/LYPD1/AP2M1/FLNA/PACS1/RAB3B/TMEM88/EHD2/OPTN/ITGB1/EHD1/SLC9A3R2/ROCK2/VTI1B/NECTIN3/PPFIA1/RAB8A/EGFR/RDX/MPP5/ATP1B3/CLTC/BCL2L1	CD146+ NES- MSCs	GO_BP	3.17.0
GO:1990778	protein localization to cell periphery	174	0.376624	1.54275	0.00196573	0.0523645	0.044477	1122	tags=24%, list=15%, signal=21%	KRT18/SQSTM1/CD81/EZR/CDH2/SPTBN1/RACK1/MACF1/ITGA3/ATP2B4/HRAS/DAB2/GOLGA4/TSPAN5/ROCK1/TNIK/LYPD1/AP2M1/FLNA/PACS1/PLK1/RAB3B/TMEM88/EHD2/OPTN/ITGB1/EHD1/SLC9A3R2/MYADM/ROCK2/VTI1B/NECTIN3/PPFIA1/RAB8A/EGFR/RDX/CLSTN1/MPP5/ATP1B3/CLTC/BCL2L1/NUBP1	CD146+ NES- MSCs	GO_BP	3.17.0
GO:0006281	DNA repair	343	0.324264	1.43323	0.00199526	0.0523645	0.044477	1906	tags=31%, list=26%, signal=24%	HMGA2/CENPX/PSMD14/VCP/NOP53/POLR2I/TAF10/PAXX/STUB1/SMARCA5/XRCC5/SMARCD1/XRCC6/TRIP12/RAD21/IER3/TRIM28/SMARCA4/MGMT/SUPT16H/TFPT/MCM5/BRD7/YY1/HUWE1/NSD2/ASCC3/SFPQ/FAAP20/HDGFL2/DDX1/RUVBL2/CHD4/PRKDC/SMC1A/REXO4/SSRP1/ERCC2/SMCHD1/FOXM1/RUVBL1/BOD1L1/NTHL1/PTTG1/EGFR/USP7/MCM7/MCM4/BCL7A/OTUB1/TAOK3/CEP164/CINP/MCM3/SMARCC1/USP47/RIF1/SPIRE1/BACH1/ACTR2/UPF1/SETD2/HSF1/PPP5C/USP10/DHX9/SHLD2…	CD146+ NES- MSCs	GO_BP	3.17.0
GO:0070201	regulation of establishment of protein localization	234	0.350956	1.48955	0.00204797	0.0530954	0.0450978	1144	tags=23%, list=16%, signal=20%	SAA1/NMT1/CD81/EZR/ANKRD1/HSPA8/MYO1C/RACK1/FRMD4A/ATP5IF1/RANGAP1/HRAS/MYH10/TMEM132A/CCT3/B3GAT3/DNAJA1/DKC1/WLS/CCT5/FIS1/UCP2/FLNA/ACSL4/TRIM28/YWHAE/IPO5/HSP90AA1/CCT7/PTPN11/HUWE1/NSD2/PTGS2/XPO1/TCIRG1/SH3GLB1/TPR/PCM1/CSNK2A2/NOLC1/CCT6A/RIPOR1/CCT8/RAB8A/TOMM70/GDI1/ATP13A2/UBE2G2/KIF20B/SELENOK/BCAP31/PCNT/USP36/VPS28	CD146+ NES- MSCs	GO_BP	3.17.0
GO:0045132	meiotic chromosome segregation	42	0.543139	1.75616	0.00207812	0.0535465	0.045481	1355	tags=40%, list=19%, signal=33%	TOP2A/CENPX/AURKA/ASPM/RAD21/PLK1/ACTR3/SGO2/SMC1A/GOLGA2/BUB1B/PTTG1/C9orf78/ACTR2/P3H4/NCAPH2/TRIP13	CD146+ NES- MSCs	GO_BP	3.17.0
GO:0048812	neuron projection morphogenesis	231	0.351363	1.48867	0.00216134	0.0553515	0.0470141	1308	tags=28%, list=18%, signal=23%	METRN/CDH2/MACF1/IQGAP1/THY1/NRP2/HSP90AB1/MAP2K2/SGK1/VCL/PAK2/GOLGA4/BDNF/APP/FARP1/CUX1/AURKA/LMO4/DBN1/EXT1/ROCK1/EIF2AK4/UCHL1/TNIK/NRDC/NEXN/EFNB2/SPART/ITGA1/SPAG9/RAC1/MAP1S/HSP90AA1/ECE1/YWHAH/NIN/ADARB1/PTPN11/ITGB1/IGF2BP1/ITGA4/MAP1B/CAPRIN1/MBP/CYFIP1/CTTN/RAB8A/MFSD2A/SYT1/GDI1/NRP1/CDC42/TAOK3/PAFAH1B1/KIF20B/CFL1/DBNL/TRIO/ALCAM/PRKG1/SIPA1L1/NRXN3/RERE/AFG3L2	CD146+ NES- MSCs	GO_BP	3.17.0
GO:0043244	regulation of protein-containing complex disassembly	70	0.474541	1.68869	0.00222525	0.0566428	0.0481109	1469	tags=41%, list=20%, signal=33%	TPX2/SPTBN1/SPTAN1/CKAP2/LIMA1/MTPN/WDR1/EIF5A/NAV3/MAP1S/DSTN/ASPH/GSPT1/HDGFL3/ATG12/MAP1B/ETF1/FLII/TMOD3/RDX/ADD1/OGFOD1/UPF1/WASHC2C/APC/TRIOBP/EPS8/SWAP70/EIF5AL1	CD146+ NES- MSCs	GO_BP	3.17.0
GO:0007600	sensory perception	122	-0.428316	-1.65143	0.00229131	0.0579729	0.0492407	268	tags=10%, list=4%, signal=10%	RPL38/MKKS/EFEMP1/PTGES/COL1A1/B2M/TGFBI/LUM/CXCL12/SERPINE2/GPX1/PENK	CD146+ NES- MSCs	GO_BP	3.17.0
GO:0048009	insulin-like growth factor receptor signaling pathway	25	-0.667372	-1.8994	0.00239412	0.058803	0.0499457	209	tags=20%, list=3%, signal=19%	IGF2/IGFBP6/IGFBP3/IGFBP4/IGFBP2	CD146+ NES- MSCs	GO_BP	3.17.0
GO:0048145	regulation of fibroblast proliferation	55	-0.536676	-1.79841	0.00235838	0.058803	0.0499457	657	tags=29%, list=9%, signal=27%	CD74/CAV1/PDGFC/NDUFS4/WNT5A/BRK1/CTNNB1/DDR2/PDGFRA/S100A6/GAS6/MIF/FTH1/PDGFRB/FN1/NUPR1	CD146+ NES- MSCs	GO_BP	3.17.0
GO:0051052	regulation of DNA metabolic process	307	0.329014	1.43849	0.00235676	0.058803	0.0499457	1559	tags=29%, list=21%, signal=24%	GREM1/HNRNPAB/ANKRD1/HMGA2/HNRNPU/TFRC/HSP90AB1/HNRNPD/TAF10/CCT3/SUPT6H/SMARCA5/XRCC5/SMARCD1/DKC1/TRIP12/CCT5/CDKN1A/IER3/TRIM28/ENDOG/SMARCA4/MGMT/ZBTB38/HSP90AA1/CCT7/TFPT/S100A11/MCM5/BRD7/GTPBP4/YY1/NSD2/GFER/HDGFL2/KPNA2/FGF2/RUVBL2/PRKDC/CCNA2/GNL3L/DBF4/CCT6A/ERCC2/SMCHD1/CCT8/FOXM1/RUVBL1/BAX/EGFR/USP7/MCM7/MCM4/BCL7A/OTUB1/WAPL/MCM3/SMARCC1/KPNA1/DFFA/RIF1/SPIRE1/ACTR2/BCAR3/UPF1/KMT2A…	CD146+ NES- MSCs	GO_BP	3.17.0
GO:0007005	mitochondrion organization	319	0.326768	1.43385	0.00239149	0.058803	0.0499457	1491	tags=28%, list=20%, signal=23%	NDUFA13/NMT1/SQSTM1/MT-ND5/ATP5F1D/NDUFAF8/MT-ND1/PLEC/TIMM13/NDUFA11/CDC37/MT-ND4/ATP5IF1/PRELID1/HSPD1/GABARAP/TFRC/TIMM10/NECTIN2/DMAC1/PHB/AURKA/HSPA4/UQCC3/FIS1/WDR45B/UCP2/ATAD3A/LMNA/IER3/STMP1/ENDOG/HSP90AA1/CHCHD10/NDUFS8/GRPEL1/SELENON/RAB5IF/HUWE1/OPTN/TIMM8B/VAT1/ATG12/TYMP/IMMT/TOMM40/SH3GLB1/NDUFS7/PPP2CB/CSNK2A2/HEBP2/NDUFB7/NIPSNAP2/MTX1/NDUFB10/MT-ND6/BAX/CTTN/TOMM70/TIMM44/PNPT1…	CD146+ NES- MSCs	GO_BP	3.17.0
GO:0016071	mRNA metabolic process	434	0.306532	1.38465	0.00237665	0.058803	0.0499457	2428	tags=43%, list=33%, signal=31%	HNRNPAB/HNRNPM/RBMX/SERBP1/HSPA8/NCL/HNRNPU/HNRNPD/POLR2I/APP/TAF10/SUPT6H/ROCK1/TENT5A/DKC1/SRRM2/FAM50A/PRPF8/ANXA2/HNRNPR/CARHSP1/KHDRBS1/ARL6IP4/MTREX/SNRPN/LSM7/SNRPB/PNN/NBDY/PRPF4B/ADARB1/THRAP3/SRPK1/PUF60/GSPT1/SFPQ/TSSC4/SF3B1/IGF2BP2/SNU13/VIRMA/IK/RBM8A/YTHDC1/DDX1/IGF2BP1/MRTO4/PRPF6/FXR1/PRDX6/ROCK2/LARP1/ETF1/TAF15/CTNNBL1/RBM17/NCBP2/PTBP1/PNPT1/SNRNP25/SRRT/SCAF1/FRG1/MBNL1/TUT4/…	CD146+ NES- MSCs	GO_BP	3.17.0
GO:0099173	postsynapse organization	70	0.471908	1.67932	0.0024406	0.059596	0.0506193	1251	tags=26%, list=17%, signal=22%	EZR/HSPA8/CDH2/ITGA3/MESD/NRP2/ACTN1/FARP1/DBN1/ASAP1/ARHGAP22/CAPRIN1/CTTN/NRP1/CDC42/PAFAH1B1/CFL1/SIPA1L1	CD146+ NES- MSCs	GO_BP	3.17.0
GO:0006812	monoatomic cation transport	321	0.324986	1.42707	0.0024971	0.0606233	0.0514918	850	tags=20%, list=12%, signal=19%	MT-ATP6/MT-ND5/ATP5ME/ATP5MF/ATP5F1D/ATP6V0B/ATP5F1E/MT-CYB/CYBA/ACTN4/ATP5MG/MT-ND4/ATP2B4/ATOX1/RGS4/ATP5F1A/GSTO1/ATP5MC1/THY1/TFRC/ATP5F1B/SGK1/AHNAK/MT-ATP8/MT-CO2/MT-CO3/UQCRC1/ANO10/ATP5PF/DIAPH1/ATP5MC2/FXYD5/ANXA2/UCP2/ATP5PO/FLNA/ATP5PD/AKAP9/YWHAE/ATP5F1C/GNAI2/ATP5PB/YWHAH/UQCR10/SELENON/FKBP4/HOMER3/NIPAL3/PTGS2/ANXA6/ITGB1/TCIRG1/SLC8A1/CALM1/FGF2/ATP13A3/ATP6V1E1/SLC39A7/NDUFS7/ATP…	CD146+ NES- MSCs	GO_BP	3.17.0
GO:0051208	sequestering of calcium ion	44	0.531408	1.73333	0.00253097	0.0610923	0.0518902	1317	tags=36%, list=18%, signal=30%	CYBA/GSTO1/THY1/DIAPH1/FLNA/SELENON/ANXA6/CALR/SLC8A1/CALM1/FGF2/BDKRB1/BAX/HSP90B1/ITPR2/HTT	CD146+ NES- MSCs	GO_BP	3.17.0
GO:0051310	metaphase plate congression	51	0.507237	1.70207	0.00255965	0.0614316	0.0521784	2389	tags=57%, list=33%, signal=39%	CENPF/HNRNPU/CCNB1/DYNC1H1/NUDC/KPNB1/CENPE/MAP1S/SPDL1/CDCA8/DCTN2/CHMP3/KIF2C/RRS1/INCENP/VPS4A/NUMA1/NUP62/BIRC5/KIFC1/KIF14/CUL3/VPS4B/CDT1/KIF18A/SPAG5/TTL/NDC80/CHMP6	CD146+ NES- MSCs	GO_BP	3.17.0
GO:0031670	cellular response to nutrient	19	-0.717085	-1.91383	0.00259263	0.0618695	0.0525503	179	tags=32%, list=2%, signal=31%	SNAI2/HMOX1/GAS6/COL1A1/POSTN/PENK	CD146+ NES- MSCs	GO_BP	3.17.0
GO:0034329	cell junction assembly	153	0.384517	1.54826	0.00270499	0.0641863	0.0545181	1319	tags=32%, list=18%, signal=27%	GREM1/PLEC/CDH2/TLN1/MYO1C/DKK1/MACF1/AMIGO2/THBS1/OXTR/THY1/ACTN1/EIF4G1/VCL/PAK2/LIMCH1/BDNF/APP/RAP1B/FARP1/ITGA2/ROCK1/CORO1C/WDR1/EFNB2/RAC1/TJP1/DST/CHD4/MAP1B/CLDN11/ZNF703/PHLDB2/ROCK2/PTPRA/DAPK3/FSCN1/ARL2/CTTN/NRP1/CDC42/CLSTN1/CDH13/DBNL/AGRN/CTNNA1/SLK/HDAC7/APC	CD146+ NES- MSCs	GO_BP	3.17.0
GO:0036010	protein localization to endosome	18	0.667901	1.78673	0.0027248	0.0642929	0.0546087	1426	tags=61%, list=19%, signal=49%	EZR/MSN/ANKRD13A/ROCK2/PACSIN2/ABHD17A/RDX/NRP1/WASHC2A/WASHC2C/NF2	CD146+ NES- MSCs	GO_BP	3.17.0
GO:0000086	G2/M transition of mitotic cell cycle	76	0.460098	1.66324	0.00279495	0.0651984	0.0553778	1328	tags=30%, list=18%, signal=25%	CCND1/PPME1/CENPF/CCNB1/NOP53/APP/BRD4/AURKA/CDKN1A/RAD21/AVEN/IER3/PLK1/KHDRBS1/CALM1/CCNA2/FOXM1/TAOK3/USP47/BACH1/CDC25B/VPS4A/RRM1	CD146+ NES- MSCs	GO_BP	3.17.0
GO:1901888	regulation of cell junction assembly	86	0.443943	1.63857	0.00282527	0.0651984	0.0553778	890	tags=29%, list=12%, signal=26%	GREM1/TLN1/MYO1C/DKK1/MACF1/AMIGO2/THBS1/OXTR/THY1/EIF4G1/VCL/LIMCH1/BDNF/APP/RAP1B/FARP1/ROCK1/CORO1C/RAC1/TJP1/CHD4/PHLDB2/ROCK2/PTPRA/DAPK3	CD146+ NES- MSCs	GO_BP	3.17.0
GO:0007163	establishment or maintenance of cell polarity	123	0.406782	1.58718	0.00281106	0.0651984	0.0553778	1536	tags=34%, list=21%, signal=27%	RACK1/FRMD4A/MYH9/HSP90AB1/DCTN1/MSN/CAP1/RAP1B/ABL2/MAP4/ROCK1/WDR1/LMNA/CDC42BPB/PLK1/RAC1/DST/HSP90AA1/ERBIN/ACTR3/SPDL1/ITGB1/TCIRG1/MAP1B/PHLDB2/ROCK2/FSCN1/CKAP5/CDC42/KIF2C/PAFAH1B1/KIF20B/MPP5/FBXW11/ACTR2/CTNNA1/HTT/NUMA1/FLOT2/ARFGEF1/MARK2/GBF1	CD146+ NES- MSCs	GO_BP	3.17.0
GO:0044770	cell cycle phase transition	306	0.326749	1.42798	0.00280462	0.0651984	0.0553778	2364	tags=42%, list=32%, signal=29%	CCND1/PPME1/CENPF/ATP2B4/MAP3K20/CCNB1/EIF4G1/TACC3/NOP53/INHBA/APP/TAF10/BRD4/AURKA/UBE2S/PLK2/SMARCD1/ANLN/EIF2AK4/PRMT2/DLGAP5/CDKN1A/DDX3X/RAD21/AVEN/IER3/CDC20/PLK1/KHDRBS1/SMARCA4/CENPE/BRD7/PTPN11/GSPT1/SPDL1/DYNC1LI1/IK/ITGB1/CALM1/PRKDC/CCNA2/MDM2/RRM2/TPR/DBF4/CCNQ/ERCC2/CDKN3/GTSE1/FOXM1/TMOD3/BUB1B/CDCA8/EGFR/RDX/BCL7A/TAOK3/DDRGK1/SMARCC1/AKAP8L/USP47/BACH1/UPF1/CDC25B/ATF5/APBB2/INC…	CD146+ NES- MSCs	GO_BP	3.17.0
GO:0051450	myoblast proliferation	14	-0.76583	-1.90951	0.00288205	0.0661454	0.0561822	365	tags=36%, list=5%, signal=34%	CTNNB1/FGF7/MALAT1/FOS/GPX1	CD146+ NES- MSCs	GO_BP	3.17.0
GO:0006690	icosanoid metabolic process	34	-0.608489	-1.8504	0.00297139	0.067819	0.0576036	657	tags=29%, list=9%, signal=27%	CD74/PTGIS/TNFRSF1A/EPHX1/PTGDS/MGST3/MIF/PTGES/GPX1/CYP1B1	CD146+ NES- MSCs	GO_BP	3.17.0
GO:0031623	receptor internalization	55	0.49416	1.6835	0.00298726	0.067819	0.0576036	803	tags=25%, list=11%, signal=23%	GREM1/CD81/AP2S1/EZR/DKK1/TFRC/AP2B1/AP2A2/ANXA2/AP2M1/EFNB2/ATXN2/ITGB1/ANKRD13A	CD146+ NES- MSCs	GO_BP	3.17.0
GO:0051205	protein insertion into membrane	40	0.540499	1.72991	0.00304905	0.0684483	0.0581382	1246	tags=42%, list=17%, signal=35%	NDUFA13/NMT1/TIMM13/TIMM10/HSPA4/HSP90AA1/TRAM2/TIMM8B/TOMM40/MTX1/SEC61A1/BAX/TOMM70/EGFR/EMC9/CCDC47/SGTA	CD146+ NES- MSCs	GO_BP	3.17.0
GO:0001649	osteoblast differentiation	117	-0.428294	-1.64037	0.00308017	0.0684483	0.0581382	405	tags=18%, list=6%, signal=17%	ID4/SCUBE3/ATRAID/CTNNB1/DDR2/CEBPB/MRC2/LOX/IGF2/TMEM119/JUNB/COL1A1/ID3/CTHRC1/ATF4/COL6A1/TNC/FHL2/ITGA11/IGFBP3/PENK	CD146+ NES- MSCs	GO_BP	3.17.0
GO:0050807	regulation of synapse organization	84	0.444589	1.63448	0.00307565	0.0684483	0.0581382	1251	tags=33%, list=17%, signal=28%	HSPA8/CDH2/DKK1/AMIGO2/OXTR/NRP2/VCP/EIF4G1/DCTN1/YWHAZ/BDNF/APP/FARP1/DBN1/ROCK1/CDC20/ASAP1/ITGB1/ARHGAP22/CHD4/CAPRIN1/CYFIP1/CDC42/PAFAH1B1/CLSTN1/CFL1/AGRN/SIPA1L1	CD146+ NES- MSCs	GO_BP	3.17.0
GO:0006302	double-strand break repair	174	0.36925	1.51254	0.00304779	0.0684483	0.0581382	3143	tags=56%, list=43%, signal=33%	HMGA2/PSMD14/VCP/PAXX/XRCC5/SMARCD1/XRCC6/TRIP12/RAD21/SMARCA4/MGMT/MCM5/BRD7/YY1/NSD2/SFPQ/HDGFL2/DDX1/RUVBL2/CHD4/PRKDC/SMCHD1/FOXM1/RUVBL1/MCM7/MCM4/BCL7A/OTUB1/MCM3/SMARCC1/RIF1/SPIRE1/ACTR2/SETD2/HSF1/PPP5C/SHLD2/RNF169/TRIP13/PNKP/DEK/CYREN/FBH1/ZMYND8/PARP1/SMARCD3/CHEK1/ZBTB7A/ARID1B/TERF2IP/KDM1A/XRCC4/BRD8/MARF1/BRCA1/MAD2L2/EP400/NIPBL/BCL7C/HMGB1/PBRM1/NABP1/NBN/KDM2A/FUS/ERCC6/TP53BP…	CD146+ NES- MSCs	GO_BP	3.17.0
GO:0036490	regulation of translation in response to endoplasmic reticulum stress	10	0.760982	1.75507	0.00310427	0.0686206	0.0582845	472	tags=40%, list=6%, signal=37%	EIF4G1/EIF2AK4/DDX3X/PPP1R15A	CD146+ NES- MSCs	GO_BP	3.17.0
GO:0043114	regulation of vascular permeability	13	0.720017	1.77802	0.00312935	0.068813	0.0584479	477	tags=38%, list=7%, signal=36%	PLEC/NPPB/AKAP12/DDAH1/TJP1	CD146+ NES- MSCs	GO_BP	3.17.0
GO:0043085	positive regulation of catalytic activity	442	0.302065	1.36669	0.00316915	0.0693252	0.058883	687	tags=15%, list=9%, signal=14%	GREM1/NDUFA13/CCND1/CD81/CYBA/HMGA2/TPX2/RACK1/DKK1/FLT1/IQGAP1/ATP2B4/RGS4/RANGAP1/THBS1/HNRNPU/PRELID1/THY1/HSPD1/HRAS/VCP/HSP90AB1/BEX3/FDX2/MAP2K2/HNRNPD/TGM2/CAP1/PHB/B3GAT3/ABL2/LMO4/UACA/UBE2S/STUB1/ITGA2/XRCC5/ROCK1/XRCC6/DKC1/PTPA/CDKN1A/CORO1C/FIS1/DDX3X/YWHAB/ITGA1/CDC20/PIN1/PLK1/PPP1R15A/CENPE/IRAK1/ARHGAP29/GNAI2/HSP90AA1/ASAP1/HBEGF/ASPH/ARHGAP11A/ITGB1/TBC1D1/CALM1/ARHGAP22/FGF2	CD146+ NES- MSCs	GO_BP	3.17.0
GO:0006997	nucleus organization	80	0.448976	1.6365	0.00321694	0.0700059	0.0594611	1928	tags=42%, list=26%, signal=32%	SERBP1/PLEC/ETS1/NECTIN2/DCTN1/SMARCA5/SYNE1/PITPNB/LMNA/PLK1/ANKLE2/SRPK1/AHCTF1/TPR/SELENOF/NOLC1/CHMP3/PAFAH1B1/AGFG1/AKAP8L/USP36/LMNB1/EMG1/VPS4A/PSME4/NUMA1/CHEK1/UBXN2A/LMNB2/ZPR1/TMF1/SUN2/NUP98/VPS4B	CD146+ NES- MSCs	GO_BP	3.17.0
GO:0008380	RNA splicing	296	0.326384	1.42114	0.00338019	0.0731794	0.0621566	2454	tags=47%, list=34%, signal=33%	HNRNPM/RBMX/HSPA8/NCL/AHNAK2/HNRNPU/AHNAK/TAF10/SUPT6H/PRMT1/SRRM2/FAM50A/PRPF8/HNRNPR/KHDRBS1/ARL6IP4/MTREX/SNRPN/RTRAF/LSM7/SNRPB/PNN/PRPF4B/THRAP3/SRPK1/PUF60/SFPQ/TSSC4/SF3B1/SNU13/VIRMA/IK/RBM8A/YTHDC1/DDX1/PRPF6/FXR1/PRDX6/TAF15/CTNNBL1/RBM17/NCBP2/POLR2A/PTBP1/SNRNP25/SCAF1/FRG1/MBNL1/KHSRP/RRP1B/SYNCRIP/AKAP8L/FAM98A/C9orf78/HNRNPK/YBX1/U2AF2/SNRNP200/SCAF11/SFSWAP/DHX9/DDX39A/SRRM1/RBM28…	CD146+ NES- MSCs	GO_BP	3.17.0
GO:0006626	protein targeting to mitochondrion	63	0.474531	1.65832	0.0034203	0.0736681	0.0625717	1131	tags=30%, list=15%, signal=26%	NDUFA13/TIMM13/ATP5IF1/HSPD1/TIMM10/HSPA4/FIS1/HSP90AA1/GRPEL1/HUWE1/TIMM8B/TOMM40/SH3GLB1/CSNK2A2/MTX1/TOMM70/TIMM44/BCAP31/USP36	CD146+ NES- MSCs	GO_BP	3.17.0
GO:0010389	regulation of G2/M transition of mitotic cell cycle	56	0.488277	1.66892	0.00345575	0.0740517	0.0628976	467	tags=21%, list=6%, signal=20%	CCND1/CENPF/CCNB1/NOP53/APP/BRD4/AURKA/CDKN1A/RAD21/AVEN/IER3/PLK1	CD146+ NES- MSCs	GO_BP	3.17.0
GO:0140013	meiotic nuclear division	70	0.463689	1.65007	0.00351734	0.0749889	0.0636936	1355	tags=34%, list=19%, signal=28%	TOP2A/CENPX/AURKA/ASPM/RAD21/CDC20/PLK1/PSMD13/ACTR3/CALR/SGO2/SMC1A/GOLGA2/BUB1B/PTTG1/C9orf78/SPIRE1/ACTR2/P3H4/CDC25B/NCAPH2/INCENP/MYBL1/TRIP13	CD146+ NES- MSCs	GO_BP	3.17.0
GO:0042542	response to hydrogen peroxide	78	-0.477825	-1.7081	0.00355043	0.0753121	0.0639681	667	tags=22%, list=9%, signal=20%	CDK1/HBB/HMOX1/PCNA/RHOB/PYCR1/DDR2/RPS3/BNIP3/TXN/COL1A1/PDGFRB/CRYAB/NQO1/MMP2/GPX1/CYP1B1	CD146+ NES- MSCs	GO_BP	3.17.0
GO:0045730	respiratory burst	12	0.728368	1.76084	0.00372187	0.0785521	0.06672	1062	tags=50%, list=15%, signal=43%	CYBA/RAC1/PRDX2/CD55/CYBC1/SELENOK	CD146+ NES- MSCs	GO_BP	3.17.0
GO:0051303	establishment of chromosome localization	54	0.491909	1.66941	0.00375631	0.0788824	0.0670006	2389	tags=56%, list=33%, signal=38%	CENPF/HNRNPU/CCNB1/DYNC1H1/NUDC/KPNB1/CENPE/MAP1S/SPDL1/CDCA8/DCTN2/CHMP3/KIF2C/RRS1/INCENP/VPS4A/NUMA1/NUP62/BIRC5/KIFC1/KIF14/CUL3/VPS4B/CDT1/NDE1/KIF18A/SPAG5/TTL/NDC80/CHMP6	CD146+ NES- MSCs	GO_BP	3.17.0
GO:0071526	semaphorin-plexin signaling pathway	19	0.650596	1.76378	0.00385591	0.0789991	0.0670997	517	tags=32%, list=7%, signal=29%	ARHGDIA/NRP2/FLNA/HAND2/RAC1/ECE1	CD146+ NES- MSCs	GO_BP	3.17.0
GO:0032728	positive regulation of interferon-beta production	18	0.658861	1.76254	0.0038529	0.0789991	0.0670997	1778	tags=67%, list=24%, signal=51%	ISG15/DDX3X/HSP90AA1/PTPN11/IRF3/RIOK3/TOMM70/DHX9/TRIM56/FLOT1/POLR3D/POLR3A	CD146+ NES- MSCs	GO_BP	3.17.0
GO:0000460	maturation of 5.8S rRNA	28	0.588855	1.7453	0.003799	0.0789991	0.0670997	1912	tags=64%, list=26%, signal=48%	EIF6/NOP14/BOP1/MTREX/PES1/PRKDC/NSA2/RPS21/FTSJ3/EXOSC4/RRS1/UTP20/EXOSC10/RRP15/ERI3/EXOSC2/FCF1/LAS1L	CD146+ NES- MSCs	GO_BP	3.17.0
GO:0090257	regulation of muscle system process	88	0.434416	1.60994	0.00383342	0.0789991	0.0670997	955	tags=30%, list=13%, signal=26%	MYL9/ATP2B4/RGS4/GSTO1/OXTR/DSG2/TPM1/MTPN/ITGA2/ROCK1/IGFBP5/HAND2/LMNA/AKAP9/HSP90AA1/SELENON/YY1/PTGS2/ANXA6/SLC8A1/CALM1/ROCK2/CNN1/DAPK3/CTTN/TOMM70	CD146+ NES- MSCs	GO_BP	3.17.0
GO:0032886	regulation of microtubule-based process	128	0.395592	1.55242	0.00380502	0.0789991	0.0670997	1928	tags=38%, list=26%, signal=29%	TPX2/MACF1/CKAP2/HNRNPU/DCTN1/TACC3/DYNC1H1/AURKA/PLK2/ROCK1/DIAPH1/AKAP9/PLK1/RAC1/NAV3/MAP1S/FKBP4/XPO1/HDGFL3/MAP1B/TPR/FBXW5/PHLDB2/ROCK2/ARL2/SLAIN2/CHMP3/CKAP5/PAFAH1B1/CLTC/NUBP1/ATF5/APC/NPM1/NUMA1/TBCD/NUP62/MARK2/CCNF/TRIM37/CLIP1/CFAP298/CAMSAP2/DRG1/FSD1/BRCA1/GSK3B/GIT1/VPS4B	CD146+ NES- MSCs	GO_BP	3.17.0
GO:0050803	regulation of synapse structure or activity	85	0.439095	1.61741	0.00390449	0.0796062	0.0676154	1251	tags=33%, list=17%, signal=28%	HSPA8/CDH2/DKK1/AMIGO2/OXTR/NRP2/VCP/EIF4G1/DCTN1/YWHAZ/BDNF/APP/FARP1/DBN1/ROCK1/CDC20/ASAP1/ITGB1/ARHGAP22/CHD4/CAPRIN1/CYFIP1/CDC42/PAFAH1B1/CLSTN1/CFL1/AGRN/SIPA1L1	CD146+ NES- MSCs	GO_BP	3.17.0
GO:0098884	postsynaptic neurotransmitter receptor internalization	13	0.711382	1.7567	0.00398906	0.0798494	0.067822	425	tags=38%, list=6%, signal=36%	AP2S1/AP2B1/AP2A2/AP2M1/EFNB2	CD146+ NES- MSCs	GO_BP	3.17.0
GO:0099590	neurotransmitter receptor internalization	13	0.711382	1.7567	0.00398906	0.0798494	0.067822	425	tags=38%, list=6%, signal=36%	AP2S1/AP2B1/AP2A2/AP2M1/EFNB2	CD146+ NES- MSCs	GO_BP	3.17.0
GO:0140239	postsynaptic endocytosis	13	0.711382	1.7567	0.00398906	0.0798494	0.067822	425	tags=38%, list=6%, signal=36%	AP2S1/AP2B1/AP2A2/AP2M1/EFNB2	CD146+ NES- MSCs	GO_BP	3.17.0
GO:0007156	homophilic cell adhesion via plasma membrane adhesion molecules	31	0.569798	1.72949	0.00399247	0.0798494	0.067822	1579	tags=48%, list=22%, signal=38%	CDH2/AMIGO2/DSG2/NECTIN2/PCDH10/NEXN/ITGB1/DSC3/NECTIN3/PVR/CLSTN1/CDH13/PCDH7/PCDHGA12/CADM1	CD146+ NES- MSCs	GO_BP	3.17.0
GO:1902749	regulation of cell cycle G2/M phase transition	63	0.470485	1.64418	0.00408288	0.0812705	0.069029	1328	tags=32%, list=18%, signal=26%	CCND1/CENPF/CCNB1/NOP53/APP/BRD4/AURKA/CDKN1A/RAD21/AVEN/IER3/PLK1/CCNQ/TAOK3/USP47/CDC25B/ATF5/VPS4A/NPM1/RRM1	CD146+ NES- MSCs	GO_BP	3.17.0
GO:0009125	nucleoside monophosphate catabolic process	10	0.750832	1.73166	0.00421293	0.0834638	0.0708919	782	tags=50%, list=11%, signal=45%	UPP1/DPYD/TYMP/NT5C/NT5E	CD146+ NES- MSCs	GO_BP	3.17.0
GO:0007097	nuclear migration	18	0.655822	1.75441	0.00423471	0.0835014	0.0709239	2198	tags=83%, list=30%, signal=58%	DCTN1/DYNC1H1/NUDC/LMNA/PCM1/CDC42/PAFAH1B1/FBXW11/LMNB1/SYNE2/LMNB2/SUN2/HOOK3/SLC9A3R1/DOCK7	CD146+ NES- MSCs	GO_BP	3.17.0
GO:0007568	aging	82	-0.464649	-1.67637	0.00433076	0.0846009	0.0718578	206	tags=15%, list=3%, signal=14%	SERPING1/MT-CO1/VCAM1/PDGFRB/COMP/CRYAB/NQO1/FOS/MMP2/GPX1/IGFBP2/PENK	CD146+ NES- MSCs	GO_BP	3.17.0
GO:0008284	positive regulation of cell population proliferation	386	-0.315391	-1.40718	0.00432415	0.0846009	0.0718578	741	tags=18%, list=10%, signal=17%	RARG/IRS1/DLX5/SDCBP/NRG1/HAS2/PRRX1/PTN/IL11RA/NAP1L1/CDK1/CD74/MARCKSL1/HMOX1/RUNX2/NR4A1/PDGFC/LBH/LAMC1/ITGAV/NDUFS4/PDCD6/WNT5A/LTBP3/ID4/SHMT2/RPS4X/CRLF1/BRK1/CTNNB1/B4GALT1/SLC25A5/NOTCH3/DDR2/S100A13/EMP2/N4BP2L2/PGF/RPS3/RPS15A/RPL23/PDGFRA/EGR1/IGF2/S100A6/TMEM119/SOX4/ID2/GAS6/CCPG1/ID1/GJA1/MIF/CRIP2/RPS6/VCAM1/CTHRC1/PDGFRB/HLA-A/FGF7/COMP/MALAT1/TNC/MMP2/HTRA1/CXCL12/FN1/IGFBP2	CD146+ NES- MSCs	GO_BP	3.17.0
GO:0048708	astrocyte differentiation	33	-0.598537	-1.80763	0.00436349	0.0848455	0.0720656	481	tags=18%, list=7%, signal=17%	MT1X/ID4/ID2/LRP1/PLPP3/SERPINE2	CD146+ NES- MSCs	GO_BP	3.17.0
GO:0060349	bone morphogenesis	45	-0.552883	-1.78082	0.00452808	0.0849015	0.0721131	1182	tags=44%, list=16%, signal=37%	DHRS3/NAB2/RARA/TGFBR2/THBS3/ATG9A/FOXC1/RARG/DLX5/INSIG2/HAS2/RUNX2/MMP14/CITED2/LTBP3/SFRP4/TMEM119/COL1A1/SERPINH1/COMP	CD146+ NES- MSCs	GO_BP	3.17.0
GO:0051893	regulation of focal adhesion assembly	36	0.546766	1.71192	0.00447796	0.0849015	0.0721131	1010	tags=42%, list=14%, signal=36%	GREM1/TLN1/MACF1/THBS1/THY1/VCL/LIMCH1/ROCK1/CORO1C/RAC1/PHLDB2/ROCK2/PTPRA/DAPK3/NRP1	CD146+ NES- MSCs	GO_BP	3.17.0
GO:0090109	regulation of cell-substrate junction assembly	36	0.546766	1.71192	0.00447796	0.0849015	0.0721131	1010	tags=42%, list=14%, signal=36%	GREM1/TLN1/MACF1/THBS1/THY1/VCL/LIMCH1/ROCK1/CORO1C/RAC1/PHLDB2/ROCK2/PTPRA/DAPK3/NRP1	CD146+ NES- MSCs	GO_BP	3.17.0
GO:0033045	regulation of sister chromatid segregation	74	0.450462	1.61937	0.00450636	0.0849015	0.0721131	2143	tags=54%, list=29%, signal=39%	CENPF/MAP3K20/HNRNPU/CCNB1/TACC3/SMARCD1/DLGAP5/RAD21/CDC20/PLK1/SMARCA4/CENPE/BRD7/SPDL1/DYNC1LI1/IK/TPR/BUB1B/CDCA8/BCL7A/SMARCC1/INCENP/APC/NUMA1/TRIP13/BIRC5/BUB1/SMARCD3/ANAPC5/CDC27/ARID1B/CDC16/CUL3/MAD2L2/BUB3/BCL7C/CDT1/TTK/PBRM1/ANAPC7	CD146+ NES- MSCs	GO_BP	3.17.0
GO:0045216	cell-cell junction organization	83	0.437852	1.60628	0.00443662	0.0849015	0.0721131	1636	tags=43%, list=22%, signal=34%	PLEC/CDH2/TLN1/MYO1C/DSG2/VCL/PAK2/EXT1/ROCK1/WDR1/EFNB2/FLNA/TJP1/CLDN11/ZNF703/LIMS2/ROCK2/FSCN1/ARL2/RDX/CDC42/ADD1/CDH13/KIRREL1/PERP/CTNNA1/HDAC7/APC/ECT2/NF2/TBCD/CSK/PKP4/PIP5K1C/JUP/AFDN	CD146+ NES- MSCs	GO_BP	3.17.0
GO:0018105	peptidyl-serine phosphorylation	141	0.383204	1.52456	0.00449848	0.0849015	0.0721131	1522	tags=30%, list=21%, signal=25%	RACK1/DKK1/ATP2B4/MAP3K20/TFRC/HSP90AB1/EIF4G1/MAP2K2/SGK1/PAK2/BDNF/APP/AURKA/PLK2/PBK/ROCK1/PWP1/AKAP9/PLK1/HSP90AA1/PKN1/PTGS2/PRKDC/CSNK2A2/ROCK2/TOP1/MAPKAP1/BAX/EGFR/CSNK2A1/CD44/MAPK12/STK39/BCAR3/RIPK1/TLK2/HGF/CSNK1D/GRK2/PARK7/NSD1/MARK2/UHMK1	CD146+ NES- MSCs	GO_BP	3.17.0
GO:0035239	tube morphogenesis	359	-0.319216	-1.41393	0.00452014	0.0849015	0.0721131	615	tags=17%, list=8%, signal=16%	CAV1/LGR4/HMOX1/ADAM12/SERPINF1/NR4A1/MAGED1/PTGIS/CLIC4/MMP14/HSPB1/ITGAV/CSNK2B/RHOB/RAMP1/ANPEP/CITED2/PDCD6/WNT5A/UNC5B/LEPR/CTNNB1/C1GALT1/CALD1/FKBP10/B4GALT1/NOTCH3/RPS7/RHOA/CHI3L1/PFN1/BTG1/EMP2/PGF/MKKS/EFEMP2/PDGFRA/NPR3/IRX3/ZFP36L1/LOX/SOX4/ID2/COL8A1/ENG/ID1/MFGE8/JUNB/CTHRC1/PDGFRB/LRP1/COMP/THBS2/MMP2/TGFBI/SPARC/FN1/GPX1/DCN/CYP1B1	CD146+ NES- MSCs	GO_BP	3.17.0
GO:0055085	transmembrane transport	457	0.295952	1.34258	0.0045112	0.0849015	0.0721131	1004	tags=18%, list=14%, signal=16%	MT-ATP6/MT-ND5/ATP5ME/ATP5MF/ATP5F1D/ATP6V0B/ATP5F1E/MT-CYB/CYBA/ACTN4/ATP5MG/MT-ND4/ATP2B4/RGS4/THBS1/ATP5F1A/GSTO1/ATP5MC1/THY1/HSPD1/ATP5F1B/SLC25A1/AHNAK/SLC4A2/APP/MT-ATP8/SELENOS/MT-CO2/MT-CO3/UQCRC1/SLC16A3/ANO10/ATP5PF/DIAPH1/ATP5MC2/FXYD5/ANXA2/UCP2/ATP5PO/FLNA/ATP5PD/AKAP9/SORT1/YWHAE/ATP5F1C/ATP5PB/YWHAH/UQCR10/GRPEL1/SELENON/SLC25A24/PTPN11/NIPAL3/TRAM2/ANXA6/ITGB1/TCIRG1/SLC8A1/CALM1…	CD146+ NES- MSCs	GO_BP	3.17.0
GO:1903046	meiotic cell cycle process	79	0.442869	1.61161	0.0046097	0.0860477	0.0730867	1355	tags=32%, list=19%, signal=26%	TOP2A/CENPX/MYH9/AURKA/ASPM/RAD21/CDC20/PLK1/PSMD13/ACTR3/CALR/SGO2/SMC1A/GOLGA2/BUB1B/PTTG1/C9orf78/SPIRE1/ACTR2/P3H4/CDC25B/NCAPH2/INCENP/MYBL1/TRIP13	CD146+ NES- MSCs	GO_BP	3.17.0
GO:0006457	protein folding	126	0.390991	1.53076	0.00477684	0.0861061	0.0731363	1745	tags=43%, list=24%, signal=33%	HSPA8/NPPB/CDC37/MESD/HSPB6/HSPD1/HSP90AB1/NUDC/HSPH1/CCT3/DNAJA1/DNAJA2/HSPA4/SACS/CCT5/HSP90AA1/CCT7/GRPEL1/FKBP4/SIL1/CALR/RUVBL2/ST13/FKBP2/DNAJC10/SELENOF/DNAJB1/CCT6A/HSPA5/DNAJC7/CCT8/ARL2/TTC1/HSP90B1/CSNK2A1/KHSRP/DFFA/CANX/CCDC47/PFDN1/TBCA/SDF2L1/ANP32E/NUDCD3/UNC45A/TBCD/RANBP2/BAG5/PDIA4/CCT4/MPDU1/PFDN6/PDIA3/TRAP1	CD146+ NES- MSCs	GO_BP	3.17.0
GO:0010948	negative regulation of cell cycle process	174	0.362491	1.48485	0.00470694	0.0861061	0.0731363	1600	tags=29%, list=22%, signal=23%	CCND1/CENPF/MAP3K20/CCNB1/NOP53/INHBA/PLK2/SMARCA5/EIF2AK4/PRMT2/CDKN1A/RAD21/AVEN/IER3/CDC20/PLK1/NAA10/AURKAIP1/BRD7/PTPN11/SPDL1/DYNC1LI1/IK/PRKDC/MDM2/TPR/GTSE1/BUB1B/CDCA8/TAOK3/WAPL/BAZ1B/NUBP1/USP47/NME6/ATF5/APBB2/INCENP/VPS4A/APC/PPP1R10/NPM1/BMP4/TRIP13/BIRC5/BUB1/CCNF/CDC73/TRIM37/CHEK1	CD146+ NES- MSCs	GO_BP	3.17.0
GO:0000377	RNA splicing, via transesterification reactions with bulged adenosine as nucleophile	197	0.351118	1.46043	0.00476405	0.0861061	0.0731363	2314	tags=47%, list=32%, signal=33%	HNRNPM/RBMX/HSPA8/NCL/HNRNPU/SRRM2/PRPF8/HNRNPR/KHDRBS1/MTREX/SNRPN/LSM7/SNRPB/PNN/PRPF4B/THRAP3/SRPK1/PUF60/SFPQ/TSSC4/SF3B1/SNU13/IK/RBM8A/YTHDC1/DDX1/PRPF6/FXR1/PRDX6/CTNNBL1/RBM17/NCBP2/PTBP1/SNRNP25/FRG1/SYNCRIP/C9orf78/HNRNPK/U2AF2/SNRNP200/SCAF11/SFSWAP/DHX9/DDX39A/SRRM1/SF3B2/HNRNPA2B1/SRSF4/EFTUD2/SMU1/RBM22/PRPF4/SRSF10/SRSF3/RBM10/SRSF1/ZBTB7A/SF3A3/RBM25/DDX17/HNRNPA3/KHDRBS3/MFAP1/SN…	CD146+ NES- MSCs	GO_BP	3.17.0
GO:0000398	mRNA splicing, via spliceosome	197	0.351118	1.46043	0.00476405	0.0861061	0.0731363	2314	tags=47%, list=32%, signal=33%	HNRNPM/RBMX/HSPA8/NCL/HNRNPU/SRRM2/PRPF8/HNRNPR/KHDRBS1/MTREX/SNRPN/LSM7/SNRPB/PNN/PRPF4B/THRAP3/SRPK1/PUF60/SFPQ/TSSC4/SF3B1/SNU13/IK/RBM8A/YTHDC1/DDX1/PRPF6/FXR1/PRDX6/CTNNBL1/RBM17/NCBP2/PTBP1/SNRNP25/FRG1/SYNCRIP/C9orf78/HNRNPK/U2AF2/SNRNP200/SCAF11/SFSWAP/DHX9/DDX39A/SRRM1/SF3B2/HNRNPA2B1/SRSF4/EFTUD2/SMU1/RBM22/PRPF4/SRSF10/SRSF3/RBM10/SRSF1/ZBTB7A/SF3A3/RBM25/DDX17/HNRNPA3/KHDRBS3/MFAP1/SN…	CD146+ NES- MSCs	GO_BP	3.17.0
GO:0048514	blood vessel morphogenesis	269	-0.340197	-1.45991	0.00465674	0.0861061	0.0731363	615	tags=19%, list=8%, signal=18%	CAV1/HMOX1/ADAM12/SERPINF1/NR4A1/PTGIS/CLIC4/MMP14/HSPB1/ITGAV/RHOB/RAMP1/ANPEP/CITED2/PDCD6/WNT5A/UNC5B/LEPR/CTNNB1/C1GALT1/CALD1/FKBP10/B4GALT1/NOTCH3/RHOA/CHI3L1/BTG1/EMP2/PGF/EFEMP2/PDGFRA/NPR3/ZFP36L1/LOX/SOX4/COL8A1/ENG/ID1/MFGE8/JUNB/PDGFRB/LRP1/COMP/THBS2/MMP2/TGFBI/SPARC/FN1/GPX1/DCN/CYP1B1	CD146+ NES- MSCs	GO_BP	3.17.0
GO:0000375	RNA splicing, via transesterification reactions	201	0.349858	1.45871	0.00472455	0.0861061	0.0731363	2314	tags=48%, list=32%, signal=34%	HNRNPM/RBMX/HSPA8/NCL/HNRNPU/SRRM2/PRPF8/HNRNPR/KHDRBS1/MTREX/SNRPN/LSM7/SNRPB/PNN/PRPF4B/THRAP3/SRPK1/PUF60/SFPQ/TSSC4/SF3B1/SNU13/IK/RBM8A/YTHDC1/DDX1/PRPF6/FXR1/PRDX6/CTNNBL1/RBM17/NCBP2/PTBP1/SNRNP25/FRG1/KHSRP/SYNCRIP/C9orf78/HNRNPK/U2AF2/SNRNP200/SCAF11/SFSWAP/DHX9/DDX39A/SRRM1/SF3B2/HNRNPA2B1/SRSF4/EFTUD2/SMU1/RBM22/PRPF4/SRSF10/SRSF3/RBM10/SRSF1/ZBTB7A/SF3A3/RBM25/DDX17/HNRNPA3/KHDRBS3/MF…	CD146+ NES- MSCs	GO_BP	3.17.0
GO:0051493	regulation of cytoskeleton organization	261	0.330539	1.42013	0.00473653	0.0861061	0.0731363	1467	tags=32%, list=20%, signal=26%	SYNPO2/ARHGDIA/TPX2/SPTBN1/IQGAP1/SPTAN1/CKAP2/RGS4/HNRNPU/LIMA1/HRAS/PHPT1/TPM1/DCTN1/TACC3/DYNC1H1/MTPN/PAK2/LIMCH1/SLC4A2/ABL2/ROCK1/DIAPH1/CDC42EP2/ARHGAP18/WDR1/NEXN/FLNA/AKAP9/PLK1/RAC1/TJP1/NAV3/SORBS3/MAP1S/FKBP4/DSTN/HDGFL3/MAP1B/TPR/MYADM/PHLDB2/ROCK2/FLII/AKAP13/DAPK3/PPFIA1/TMOD3/CYFIP1/FSCN1/ARPC5L/ARL2/CTTN/SLAIN2/ARPC5/CHMP3/RDX/NRP1/CKAP5/CDC42/ADD1/PAFAH1B1/WASHC4/CLTC/NUBP1/TRIM…	CD146+ NES- MSCs	GO_BP	3.17.0
GO:0061024	membrane organization	400	0.303002	1.35889	0.00465042	0.0861061	0.0731363	1968	tags=33%, list=27%, signal=26%	NDUFA13/NMT1/HSPA8/PLEC/CDH2/SPTBN1/TIMM13/ATP5IF1/MESD/THBS1/PRELID1/MYH9/TIMM10/NECTIN2/DCTN1/TRAPPC2L/AHNAK/MYOF/ITGA2/HSPA4/UQCC3/NAXE/CORO1C/ANXA2/AP2M1/PITPNB/LMNA/CEP55/IER3/PLK1/RAC1/SYNGR1/HSP90AA1/ASAP1/CHCHD10/ANKLE2/EHD2/TRAM2/TIMM8B/DPP4/ANXA6/AAK1/IMMT/TOMM40/SH3GLB1/MBP/STX2/MYADM/HEBP2/PACSIN2/PIK3C2A/VTI1B/MTX1/SEC61A1/YIPF5/SH3GLB2/BAX/SYNGR2/RAB8A/TOMM70/EGFR/CHMP3/MFSD2A/SYT1/…	CD146+ NES- MSCs	GO_BP	3.17.0
GO:0030850	prostate gland development	21	-0.675074	-1.84539	0.00521066	0.0880078	0.0747515	741	tags=43%, list=10%, signal=39%	RARG/SERPINF1/WNT5A/ID4/CTNNB1/PSAP/CRIP1/TNC/MMP2	CD146+ NES- MSCs	GO_BP	3.17.0
GO:0007595	lactation	17	0.659241	1.73922	0.00518647	0.0880078	0.0747515	1015	tags=47%, list=14%, signal=41%	CCND1/OXTR/NCOR2/APRT/MT-CO2/NME1/MTX1/GPAT4	CD146+ NES- MSCs	GO_BP	3.17.0
GO:0043001	Golgi to plasma membrane protein transport	25	0.596958	1.7231	0.00508951	0.0880078	0.0747515	236	tags=20%, list=3%, signal=19%	KRT18/SPTBN1/RACK1/MACF1/GOLGA4	CD146+ NES- MSCs	GO_BP	3.17.0
GO:0007589	body fluid secretion	32	0.559444	1.70968	0.00519366	0.0880078	0.0747515	459	tags=25%, list=6%, signal=24%	CCND1/CYBA/NPPB/OXTR/NCOR2/APRT/MT-CO2/NME1	CD146+ NES- MSCs	GO_BP	3.17.0
GO:0051283	negative regulation of sequestering of calcium ion	41	0.521224	1.6772	0.0051774	0.0880078	0.0747515	1317	tags=34%, list=18%, signal=28%	CYBA/GSTO1/THY1/DIAPH1/FLNA/SELENON/ANXA6/SLC8A1/CALM1/FGF2/BDKRB1/BAX/ITPR2/HTT	CD146+ NES- MSCs	GO_BP	3.17.0
GO:0061640	cytoskeleton-dependent cytokinesis	68	0.456009	1.61511	0.0050897	0.0880078	0.0747515	1936	tags=47%, list=26%, signal=35%	PLEC/SPTBN1/CKAP2/MYH10/ROCK1/ANLN/CEP55/PLK1/ACTR3/KIF23/NUSAP1/ROCK2/KIF4A/CDCA8/CHMP3/KIF20B/SPIRE1/ACTR2/CFL1/INCENP/VPS4A/APC/ECT2/EXOC1/NUP62/BIRC5/IST1/CIT/WASHC5/TMEM250/VPS4B/SON	CD146+ NES- MSCs	GO_BP	3.17.0
GO:0045089	positive regulation of innate immune response	100	0.415605	1.57241	0.0051331	0.0880078	0.0747515	2160	tags=44%, list=30%, signal=31%	CYBA/HSPD1/NECTIN2/NOP53/PAK2/PHB/XRCC5/XRCC6/NPLOC4/DDX3X/IRAK1/HSP90AA1/SFPQ/ERBIN/UFD1/PRKDC/IRF3/RIOK3/PVR/TOMM70/OTULIN/UBE2K/USP15/TNFAIP3/DHX9/TRIM56/ANKRD17/HLA-E/PUM1/FLOT1/POLR3D/CADM1/TNIP2/ITCH/PSPC1/EP300/ZNFX1/RPS6KA3/PJA2/AP1G1/HMGB1/NONO/GPS2/TNIP1	CD146+ NES- MSCs	GO_BP	3.17.0
GO:0051222	positive regulation of protein transport	137	0.383352	1.51885	0.00515892	0.0880078	0.0747515	1144	tags=24%, list=16%, signal=21%	NMT1/CD81/EZR/ANKRD1/MYO1C/RACK1/FRMD4A/HRAS/MYH10/TMEM132A/B3GAT3/WLS/FIS1/FLNA/ACSL4/TRIM28/YWHAE/IPO5/HSP90AA1/HUWE1/PTGS2/SH3GLB1/TPR/PCM1/CSNK2A2/RIPOR1/TOMM70/ATP13A2/KIF20B/BCAP31/PCNT/USP36/VPS28	CD146+ NES- MSCs	GO_BP	3.17.0
GO:0090150	establishment of protein localization to membrane	142	0.380503	1.5149	0.00519006	0.0880078	0.0747515	1044	tags=23%, list=14%, signal=20%	KRT18/NDUFA13/NMT1/MYO1C/SPTBN1/RACK1/MACF1/TIMM13/HRAS/TIMM10/GOLGA4/HSPA4/SSR3/FIS1/HSP90AA1/OPTN/TRAM2/TIMM8B/SIL1/SRP68/TOMM40/HSPA5/MTX1/SEC61A1/NECTIN3/BAX/RAB8A/TOMM70/EGFR/RDX/GDI1/CLSTN1	CD146+ NES- MSCs	GO_BP	3.17.0
GO:0048871	multicellular organismal-level homeostasis	267	-0.339239	-1.45497	0.00501083	0.0880078	0.0747515	877	tags=22%, list=12%, signal=20%	OGT/NCSTN/IL6/SOD1/STRAP/ADIPOR1/DECR1/TUBA1A/FOXC1/HAS2/MFAP2/SCD/ZFP36/CD74/CEBPG/RPS24/LDB2/CAMLG/CAV1/LGR4/HMOX1/TSC22D3/PDGFC/HSPB1/LAMC1/CITED2/ADAMTS5/SLC7A11/CTSK/LTBP3/LEPR/RHEB/CTNNB1/G0S2/SLC25A5/RCN3/FSTL1/CEBPB/MKKS/TMEM14C/NPR3/IRX3/ZFP36L1/LAMA4/EGR1/TMEM119/SOX4/ID2/ID1/GJA1/MIF/PTGES/RPS6/B2M/ATF4/CYTL1/COMP/GPX1/RPS17	CD146+ NES- MSCs	GO_BP	3.17.0
GO:0006913	nucleocytoplasmic transport	198	0.349168	1.45323	0.00519209	0.0880078	0.0747515	2388	tags=47%, list=33%, signal=33%	SQSTM1/RANGAP1/EIF6/KPNA4/PTTG1IP/SUPT6H/KPNB1/TNPO1/CDKN1A/FLNA/LMNA/IER3/TRIM28/YWHAE/KHDRBS1/IPO5/HSP90AA1/RPS15/PTPN11/PTGS2/XPO1/CALR/RBM8A/YTHDC1/KPNA2/AHCTF1/TPR/NOLC1/PPP1R12A/CSE1L/AKAP13/NCBP2/KPNA3/LSG1/WASHC4/KPNA1/SARNP/AGFG1/AKAP8L/IPO7/PHAX/UPF1/SETD2/RRS1/FYTTD1/ABCE1/DHX9/DDX39A/PPP1R10/NPM1/BMP4/HNRNPA2B1/POM121C/ECT2/POM121/TXNIP/PARK7/NUP62/RBM22/NCBP3/RANBP2/UHMK1/SRSF3/DDX19…	CD146+ NES- MSCs	GO_BP	3.17.0
GO:0051169	nuclear transport	198	0.349168	1.45323	0.00519209	0.0880078	0.0747515	2388	tags=47%, list=33%, signal=33%	SQSTM1/RANGAP1/EIF6/KPNA4/PTTG1IP/SUPT6H/KPNB1/TNPO1/CDKN1A/FLNA/LMNA/IER3/TRIM28/YWHAE/KHDRBS1/IPO5/HSP90AA1/RPS15/PTPN11/PTGS2/XPO1/CALR/RBM8A/YTHDC1/KPNA2/AHCTF1/TPR/NOLC1/PPP1R12A/CSE1L/AKAP13/NCBP2/KPNA3/LSG1/WASHC4/KPNA1/SARNP/AGFG1/AKAP8L/IPO7/PHAX/UPF1/SETD2/RRS1/FYTTD1/ABCE1/DHX9/DDX39A/PPP1R10/NPM1/BMP4/HNRNPA2B1/POM121C/ECT2/POM121/TXNIP/PARK7/NUP62/RBM22/NCBP3/RANBP2/UHMK1/SRSF3/DDX19…	CD146+ NES- MSCs	GO_BP	3.17.0
GO:0051345	positive regulation of hydrolase activity	204	0.346878	1.44929	0.00520364	0.0880078	0.0747515	1277	tags=25%, list=17%, signal=22%	NDUFA13/RACK1/FLT1/RGS4/RANGAP1/PRELID1/THY1/HSPD1/HRAS/VCP/HSP90AB1/BEX3/TGM2/PHB/ABL2/UACA/ITGA2/ROCK1/PTPA/CORO1C/FIS1/DDX3X/ITGA1/PIN1/PPP1R15A/ARHGAP29/ASAP1/ASPH/ARHGAP11A/ITGB1/TBC1D1/CALM1/ARHGAP22/FGF2/MBP/ROCK2/PPP1R12A/BAX/ZC3H15/EGFR/EVI5/DDRGK1/RALGPS2/TBC1D4/BCAP31/MAPK12/BCAR3/PERP/AGRN/SIPA1L1/HSF1/BOK	CD146+ NES- MSCs	GO_BP	3.17.0
GO:0051050	positive regulation of transport	340	0.312141	1.37884	0.00509214	0.0880078	0.0747515	1656	tags=31%, list=23%, signal=25%	GREM1/NMT1/CD81/EZR/ANKRD1/CYBA/CDH2/ACTN4/NPPB/MYO1C/PTX3/RACK1/SERPINE1/FRMD4A/ATP5IF1/GSTO1/PRELID1/OXTR/THY1/HRAS/MYH10/DAB2/DYNC1H1/SGK1/MSN/TMEM132A/INHBA/B3GAT3/ITGA2/WLS/FIS1/ANXA2/AP2M1/FLNA/ACSL4/TRIM28/AKAP9/YWHAE/RAB3B/KHDRBS1/IPO5/GNAI2/HSP90AA1/CHCHD10/PTPN11/EHD2/HUWE1/PTGS2/CALR/ITGB1/CALM1/EHD1/SH3GLB1/TPR/PCM1/CSNK2A2/NIPSNAP2/BDKRB1/RIPOR1/BAX/NCBP2/TOMM70/SYT1/RDX/ATP13A2/CDC4…	CD146+ NES- MSCs	GO_BP	3.17.0
GO:0010562	positive regulation of phosphorus metabolic process	353	0.310137	1.37465	0.00521761	0.0880078	0.0747515	1526	tags=27%, list=21%, signal=23%	GREM1/CCND1/SQSTM1/CD81/HMGA2/TPX2/RACK1/DKK1/FLT1/IQGAP1/ATP2B4/THBS1/HRAS/VCP/TFRC/HSP90AB1/EIF4G1/DAB2/MAP2K2/PAK2/LIMCH1/INHBA/BDNF/APP/PHB/PPP1R7/MT-CO2/LMO4/ITGA2/XRCC5/ROCK1/EIF2AK4/XRCC6/PTPA/TNIK/CDKN1A/DDX3X/ITGA1/AKAP9/PIN1/PLK1/PPP1R15A/RAC1/CENPE/IRAK1/HSP90AA1/HBEGF/ANKLE2/PTPN11/PTGS2/CSPG4/CALM1/FGF2/FXR1/ROCK2/PPP1R12A/MAPKAP1/AKAP13/DGKZ/CDCA8/NCBP2/EGFR/PTBP1/ZNF622/NRP1/CD44/C…	CD146+ NES- MSCs	GO_BP	3.17.0
GO:0045937	positive regulation of phosphate metabolic process	353	0.310137	1.37465	0.00521761	0.0880078	0.0747515	1526	tags=27%, list=21%, signal=23%	GREM1/CCND1/SQSTM1/CD81/HMGA2/TPX2/RACK1/DKK1/FLT1/IQGAP1/ATP2B4/THBS1/HRAS/VCP/TFRC/HSP90AB1/EIF4G1/DAB2/MAP2K2/PAK2/LIMCH1/INHBA/BDNF/APP/PHB/PPP1R7/MT-CO2/LMO4/ITGA2/XRCC5/ROCK1/EIF2AK4/XRCC6/PTPA/TNIK/CDKN1A/DDX3X/ITGA1/AKAP9/PIN1/PLK1/PPP1R15A/RAC1/CENPE/IRAK1/HSP90AA1/HBEGF/ANKLE2/PTPN11/PTGS2/CSPG4/CALM1/FGF2/FXR1/ROCK2/PPP1R12A/MAPKAP1/AKAP13/DGKZ/CDCA8/NCBP2/EGFR/PTBP1/ZNF622/NRP1/CD44/C…	CD146+ NES- MSCs	GO_BP	3.17.0
GO:0001655	urogenital system development	27	-0.628836	-1.81891	0.00532397	0.0894427	0.0759703	741	tags=33%, list=10%, signal=30%	RARG/SERPINF1/WNT5A/ID4/CTNNB1/PSAP/CRIP1/TNC/MMP2	CD146+ NES- MSCs	GO_BP	3.17.0
GO:0060512	prostate gland morphogenesis	11	-0.785035	-1.85228	0.0054633	0.0908153	0.0771361	741	tags=55%, list=10%, signal=49%	RARG/WNT5A/ID4/CRIP1/TNC/MMP2	CD146+ NES- MSCs	GO_BP	3.17.0
GO:0014065	phosphatidylinositol 3-kinase signaling	56	-0.511653	-1.72084	0.00548094	0.0908153	0.0771361	530	tags=16%, list=7%, signal=15%	PDGFC/UNC5B/DDR2/PDGFRA/ZFP36L1/PDGFRB/FN1/SERPINE2/DCN	CD146+ NES- MSCs	GO_BP	3.17.0
GO:0099174	regulation of presynapse organization	10	0.742558	1.71258	0.00549216	0.0908153	0.0771361	257	tags=40%, list=4%, signal=39%	DKK1/EIF4G1/APP/FARP1	CD146+ NES- MSCs	GO_BP	3.17.0
GO:1905606	regulation of presynapse assembly	10	0.742558	1.71258	0.00549216	0.0908153	0.0771361	257	tags=40%, list=4%, signal=39%	DKK1/EIF4G1/APP/FARP1	CD146+ NES- MSCs	GO_BP	3.17.0
GO:0044772	mitotic cell cycle phase transition	253	0.330537	1.41541	0.00554578	0.0913423	0.0775837	1790	tags=33%, list=24%, signal=26%	CCND1/PPME1/CENPF/MAP3K20/CCNB1/EIF4G1/TACC3/NOP53/INHBA/APP/TAF10/BRD4/AURKA/UBE2S/PLK2/SMARCD1/ANLN/PRMT2/DLGAP5/CDKN1A/DDX3X/RAD21/AVEN/IER3/CDC20/PLK1/KHDRBS1/SMARCA4/CENPE/BRD7/GSPT1/SPDL1/DYNC1LI1/IK/ITGB1/CALM1/PRKDC/CCNA2/MDM2/RRM2/TPR/DBF4/ERCC2/CDKN3/GTSE1/FOXM1/TMOD3/BUB1B/CDCA8/EGFR/RDX/BCL7A/TAOK3/SMARCC1/USP47/BACH1/CDC25B/INCENP/VPS4A/CDK16/APC/RRM1/TRIP13/ANKRD17/EPS8/BIRC5/BUB1/C…	CD146+ NES- MSCs	GO_BP	3.17.0
GO:0006368	transcription elongation by RNA polymerase II	71	0.449664	1.60408	0.00560113	0.0918936	0.078052	2454	tags=52%, list=34%, signal=35%	ELOB/WDR43/HNRNPU/POLR2I/BRD4/SUPT6H/NELFE/SUPT5H/SUPT16H/GTF2F1/ELL2/INTS11/MED29/ELOA/NCBP2/INTS1/ADRM1/SETD2/NELFB/LEO1/CCNK/ZMYND8/CDC73/MED16/MED25/MED15/CDK12/MED24/RTF1/TCERG1/ZMYND11/PAF1/ERCC6/INTS13/EZH2/CTR9/CDK13	CD146+ NES- MSCs	GO_BP	3.17.0
GO:0006390	mitochondrial transcription	11	0.726661	1.71792	0.00571409	0.0925809	0.0786358	519	tags=18%, list=7%, signal=17%	MRPL12/CHCHD10	CD146+ NES- MSCs	GO_BP	3.17.0
GO:0051382	kinetochore assembly	11	0.726522	1.7176	0.0057312	0.0925809	0.0786358	484	tags=36%, list=7%, signal=34%	CENPX/CENPF/DLGAP5/CENPE	CD146+ NES- MSCs	GO_BP	3.17.0
GO:0031644	regulation of nervous system process	37	0.534079	1.68207	0.00568091	0.0925809	0.0786358	946	tags=30%, list=13%, signal=26%	RGS4/MGLL/APP/ITGA2/NRDC/AKAP9/HOMER3/TYMP/ROCK2/CTSC/DLGAP4	CD146+ NES- MSCs	GO_BP	3.17.0
GO:0050804	modulation of chemical synaptic transmission	151	0.371501	1.4927	0.00570181	0.0925809	0.0786358	1044	tags=25%, list=14%, signal=21%	SQSTM1/CDH2/DKK1/RGS4/OXTR/HRAS/APP/RAP1B/MYOF/AKAP12/PLK2/DBN1/EIF2AK4/GIPC1/YWHAG/PSMC5/CDC20/AKAP9/MME/GNAI2/SYNGR1/YWHAH/HOMER3/PTGS2/ITGB1/MAP1B/PACSIN2/ERC1/PTPRA/CYFIP1/DGKZ/RAB8A/DLGAP4/SYT1/SYAP1/PAFAH1B1/CLSTN1	CD146+ NES- MSCs	GO_BP	3.17.0
GO:0085029	extracellular matrix assembly	20	-0.678225	-1.83337	0.00586827	0.0938168	0.0796855	785	tags=50%, list=11%, signal=45%	NTN4/FBLN5/HAS2/FKBP10/HAS1/EFEMP2/LOX/GAS6/ELN/COL1A2	CD146+ NES- MSCs	GO_BP	3.17.0
GO:2000779	regulation of double-strand break repair	84	0.430879	1.58408	0.00584553	0.0938168	0.0796855	2246	tags=48%, list=31%, signal=33%	HMGA2/SMARCD1/TRIP12/SMARCA4/MGMT/BRD7/NSD2/HDGFL2/RUVBL2/PRKDC/SMCHD1/FOXM1/RUVBL1/BCL7A/OTUB1/SMARCC1/RIF1/SPIRE1/ACTR2/SETD2/HSF1/SHLD2/RNF169/PNKP/DEK/CYREN/FBH1/PARP1/SMARCD3/CHEK1/ARID1B/TERF2IP/KDM1A/BRD8/MAD2L2/EP400/BCL7C/PBRM1/FUS/ERCC6	CD146+ NES- MSCs	GO_BP	3.17.0
GO:0046700	heterocycle catabolic process	237	0.333533	1.41748	0.00589705	0.0938168	0.0796855	1812	tags=31%, list=25%, signal=24%	HNRNPAB/SERBP1/QPRT/UPP1/TRIR/HNRNPU/VCP/GOT2/HNRNPD/HMOX2/ROCK1/LRPPRC/TENT5A/DKC1/DPYD/CARHSP1/ENDOG/MTREX/LSM7/NBDY/THRAP3/GSPT1/IGF2BP2/RBM8A/TYMP/IGF2BP1/MRTO4/FXR1/BLVRB/NT5C/ZC3H18/NT5E/REXO4/ROCK2/LARP1/ETF1/TAF15/BAX/NTHL1/NCBP2/PNPT1/WDR82/TUT4/KHSRP/EXOSC4/ACOT7/SYNCRIP/DFFA/YBX1/PHAX/TBRG4/UPF1/HSF1/SND1/DHX9/CSDE1/NPM1/RNASEH2C/EXOSC10/FBH1/PUM1/DHX36/RBM10/NFE2L2/DICER1/TUT7/ELAC2/Z…	CD146+ NES- MSCs	GO_BP	3.17.0
GO:0000904	cell morphogenesis involved in differentiation	249	0.330373	1.41221	0.00587686	0.0938168	0.0796855	1308	tags=25%, list=18%, signal=21%	METRN/CDH2/DKK1/MACF1/FRMD6/THY1/NRP2/MYH9/ACTN1/FLNB/HSP90AB1/MAP2K2/VCL/PAK2/GOLGA4/BDNF/APP/FARP1/CUX1/LMO4/DBN1/EXT1/ROCK1/UCHL1/TNIK/NRDC/WDR1/NEXN/EFNB2/SPART/RAC1/MAP1S/HSP90AA1/ECE1/YWHAH/NIN/ADARB1/PTPN11/ITGB1/IGF2BP1/PRKDC/ITGA4/MAP1B/CAPRIN1/MBP/CYFIP1/CTTN/RAB8A/MFSD2A/GDI1/NRP1/CDC42/PAFAH1B1/PLOD3/CFL1/TRIO/ALCAM/PRKG1/SIPA1L1/NRXN3/RERE/AFG3L2	CD146+ NES- MSCs	GO_BP	3.17.0
GO:0045088	regulation of innate immune response	130	0.384158	1.51125	0.00592996	0.0939842	0.0798277	1579	tags=32%, list=22%, signal=26%	CYBA/ISG15/CDC37/HSPD1/NECTIN2/NOP53/PAK2/PHB/XRCC5/XRCC6/NPLOC4/DDX3X/IRAK1/HSP90AA1/PTPN11/GFER/SFPQ/ERBIN/ATG12/UFD1/PRKDC/MICA/IRF3/RIOK3/PVR/TOMM70/OTULIN/UBE2K/USP15/TNFAIP3/DHX9/ADAR/TRIM56/PTPN1/ANKRD17/HLA-E/PUM1/FLOT1/NFE2L2/PARP1/POLR3D/CADM1	CD146+ NES- MSCs	GO_BP	3.17.0
GO:0099177	regulation of trans-synaptic signaling	152	0.370463	1.49007	0.00595238	0.093985	0.0798283	1044	tags=24%, list=14%, signal=21%	SQSTM1/CDH2/DKK1/RGS4/OXTR/HRAS/APP/RAP1B/MYOF/AKAP12/PLK2/DBN1/EIF2AK4/GIPC1/YWHAG/PSMC5/CDC20/AKAP9/MME/GNAI2/SYNGR1/YWHAH/HOMER3/PTGS2/ITGB1/MAP1B/PACSIN2/ERC1/PTPRA/CYFIP1/DGKZ/RAB8A/DLGAP4/SYT1/SYAP1/PAFAH1B1/CLSTN1	CD146+ NES- MSCs	GO_BP	3.17.0
GO:0014066	regulation of phosphatidylinositol 3-kinase signaling	44	-0.544289	-1.74508	0.00617354	0.0971119	0.0824843	530	tags=18%, list=7%, signal=17%	PDGFC/UNC5B/DDR2/PDGFRA/PDGFRB/FN1/SERPINE2/DCN	CD146+ NES- MSCs	GO_BP	3.17.0
GO:0150116	regulation of cell-substrate junction organization	40	0.519273	1.66198	0.0062931	0.0986232	0.0837679	1010	tags=38%, list=14%, signal=33%	GREM1/TLN1/MACF1/THBS1/THY1/VCL/LIMCH1/ROCK1/CORO1C/RAC1/PHLDB2/ROCK2/PTPRA/DAPK3/NRP1	CD146+ NES- MSCs	GO_BP	3.17.0
GO:0062197	cellular response to chemical stress	178	-0.370486	-1.5105	0.00634344	0.0986964	0.0838301	881	tags=20%, list=12%, signal=18%	ARHGEF2/CAT/NR4A2/IL6/SOD1/PRKRA/RBX1/FBLN5/FZD1/CDK1/CAV1/MGST1/HMOX1/CHCHD2/PCNA/HSPB1/RHOB/SLC7A11/PYCR1/GPX7/CTNNB1/DDR2/RWDD1/RPS3/PDGFRA/ZFP36L1/ERRFI1/BNIP3/TXN/ATF4/NQO1/FOS/MMP2/GPX1/CYP1B1/PENK	CD146+ NES- MSCs	GO_BP	3.17.0
GO:0045087	innate immune response	275	0.323482	1.39741	0.00634477	0.0986964	0.0838301	1555	tags=31%, list=21%, signal=26%	TUBB4B/CYBA/ISG15/MYO1C/PTX3/SPON2/CDC37/HSPD1/FLNB/HK1/NECTIN2/ZYX/NOP53/PAK2/PHB/DDX21/XRCC5/XRCC6/CDC42EP2/NPLOC4/TAX1BP1/DDX3X/USP14/ATAD3A/TRIM28/STMP1/PPP1R14B/IRAK1/HSP90AA1/ADARB1/PTPN11/G3BP2/SRPK1/OPTN/GFER/CD55/SFPQ/ERBIN/ACTR3/ATG12/DDX1/UFD1/PRKDC/CRCP/MICA/CYBC1/IRF3/JAK1/RIOK3/G3BP1/DAPK3/PVR/TOMM70/OTULIN/CDC42/UBE2K/HMGB3/SYNCRIP/TRIM27/SPIRE1/ACTR2/IPO7/IFIT3/CD46/GSDMD/USP15/SE…	CD146+ NES- MSCs	GO_BP	3.17.0
GO:0046006	regulation of activated T cell proliferation	14	-0.735475	-1.83382	0.00650248	0.0993106	0.0843518	265	tags=29%, list=4%, signal=28%	PRKAR1A/RPS3/IGF2/IGFBP2	CD146+ NES- MSCs	GO_BP	3.17.0
GO:0010675	regulation of cellular carbohydrate metabolic process	54	-0.511517	-1.7085	0.00646317	0.0993106	0.0843518	215	tags=13%, list=3%, signal=13%	LEPR/NNMT/IGF2/DDIT4/IGFBP3/IGFBP4/NUPR1	CD146+ NES- MSCs	GO_BP	3.17.0
GO:0030220	platelet formation	10	0.736966	1.69968	0.00649849	0.0993106	0.0843518	715	tags=50%, list=10%, signal=45%	MYH9/ACTN1/WDR1/PTPN11/PRKDC	CD146+ NES- MSCs	GO_BP	3.17.0
GO:0051223	regulation of protein transport	218	0.339342	1.42857	0.00644848	0.0993106	0.0843518	1144	tags=22%, list=16%, signal=19%	SAA1/NMT1/CD81/EZR/ANKRD1/HSPA8/MYO1C/RACK1/FRMD4A/ATP5IF1/RANGAP1/HRAS/MYH10/TMEM132A/B3GAT3/DNAJA1/WLS/FIS1/UCP2/FLNA/ACSL4/TRIM28/YWHAE/IPO5/HSP90AA1/PTPN11/HUWE1/PTGS2/XPO1/TCIRG1/SH3GLB1/TPR/PCM1/CSNK2A2/NOLC1/RIPOR1/RAB8A/TOMM70/GDI1/ATP13A2/UBE2G2/KIF20B/SELENOK/BCAP31/PCNT/USP36/VPS28	CD146+ NES- MSCs	GO_BP	3.17.0
GO:0034660	ncRNA metabolic process	357	0.306269	1.35917	0.0064196	0.0993106	0.0843518	2465	tags=48%, list=34%, signal=33%	CAVIN1/NCL/WDR43/TRIR/ETS1/HRAS/FAM207A/PA2G4/IMP4/NCOR2/UTP11/NOP53/EIF6/NOP56/RPL7L1/DDX21/POLR2L/DKC1/DDX3X/NOP14/PWP1/SMARCA4/BOP1/MTREX/PDCD11/RTRAF/TSR1/RPS15/FOSL1/ELL2/GTPBP4/YY1/NHP2/SNU13/FGF2/DDX1/MRTO4/PES1/PRKDC/RRP36/INTS11/REXO4/NOLC1/ERCC2/RIOK3/DDX54/CTU1/NSA2/RPS21/IARS2/WDR46/NCBP2/CARS2/EGFR/PNPT1/NIFK/BMS1/SRRT/DDX10/TSR3/SNAPC2/FTSJ3/DUS1L/FARSA/FRG1/PELP1/WDR82/GATA6/TUT4/K…	CD146+ NES- MSCs	GO_BP	3.17.0
GO:0032964	collagen biosynthetic process	24	-0.643784	-1.81427	0.00655684	0.0994178	0.0844428	319	tags=38%, list=4%, signal=36%	RCN3/DDR2/ERRFI1/ENG/COL1A1/SERPINH1/PDGFRB/COL5A1/PCOLCE	CD146+ NES- MSCs	GO_BP	3.17.0
GO:0007093	mitotic cell cycle checkpoint signaling	87	0.423983	1.56813	0.00653701	0.0994178	0.0844428	2337	tags=48%, list=32%, signal=33%	CCND1/CENPF/MAP3K20/CCNB1/NOP53/PLK2/CDKN1A/IER3/CDC20/PLK1/SPDL1/DYNC1LI1/IK/PRKDC/MDM2/TPR/GTSE1/BUB1B/CDCA8/TAOK3/INCENP/VPS4A/APC/PPP1R10/TRIP13/BIRC5/BUB1/CHEK1/GIGYF2/BRCA1/MAD2L2/XPC/BUB3/SYF2/CDT1/TTK/NABP1/NBN/TAOK1/NDC80/WAC/PLK3	CD146+ NES- MSCs	GO_BP	3.17.0
GO:0050684	regulation of mRNA processing	84	0.427865	1.573	0.00660096	0.0997267	0.0847052	1765	tags=46%, list=24%, signal=36%	RBMX/HSPA8/NCL/HNRNPU/SUPT6H/KHDRBS1/THRAP3/SRPK1/PUF60/VIRMA/RBM8A/YTHDC1/FXR1/PRDX6/NCBP2/PTBP1/HNRNPK/U2AF2/HSF1/SFSWAP/DHX9/SRRM1/HNRNPA2B1/SRSF4/LEO1/SMU1/DHX36/SRSF10/SRSF3/RBM10/CDC73/ZBTB7A/RBM25/DDX17/CDK11A/KHDRBS3/ZC3H14/SNRPA/HNRNPL	CD146+ NES- MSCs	GO_BP	3.17.0
GO:0051282	regulation of sequestering of calcium ion	42	0.511283	1.65316	0.00664287	0.1	0.0849375	918	tags=29%, list=13%, signal=25%	CYBA/GSTO1/THY1/DIAPH1/FLNA/SELENON/ANXA6/SLC8A1/CALM1/FGF2/BDKRB1/BAX	CD146+ NES- MSCs	GO_BP	3.17.0
GO:0030042	actin filament depolymerization	33	0.54695	1.68146	0.00684448	0.102667	0.0872028	1439	tags=48%, list=20%, signal=39%	SPTBN1/SPTAN1/LIMA1/MICAL2/MTPN/WDR1/DSTN/FLII/TMOD3/RDX/ADD1/CFL1/WASHC2C/TRIOBP/EPS8/SWAP70	CD146+ NES- MSCs	GO_BP	3.17.0
GO:0045732	positive regulation of protein catabolic process	114	0.394973	1.52419	0.00690859	0.10326	0.0877063	1456	tags=35%, list=20%, signal=29%	NDUFA13/ELOB/CD81/EZR/PSMC3/RACK1/GABARAP/VCP/DAB2/MSN/PSMC1/NOP53/AURKA/SH3RF1/PLK2/STUB1/NRDC/DDA1/PSMC5/IER3/CDC20/PLK1/HSP90AA1/TMEM259/PSMC4/MDM2/RDX/CSNK2A1/USP5/DDRGK1/BCAP31/VPS28/NUB1/SGTA/NSF/TNFAIP3/APC/TIPARP/CSNK1D/VGLL4	CD146+ NES- MSCs	GO_BP	3.17.0
GO:0021762	substantia nigra development	22	0.606737	1.70197	0.00703525	0.10441	0.0886831	1172	tags=59%, list=16%, signal=50%	BASP1/ATP5PF/YWHAE/ATP5PB/YWHAH/CALM1/FGF2/MBP/GNB4/HSPA5/MAPKAP1/CDC42/COX6B1	CD146+ NES- MSCs	GO_BP	3.17.0
GO:0006811	monoatomic ion transport	355	0.305146	1.35343	0.00701055	0.10441	0.0886831	850	tags=19%, list=12%, signal=18%	MT-ATP6/MT-ND5/ATP5ME/ATP5MF/ATP5F1D/ATP6V0B/ATP5F1E/MT-CYB/CYBA/ACTN4/ATP5MG/MT-ND4/ATP2B4/ATOX1/RGS4/ATP5F1A/GSTO1/ATP5MC1/THY1/TFRC/ATP5F1B/SGK1/AHNAK/SLC4A2/MT-ATP8/MT-CO2/MT-CO3/UQCRC1/ANO10/ATP5PF/DIAPH1/ATP5MC2/FXYD5/ANXA2/UCP2/ATP5PO/FLNA/ATP5PD/AKAP9/YWHAE/ATP5F1C/GNAI2/ATP5PB/YWHAH/UQCR10/SELENON/FKBP4/HOMER3/NIPAL3/PTGS2/ANXA6/ITGB1/TCIRG1/SLC8A1/CALM1/FGF2/ATP13A3/ATP6V1E1/SLC39A7/TOM…	CD146+ NES- MSCs	GO_BP	3.17.0
GO:1901836	regulation of transcription of nucleolar large rRNA by RNA polymerase I	11	0.718532	1.69871	0.00715117	0.105302	0.089441	483	tags=36%, list=7%, signal=34%	NCL/NOP53/PWP1/SMARCA4	CD146+ NES- MSCs	GO_BP	3.17.0
GO:0036344	platelet morphogenesis	11	0.718524	1.69869	0.00715117	0.105302	0.089441	715	tags=45%, list=10%, signal=41%	MYH9/ACTN1/WDR1/PTPN11/PRKDC	CD146+ NES- MSCs	GO_BP	3.17.0
GO:0000380	alternative mRNA splicing, via spliceosome	45	0.50007	1.63859	0.0071895	0.105302	0.089441	1794	tags=51%, list=25%, signal=39%	HNRNPM/RBMX/HNRNPU/KHDRBS1/THRAP3/PUF60/SFPQ/RBM8A/YTHDC1/FXR1/RBM17/NCBP2/PTBP1/SFSWAP/DHX9/SMU1/SRSF1/ZBTB7A/RBM25/DDX17/KHDRBS3/HNRNPL/KDM1A	CD146+ NES- MSCs	GO_BP	3.17.0
GO:1990823	response to leukemia inhibitory factor	51	0.481928	1.61714	0.00719566	0.105302	0.089441	962	tags=27%, list=13%, signal=24%	NCL/SRM/PFKP/HNRNPU/NRP2/TFRC/SMARCA5/EXT1/XRCC5/SYNGR1/MYBL2/ADAM23/BCLAF1/MAT2A	CD146+ NES- MSCs	GO_BP	3.17.0
GO:0099072	regulation of postsynaptic membrane neurotransmitter receptor levels	43	0.505177	1.64015	0.00726535	0.105586	0.0896822	1410	tags=37%, list=19%, signal=30%	AP2S1/HRAS/AP2B1/AP2A2/AP2M1/EFNB2/HSP90AA1/ERBIN/PPFIA1/RAB8A/CLSTN1/CLPTM1/SNX6/AP2A1/FLOT2/EPS8	CD146+ NES- MSCs	GO_BP	3.17.0
GO:0009612	response to mechanical stimulus	92	-0.435878	-1.60396	0.00725323	0.105586	0.0896822	521	tags=21%, list=7%, signal=19%	SLC38A2/MMP14/TNFRSF1A/CITED2/CTNNB1/GSN/DDR2/RHOA/CHI3L1/MKKS/FOSB/ENG/BNIP3/COL1A1/FOS/MMP2/CXCL12/SERPINE2/IGFBP2	CD146+ NES- MSCs	GO_BP	3.17.0
GO:0060765	regulation of androgen receptor signaling pathway	17	0.646999	1.70692	0.00735473	0.106151	0.0901616	2159	tags=71%, list=29%, signal=50%	DAB2/NCOR2/PHB/PRMT2/SMARCA4/PKN1/PARK7/ZBTB7A/FOXP1/KDM1A/EP300/HDAC1	CD146+ NES- MSCs	GO_BP	3.17.0
GO:0002218	activation of innate immune response	80	0.430806	1.57027	0.00733246	0.106151	0.0901616	2160	tags=44%, list=30%, signal=31%	CYBA/HSPD1/NOP53/PAK2/PHB/XRCC5/XRCC6/NPLOC4/DDX3X/IRAK1/HSP90AA1/SFPQ/ERBIN/UFD1/PRKDC/IRF3/RIOK3/TOMM70/OTULIN/USP15/TNFAIP3/ANKRD17/PUM1/FLOT1/TNIP2/ITCH/PSPC1/EP300/ZNFX1/RPS6KA3/PJA2/HMGB1/NONO/GPS2/TNIP1	CD146+ NES- MSCs	GO_BP	3.17.0
GO:0001932	regulation of protein phosphorylation	459	0.289663	1.3146	0.0074264	0.106818	0.0907284	1562	tags=28%, list=21%, signal=24%	GREM1/CCND1/SQSTM1/CD81/GPRC5A/PLEC/NCL/HMGA2/TPX2/RACK1/DKK1/FLT1/IQGAP1/CDC37/ATP2B4/THBS1/THY1/HRAS/TFRC/HSP90AB1/CCNB1/EIF4G1/NR2F2/DAB2/MAP2K2/NOP53/PAK2/LIMCH1/INHBA/BDNF/APP/PHB/DNAJA1/PBK/XRCC5/EIF2AK4/XRCC6/UCHL1/TNIK/CDKN1A/CORO1C/DDX3X/YWHAG/PWP1/AKAP9/PIN1/PLK1/SPAG9/RAC1/CENPE/IPO5/IRAK1/HSP90AA1/RTRAF/PKN1/HBEGF/ADARB1/PTPN11/GTPBP4/PTGS2/CSPG4/SLC8A1/CALM1/FGF2/PRKDC/FXR1/CCNA2/DNA…	CD146+ NES- MSCs	GO_BP	3.17.0
GO:0048710	regulation of astrocyte differentiation	12	-0.757357	-1.82112	0.0075783	0.108163	0.0918711	405	tags=33%, list=6%, signal=32%	IL6/ID4/ID2/SERPINE2	CD146+ NES- MSCs	GO_BP	3.17.0
GO:0048857	neural nucleus development	26	0.578258	1.68463	0.00760289	0.108163	0.0918711	1172	tags=54%, list=16%, signal=45%	BASP1/ATP5PF/ALDH1A3/YWHAE/ATP5PB/YWHAH/CALM1/FGF2/MBP/GNB4/HSPA5/MAPKAP1/CDC42/COX6B1	CD146+ NES- MSCs	GO_BP	3.17.0
GO:0044706	multi-multicellular organism process	78	-0.456112	-1.63048	0.00755314	0.108163	0.0918711	521	tags=22%, list=7%, signal=20%	SLC38A2/PAM/CITED2/COL16A1/STC2/B4GALT1/EMP2/PGF/FOSB/FBLN1/GJA1/JUNB/IGFBP7/FOS/MMP2/SERPINE2/IGFBP2	CD146+ NES- MSCs	GO_BP	3.17.0
GO:0050657	nucleic acid transport	111	0.395061	1.51802	0.0076487	0.108163	0.0918711	2271	tags=52%, list=31%, signal=37%	PEG10/SUPT6H/KPNB1/LRPPRC/KHDRBS1/RTRAF/G3BP2/ATXN2/IGF2BP2/XPO1/RBM8A/YTHDC1/IGF2BP1/AHCTF1/TPR/NCBP2/PNPT1/CKAP5/CETN3/KHSRP/SARNP/AGFG1/AKAP8L/MVP/YBX1/PHAX/UPF1/SETD2/FYTTD1/HSF1/DHX9/DDX39A/NPM1/HNRNPA2B1/POM121C/POM121/NUP62/EIF5AL1/NCBP3/RANBP2/SRSF3/FLOT1/DDX19A/SRSF1/HNRNPA3/SLBP/NUP50/SMG1/NUP98/CASC3/NUP85/TST/NUP88/NUP214/NUP58/NUP188/IWS1/SMG6	CD146+ NES- MSCs	GO_BP	3.17.0
GO:0050658	RNA transport	111	0.395061	1.51802	0.0076487	0.108163	0.0918711	2271	tags=52%, list=31%, signal=37%	PEG10/SUPT6H/KPNB1/LRPPRC/KHDRBS1/RTRAF/G3BP2/ATXN2/IGF2BP2/XPO1/RBM8A/YTHDC1/IGF2BP1/AHCTF1/TPR/NCBP2/PNPT1/CKAP5/CETN3/KHSRP/SARNP/AGFG1/AKAP8L/MVP/YBX1/PHAX/UPF1/SETD2/FYTTD1/HSF1/DHX9/DDX39A/NPM1/HNRNPA2B1/POM121C/POM121/NUP62/EIF5AL1/NCBP3/RANBP2/SRSF3/FLOT1/DDX19A/SRSF1/HNRNPA3/SLBP/NUP50/SMG1/NUP98/CASC3/NUP85/TST/NUP88/NUP214/NUP58/NUP188/IWS1/SMG6	CD146+ NES- MSCs	GO_BP	3.17.0
GO:0034728	nucleosome organization	48	0.488308	1.62022	0.00769341	0.108431	0.092098	1827	tags=46%, list=25%, signal=35%	SET/HMGA1/SUPT6H/SMARCA5/SMARCD1/SMARCA4/NAP1L4/SUPT16H/HP1BP3/SSRP1/DNAJC9/GRWD1/RBBP4/SMARCC1/SETD2/NPM1/DAXX/RSF1/SMARCD3/BAZ1A/TSPYL4/KAT6A	CD146+ NES- MSCs	GO_BP	3.17.0
GO:0033559	unsaturated fatty acid metabolic process	36	-0.56772	-1.74781	0.00783854	0.110107	0.0935216	662	tags=31%, list=9%, signal=28%	SCD/CD74/SCP2/PTGIS/TNFRSF1A/EPHX1/PTGDS/MIF/PTGES/GPX1/CYP1B1	CD146+ NES- MSCs	GO_BP	3.17.0
GO:0039529	RIG-I signaling pathway	10	0.729152	1.68166	0.00788006	0.110321	0.0937036	1496	tags=70%, list=20%, signal=56%	NOP53/PHB/NPLOC4/UFD1/USP15/ANKRD17/PUM1	CD146+ NES- MSCs	GO_BP	3.17.0
GO:1904029	regulation of cyclin-dependent protein kinase activity	46	0.493592	1.62482	0.0079613	0.111088	0.0943551	1537	tags=37%, list=21%, signal=29%	CCND1/CDC37/HSP90AB1/CCNB1/NR2F2/CDKN1A/PLK1/IPO5/GTPBP4/CCNA2/CDKN3/EGFR/IPO7/TNFAIP3/APC/CCNK/CCNF	CD146+ NES- MSCs	GO_BP	3.17.0
GO:0032239	regulation of nucleobase-containing compound transport	10	0.728337	1.67978	0.00801651	0.111488	0.0946949	1300	tags=80%, list=18%, signal=66%	SUPT6H/KHDRBS1/TPR/NCBP2/AKAP8L/RIPK1/SETD2/DHX9	CD146+ NES- MSCs	GO_BP	3.17.0
GO:0050798	activated T cell proliferation	15	-0.716713	-1.81457	0.00808427	0.111785	0.0949469	265	tags=27%, list=4%, signal=26%	PRKAR1A/RPS3/IGF2/IGFBP2	CD146+ NES- MSCs	GO_BP	3.17.0
GO:0002040	sprouting angiogenesis	66	0.448309	1.57924	0.00809108	0.111785	0.0949469	1726	tags=42%, list=24%, signal=33%	GREM1/THBS1/PLK2/NAXE/EFNB2/TJP1/PKM/LOXL2/PTGS2/ITGB1/FGF2/JAK1/PIK3C2A/EPN1/CEMIP2/OTULIN/NRP1/JCAD/CDH13/CREB3L1/HDAC7/BMP4/FOXC2/ITGA5/EPN2/FGF1/VEGFB/JMJD8	CD146+ NES- MSCs	GO_BP	3.17.0
GO:0051647	nucleus localization	20	0.619306	1.70017	0.00820557	0.112995	0.0959748	2198	tags=75%, list=30%, signal=53%	DCTN1/DYNC1H1/NUDC/LMNA/PCM1/CDC42/PAFAH1B1/FBXW11/LMNB1/SYNE2/LMNB2/SUN2/HOOK3/SLC9A3R1/DOCK7	CD146+ NES- MSCs	GO_BP	3.17.0
GO:1901880	negative regulation of protein depolymerization	39	0.515515	1.64104	0.00828499	0.113716	0.096587	1439	tags=46%, list=20%, signal=37%	TPX2/SPTBN1/SPTAN1/CKAP2/LIMA1/MTPN/NAV3/HDGFL3/MAP1B/FLII/TMOD3/RDX/ADD1/WASHC2C/APC/TRIOBP/EPS8/SWAP70	CD146+ NES- MSCs	GO_BP	3.17.0
GO:1905818	regulation of chromosome separation	52	0.476105	1.6038	0.00834213	0.113756	0.0966217	2143	tags=58%, list=29%, signal=41%	CENPF/CCNB1/DLGAP5/RAD21/CDC20/PLK1/SPDL1/DYNC1LI1/IK/TPR/CSNK2A2/BUB1B/CDCA8/CSNK2A1/NCAPH2/INCENP/APC/NUMA1/TRIP13/BIRC5/BUB1/ANAPC5/CDC16/CUL3/MAD2L2/BUB3/NCAPD2/CDT1/TTK/ANAPC7	CD146+ NES- MSCs	GO_BP	3.17.0
GO:0007044	cell-substrate junction assembly	51	0.477576	1.60254	0.00834124	0.113756	0.0966217	1010	tags=39%, list=14%, signal=34%	GREM1/PLEC/TLN1/MACF1/THBS1/THY1/ACTN1/VCL/LIMCH1/ITGA2/ROCK1/CORO1C/RAC1/DST/PHLDB2/ROCK2/PTPRA/DAPK3/CTTN/NRP1	CD146+ NES- MSCs	GO_BP	3.17.0
GO:0045104	intermediate filament cytoskeleton organization	22	0.60081	1.68534	0.00841436	0.114352	0.0971274	708	tags=36%, list=10%, signal=33%	KRT18/KRT19/PLEC/MACF1/DST/ERBIN/SYNM/C9orf16	CD146+ NES- MSCs	GO_BP	3.17.0
GO:0051653	spindle localization	35	0.529517	1.64805	0.00846858	0.114352	0.0971274	1350	tags=51%, list=18%, signal=42%	MYH9/DCTN1/DYNC1H1/ASPM/KPNB1/MAP4/PLK1/ACTR3/SPDL1/ITGB1/NUSAP1/PAFAH1B1/FBXW11/SPIRE1/ACTR2/CFL1/HTT/NUMA1	CD146+ NES- MSCs	GO_BP	3.17.0
GO:2001251	negative regulation of chromosome organization	64	0.45008	1.57741	0.00846578	0.114352	0.0971274	2177	tags=53%, list=30%, signal=38%	TOP2A/CENPF/HNRNPU/CCNB1/SMARCA5/RAD21/CDC20/PLK1/NAA10/SPDL1/DYNC1LI1/IK/GNL3L/TPR/BUB1B/CDCA8/WAPL/BAZ1B/INCENP/APC/TRIP13/EXOSC10/BIRC5/BUB1/PARP1/TERF2IP/TERF2/MAD2L2/TEN1/BUB3/CDT1/TTK/HNRNPC/NBN	CD146+ NES- MSCs	GO_BP	3.17.0
GO:0032434	regulation of proteasomal ubiquitin-dependent protein catabolic process	88	0.415635	1.54034	0.00849471	0.114352	0.0971274	1603	tags=39%, list=22%, signal=31%	ELOB/RACK1/GABARAP/VCP/HSP90AB1/DAB2/NOP53/AURKA/SH3RF1/PBK/STUB1/GIPC1/USP14/DDA1/CDC20/PLK1/XPO1/MDM2/USP7/UBE2K/USP5/DDRGK1/SMARCC1/BCAP31/PHF20L1/NUB1/SGTA/TLK2/CSNK1D/PARK7/NFE2L2/RAD23B/BAG5/CSNK1A1	CD146+ NES- MSCs	GO_BP	3.17.0
GO:0045039	protein insertion into mitochondrial inner membrane	10	0.726711	1.67603	0.00861348	0.114483	0.0972388	955	tags=50%, list=13%, signal=44%	NDUFA13/TIMM13/TIMM10/TIMM8B/TOMM70	CD146+ NES- MSCs	GO_BP	3.17.0
GO:0051851	modulation by host of symbiont process	40	0.510199	1.63294	0.00859761	0.114483	0.0972388	2247	tags=57%, list=31%, signal=40%	HSPA8/PSMC3/HMGA2/PTX3/PHB/EIF2AK4/SMARCA4/IGF2R/SAP30BP/ROCK2/CDC42/RRP1B/CFL1/DDX56/EEA1/CCNK/JUN/FASN/EP300/TBC1D20/HDAC1/CHD1/SNW1	CD146+ NES- MSCs	GO_BP	3.17.0
GO:0007088	regulation of mitotic nuclear division	70	0.440456	1.56739	0.00857799	0.114483	0.0972388	2143	tags=57%, list=29%, signal=41%	MKI67/CENPF/CCNB1/AURKA/DLGAP5/RAD21/CDC20/PIN1/PLK1/AURKAIP1/SPDL1/DYNC1LI1/IK/NUSAP1/TPR/FBXW5/DAPK3/BUB1B/CDCA8/CDC42/KIF20B/NME6/INCENP/APC/BMP4/TRIP13/NUP62/BIRC5/BUB1/ANAPC5/CHEK1/SPHK1/CDC16/CUL3/MAD2L2/CDCA2/BUB3/CDT1/TTK/ANAPC7	CD146+ NES- MSCs	GO_BP	3.17.0
GO:0006839	mitochondrial transport	101	0.401675	1.52163	0.00859227	0.114483	0.0972388	1131	tags=28%, list=15%, signal=24%	NDUFA13/NMT1/TIMM13/ATP5IF1/HSPD1/TIMM10/HSPA4/FIS1/UCP2/IER3/HSP90AA1/CHCHD10/GRPEL1/SLC25A24/HUWE1/TIMM8B/TOMM40/SH3GLB1/CSNK2A2/HEBP2/MTX1/BAX/TOMM70/TIMM44/BCAP31/SPG7/BCL2L1/USP36	CD146+ NES- MSCs	GO_BP	3.17.0
GO:0045103	intermediate filament-based process	23	0.592022	1.67698	0.00867907	0.114629	0.097363	708	tags=35%, list=10%, signal=32%	KRT18/KRT19/PLEC/MACF1/DST/ERBIN/SYNM/C9orf16	CD146+ NES- MSCs	GO_BP	3.17.0
GO:0051236	establishment of RNA localization	112	0.39245	1.50977	0.00866011	0.114629	0.097363	2271	tags=52%, list=31%, signal=36%	PEG10/SUPT6H/KPNB1/LRPPRC/KHDRBS1/RTRAF/G3BP2/ATXN2/IGF2BP2/XPO1/RBM8A/YTHDC1/IGF2BP1/AHCTF1/TPR/NCBP2/PNPT1/CKAP5/CETN3/KHSRP/SARNP/AGFG1/AKAP8L/MVP/YBX1/PHAX/UPF1/SETD2/FYTTD1/HSF1/DHX9/DDX39A/NPM1/HNRNPA2B1/POM121C/POM121/NUP62/EIF5AL1/NCBP3/RANBP2/SRSF3/FLOT1/DDX19A/SRSF1/HNRNPA3/SLBP/NUP50/SMG1/NUP98/CASC3/NUP85/TST/NUP88/NUP214/NUP58/NUP188/IWS1/SMG6	CD146+ NES- MSCs	GO_BP	3.17.0
GO:0018149	peptide cross-linking	10	-0.780898	-1.80013	0.00884635	0.114686	0.0974109	284	tags=50%, list=4%, signal=48%	KRT10/BGN/FLG/FN1/DCN	CD146+ NES- MSCs	GO_BP	3.17.0
GO:0045814	negative regulation of gene expression, epigenetic	55	0.467143	1.59146	0.00872925	0.114686	0.0974109	2709	tags=60%, list=37%, signal=38%	HMGA2/CBX3/SMARCA5/LMNA/TRIM28/DNMT1/TPR/SMCHD1/USP7/CTCF/TRIM27/RIF1/LMNB1/MBD3/BAZ1A/CENPV/LMNB2/KDM1A/GSK3A/SUZ12/EHMT1/UHRF1/ZNFX1/SPTY2D1/HMGB1/HDAC1/EZH2/CTR9/POLE3/ATF7IP/TET1/KDM5A/RRP8	CD146+ NES- MSCs	GO_BP	3.17.0
GO:0007091	metaphase/anaphase transition of mitotic cell cycle	70	0.43943	1.56374	0.00884718	0.114686	0.0974109	2143	tags=54%, list=29%, signal=39%	CENPF/MAP3K20/CCNB1/TACC3/SMARCD1/DLGAP5/RAD21/CDC20/PLK1/SMARCA4/CENPE/BRD7/SPDL1/DYNC1LI1/IK/TPR/BUB1B/CDCA8/BCL7A/SMARCC1/INCENP/APC/TRIP13/BIRC5/BUB1/SMARCD3/ANAPC5/CDC27/ARID1B/CDC16/CUL3/MAD2L2/BUB3/BCL7C/CDT1/TTK/PBRM1/ANAPC7	CD146+ NES- MSCs	GO_BP	3.17.0
GO:0044784	metaphase/anaphase transition of cell cycle	70	0.43943	1.56374	0.00884718	0.114686	0.0974109	2143	tags=54%, list=29%, signal=39%	CENPF/MAP3K20/CCNB1/TACC3/SMARCD1/DLGAP5/RAD21/CDC20/PLK1/SMARCA4/CENPE/BRD7/SPDL1/DYNC1LI1/IK/TPR/BUB1B/CDCA8/BCL7A/SMARCC1/INCENP/APC/TRIP13/BIRC5/BUB1/SMARCD3/ANAPC5/CDC27/ARID1B/CDC16/CUL3/MAD2L2/BUB3/BCL7C/CDT1/TTK/PBRM1/ANAPC7	CD146+ NES- MSCs	GO_BP	3.17.0
GO:0000302	response to reactive oxygen species	112	-0.408066	-1.55198	0.00874944	0.114686	0.0974109	717	tags=18%, list=10%, signal=16%	FBLN5/CDK1/HBB/HMOX1/PCNA/RHOB/PYCR1/DDR2/RPS3/PDGFRA/BNIP3/TXN/COL1A1/PDGFRB/CRYAB/NQO1/FOS/MMP2/GPX1/CYP1B1	CD146+ NES- MSCs	GO_BP	3.17.0
GO:0090068	positive regulation of cell cycle process	137	0.371367	1.47137	0.00880263	0.114686	0.0974109	1790	tags=37%, list=24%, signal=29%	CCND1/MAP3K20/HNRNPU/CCNB1/EIF4G1/DYNC1H1/APP/BRD4/AURKA/GIPC1/DLGAP5/DDX3X/RAD21/DYNC1LI1/MDM2/KIF23/RRM2/NUSAP1/TPR/DBF4/ROCK2/TMOD3/CDCA8/EGFR/CHMP3/RDX/CDC42/KIF20B/DDRGK1/CDC25B/NCAPH2/INCENP/PPP1R10/NPM1/RRM1/NUMA1/ANKRD17/ECT2/NUP62/TBX2/BIRC5/PKP4/CDC73/RAD18/ANAPC5/SPHK1/CENPV/KIF14/CDC16/CIT/CUL3	CD146+ NES- MSCs	GO_BP	3.17.0
GO:0048017	inositol lipid-mediated signaling	67	-0.470847	-1.6384	0.00897743	0.115306	0.0979382	530	tags=21%, list=7%, signal=20%	OGT/CAT/MYDGF/IRS1/PDGFC/UNC5B/DDR2/PDGFRA/NPR3/ZFP36L1/PDGFRB/FN1/SERPINE2/DCN	CD146+ NES- MSCs	GO_BP	3.17.0
GO:0071900	regulation of protein serine/threonine kinase activity	153	0.360926	1.45327	0.00892648	0.115306	0.0979382	1537	tags=29%, list=21%, signal=24%	CCND1/HMGA2/DKK1/FLT1/CDC37/ATP2B4/THBS1/THY1/HRAS/CCNB1/NR2F2/DAB2/MAP2K2/DNAJA1/UCHL1/CDKN1A/DDX3X/PLK1/IPO5/IRAK1/GTPBP4/SLC8A1/CALM1/FGF2/CCNA2/PRKAR2A/CDKN3/AKAP13/GSTP1/EGFR/SYAP1/TAOK3/SASH1/HGS/IPO7/TNFAIP3/HTT/APC/BMP4/PTPN1/PDGFA/NUP62/CSK/CCNK/CCNF	CD146+ NES- MSCs	GO_BP	3.17.0
GO:0006310	DNA recombination	156	0.359188	1.44983	0.00895323	0.115306	0.0979382	2489	tags=41%, list=34%, signal=28%	TOP2A/CENPX/PSMD14/HSPD1/TFRC/SUPT6H/XRCC5/XRCC6/RAD21/ENDOG/TFPT/MCM5/YY1/NSD2/SFPQ/HDGFL2/KPNA2/RUVBL2/CHD4/PRKDC/ERCC2/SMCHD1/RUVBL1/MCM7/MCM4/MCM3/HMGB3/KPNA1/RIF1/ACTR2/SETD2/SHLD2/TRIP13/SWAP70/CYREN/FBH1/ZMYND8/PARP1/CHEK1/MSH6/TERF2IP/KDM1A/TERF2/XRCC4/BRD8/BRCA1/MAD2L2/EP400/NIPBL/IL7R/HMGB1/NONO/NABP1/NBN/FUS/ERCC6/TP53BP1/DMAP1/EXOSC6/INO80E/DCAF1/UCHL5/BRIP1/KMT5B	CD146+ NES- MSCs	GO_BP	3.17.0
GO:0000723	telomere maintenance	96	0.405081	1.52302	0.00901566	0.115444	0.0980554	2592	tags=56%, list=35%, signal=37%	HNRNPU/HSP90AB1/HNRNPD/CCT3/XRCC5/XRCC6/DKC1/CCT5/HSP90AA1/CCT7/TFPT/YY1/NHP2/RUVBL2/PRKDC/GNL3L/CCT6A/CCT8/RUVBL1/USP7/RIF1/UPF1/SHLD2/PPP1R10/HNRNPA2B1/PNKP/EXOSC10/DHX36/PARP1/YLPM1/CCT4/TERF2IP/TERF2/RFC1/MAD2L2/SMG1/SP100/GNL3/TEN1/HNRNPC/NBN/CCT2/SMG6/PTGES3/MAP3K4/TENT4B/TCP1/INO80E/UCHL5/CCNE2/SMC5/AURKB/NAT10/TFIP11	CD146+ NES- MSCs	GO_BP	3.17.0
GO:0051056	regulation of small GTPase mediated signal transduction	121	0.381537	1.48516	0.00913365	0.1166	0.0990368	1711	tags=31%, list=23%, signal=24%	SQSTM1/ARHGDIA/ITGA3/GABARAP/TGM2/ABL2/ARHGAP18/RAC1/ARHGAP29/ARHGAP11A/ITGB1/ARHGAP22/ITSN1/MYO9B/ARHGAP23/PPP2CB/ARHGAP21/MAPKAP1/FOXM1/AKAP13/RDX/NRP1/TRIO/SIPA1L1/KCTD10/ECT2/EPS8/SWAP70/ARFGEF1/NUP62/FLOT1/GBF1/CBL/ARHGAP1/CD2AP/EPS8L2/KIF14	CD146+ NES- MSCs	GO_BP	3.17.0
GO:0051209	release of sequestered calcium ion into cytosol	40	0.508232	1.62664	0.00925351	0.117772	0.100032	1317	tags=32%, list=18%, signal=27%	CYBA/GSTO1/THY1/DIAPH1/FLNA/SELENON/SLC8A1/CALM1/FGF2/BDKRB1/BAX/ITPR2/HTT	CD146+ NES- MSCs	GO_BP	3.17.0
GO:1901987	regulation of cell cycle phase transition	247	0.3243	1.38514	0.00933673	0.118472	0.100627	1368	tags=24%, list=19%, signal=20%	CCND1/CENPF/ATP2B4/MAP3K20/CCNB1/EIF4G1/NOP53/INHBA/APP/BRD4/AURKA/PLK2/SMARCD1/ANLN/EIF2AK4/PRMT2/DLGAP5/CDKN1A/DDX3X/RAD21/AVEN/IER3/CDC20/PLK1/SMARCA4/CENPE/BRD7/PTPN11/SPDL1/DYNC1LI1/IK/PRKDC/MDM2/RRM2/TPR/DBF4/CCNQ/ERCC2/GTSE1/TMOD3/BUB1B/CDCA8/EGFR/RDX/BCL7A/TAOK3/DDRGK1/SMARCC1/USP47/CDC25B/ATF5/APBB2/INCENP/VPS4A/APC/PPP1R10/NPM1/RRM1/TRIP13/ANKRD17	CD146+ NES- MSCs	GO_BP	3.17.0
GO:1903670	regulation of sprouting angiogenesis	18	0.629246	1.68332	0.00937191	0.11856	0.100702	1952	tags=78%, list=27%, signal=57%	THBS1/TJP1/PKM/FGF2/JAK1/EPN1/CEMIP2/JCAD/CREB3L1/ITGA5/EPN2/FGF1/JMJD8/BMPER	CD146+ NES- MSCs	GO_BP	3.17.0
GO:0006979	response to oxidative stress	220	-0.345102	-1.44627	0.00941488	0.118746	0.10086	717	tags=18%, list=10%, signal=16%	FBLN5/PRDX4/FZD1/CDK1/PDLIM1/CYGB/HBB/MGST1/HMOX1/BANF1/CHCHD2/PCNA/MMP14/HSPB1/NDUFB4/RHOB/SLC7A11/PYCR1/GPX7/CTNNB1/STC2/DDR2/BTG1/RWDD1/RPS3/PDGFRA/MT-CO1/BNIP3/TXN/COL1A1/PDGFRB/ATF4/CRYAB/NQO1/FOS/MMP2/GPX1/CYP1B1/PENK	CD146+ NES- MSCs	GO_BP	3.17.0
GO:0048015	phosphatidylinositol-mediated signaling	66	-0.472404	-1.63845	0.00949295	0.119372	0.101392	530	tags=21%, list=7%, signal=20%	OGT/CAT/MYDGF/IRS1/PDGFC/UNC5B/DDR2/PDGFRA/NPR3/ZFP36L1/PDGFRB/FN1/SERPINE2/DCN	CD146+ NES- MSCs	GO_BP	3.17.0
GO:0070828	heterochromatin organization	54	0.467015	1.58493	0.00953386	0.119529	0.101525	2709	tags=59%, list=37%, signal=38%	HMGA2/CBX3/SMARCA5/LMNA/TRIM28/LOXL2/DNMT1/HP1BP3/TPR/SMCHD1/CTCF/RIF1/LMNB1/MBD3/BAZ1A/CENPV/LMNB2/KDM1A/SUZ12/EHMT1/ZNFX1/SPTY2D1/HMGB1/HDAC1/EZH2/CTR9/POLE3/ATF7IP/MECOM/TET1/KDM5A/RRP8	CD146+ NES- MSCs	GO_BP	3.17.0
GO:0031571	mitotic G1 DNA damage checkpoint signaling	17	0.636808	1.68003	0.00973114	0.120439	0.102298	864	tags=35%, list=12%, signal=31%	CCND1/PLK2/CDKN1A/PRKDC/MDM2/GTSE1	CD146+ NES- MSCs	GO_BP	3.17.0
GO:0044819	mitotic G1/S transition checkpoint signaling	17	0.636808	1.68003	0.00973114	0.120439	0.102298	864	tags=35%, list=12%, signal=31%	CCND1/PLK2/CDKN1A/PRKDC/MDM2/GTSE1	CD146+ NES- MSCs	GO_BP	3.17.0
GO:0032608	interferon-beta production	25	0.57422	1.65747	0.00975781	0.120439	0.102298	1778	tags=56%, list=24%, signal=43%	ISG15/DDX3X/HSP90AA1/PTPN11/YY1/IRF3/RIOK3/TOMM70/DHX9/TRIM56/SIRPA/FLOT1/POLR3D/POLR3A	CD146+ NES- MSCs	GO_BP	3.17.0
GO:0032648	regulation of interferon-beta production	25	0.57422	1.65747	0.00975781	0.120439	0.102298	1778	tags=56%, list=24%, signal=43%	ISG15/DDX3X/HSP90AA1/PTPN11/YY1/IRF3/RIOK3/TOMM70/DHX9/TRIM56/SIRPA/FLOT1/POLR3D/POLR3A	CD146+ NES- MSCs	GO_BP	3.17.0
GO:0043433	negative regulation of DNA-binding transcription factor activity	86	-0.435459	-1.58385	0.0096552	0.120439	0.102298	654	tags=17%, list=9%, signal=16%	CEBPG/HMOX1/SRI/CDKN2A/PTGIS/SFRP4/SUMO1/ID2/COMMD6/GAS6/ID1/ID3/TMSB4X/NUPR1/CYP1B1	CD146+ NES- MSCs	GO_BP	3.17.0
GO:0051338	regulation of transferase activity	389	0.295632	1.32242	0.00977852	0.120439	0.102298	1578	tags=27%, list=22%, signal=22%	GREM1/CCND1/CD81/GPRC5A/PLEC/HMGA2/TPX2/RACK1/DKK1/FLT1/IQGAP1/CDC37/ATP2B4/THBS1/HNRNPU/THY1/HRAS/PHPT1/HSP90AB1/CCNB1/NR2F2/DAB2/MAP2K2/HNRNPD/PAK2/APP/PHB/LMO4/DNAJA1/UBE2S/STUB1/XRCC5/PUM3/XRCC6/DKC1/UCHL1/CDKN1A/CORO1C/DDX3X/YWHAG/CDC20/PIN1/PLK1/CENPE/IPO5/IRAK1/HSP90AA1/RTRAF/PKN1/HBEGF/RPS15/ADARB1/GTPBP4/SLC8A1/CALM1/FGF2/CCNA2/PRKAR2A/CAMK2N1/CDKN3/AKAP13/GSTP1/BUB1B/DGKZ/EGFR/ZNF622/CD…	CD146+ NES- MSCs	GO_BP	3.17.0
GO:0120193	tight junction organization	27	0.564866	1.66073	0.00980891	0.12046	0.102316	1636	tags=48%, list=22%, signal=38%	PLEC/MYO1C/PAK2/EXT1/ROCK1/TJP1/CLDN11/ROCK2/ARL2/APC/ECT2/TBCD/AFDN	CD146+ NES- MSCs	GO_BP	3.17.0
GO:0010608	post-transcriptional regulation of gene expression	314	0.308711	1.35284	0.00992799	0.121567	0.103256	1584	tags=31%, list=22%, signal=25%	SERBP1/NCL/RACK1/CDC37/THBS1/HNRNPU/EIF4G2/PA2G4/EIF4G1/EIF3B/HNRNPD/MTPN/RPS6KB2/EIF6/APP/ITGA2/ROCK1/ILF3/LRPPRC/EIF2AK4/TENT5A/PUM3/IGFBP5/DKC1/BZW1/ENC1/DDX3X/EIF5A/ACO1/CARHSP1/METAP1/PPP1R15A/KHDRBS1/PKM/THRAP3/ATXN2/GSPT1/IGF2BP2/CALR/RBM8A/YTHDC1/DDX1/IGF2BP1/BZW2/PRKDC/FXR1/ZC3H18/EIF2B4/CAPRIN1/TPR/NOLC1/ROCK2/LARP1/ETF1/TAF15/DAPK3/EIF2AK1/CYFIP1/EIF5/NCBP2/PNPT1/RCC1L/SELENOT/TUT4/KHS…	CD146+ NES- MSCs	GO_BP	3.17.0
GO:0035850	epithelial cell differentiation involved in kidney development	19	0.618926	1.67792	0.0101087	0.123421	0.10483	693	tags=32%, list=9%, signal=29%	GREM1/BASP1/IQGAP1/EXT1/ACTA2/ASXL1	CD146+ NES- MSCs	GO_BP	3.17.0
GO:0001659	temperature homeostasis	61	-0.47977	-1.64024	0.01015	0.123565	0.104953	1011	tags=38%, list=14%, signal=33%	ACOT13/IL1B/OGT/ADIPOR1/DECR1/MFAP2/SCD/CAV1/LGR4/PDGFC/ADAMTS5/LEPR/RHEB/G0S2/CEBPB/NPR3/LAMA4/EGR1/ID1/GJA1/PTGES/ATF4/GPX1	CD146+ NES- MSCs	GO_BP	3.17.0
GO:0070482	response to oxygen levels	162	-0.368634	-1.48381	0.0102646	0.124599	0.105831	666	tags=22%, list=9%, signal=20%	EGLN2/PDLIM1/CYGB/CAV1/HMOX1/VASN/NDRG1/CHCHD2/SDHD/AK4/PTGIS/MMP14/PAM/CITED2/PLAU/STC2/FAM162A/DDR2/RHOA/PGF/ZFP36L1/EGR1/BNIP3L/BNIP3/COL1A1/VCAM1/PDGFRB/DDIT4/ATF4/MALAT1/CRYAB/FOS/MMP2/CXCL12/PENK	CD146+ NES- MSCs	GO_BP	3.17.0
GO:0044703	multi-organism reproductive process	75	-0.452281	-1.60654	0.0103988	0.125535	0.106626	521	tags=21%, list=7%, signal=20%	SLC38A2/PAM/CITED2/COL16A1/STC2/EMP2/PGF/FOSB/FBLN1/GJA1/JUNB/IGFBP7/FOS/MMP2/SERPINE2/IGFBP2	CD146+ NES- MSCs	GO_BP	3.17.0
GO:0009617	response to bacterium	190	-0.354846	-1.45843	0.0104015	0.125535	0.106626	1228	tags=28%, list=17%, signal=24%	CCL2/RBPJ/PRDX3/CSF1/FAU/CHMP5/RBCK1/CXCL3/HMGB2/AKT1/ASS1/RARA/IL1B/CD68/OCIAD2/TSPO/HMCN1/IL6/CDK4/NOTCH2/RNF5/PABPN1/RPL30/PCK2/ZFP36/CFD/CCDC80/CAV1/LY96/LSM5/NR4A1/FAM20A/TNFRSF1A/ADAMTS5/HNRNPA0/WNT5A/RARRES2/RAB1A/RHOA/CEBPB/SNX3/RPL39/BNIP3/MIF/VCAM1/B2M/HLA-A/NQO1/FOS/LOXL1/RPL13A/GPX1/PENK	CD146+ NES- MSCs	GO_BP	3.17.0
GO:0014068	positive regulation of phosphatidylinositol 3-kinase signaling	32	-0.577043	-1.73062	0.0104393	0.125631	0.106708	530	tags=28%, list=7%, signal=26%	CAT/MYDGF/PDGFC/UNC5B/DDR2/PDGFRA/PDGFRB/FN1/DCN	CD146+ NES- MSCs	GO_BP	3.17.0
GO:0090279	regulation of calcium ion import	14	-0.718052	-1.79038	0.0105278	0.125818	0.106866	365	tags=29%, list=5%, signal=27%	CTNNB1/LGALS3/PDGFRB/CXCL12	CD146+ NES- MSCs	GO_BP	3.17.0
GO:0034508	centromere complex assembly	19	0.615818	1.6695	0.0106645	0.125818	0.106866	671	tags=26%, list=9%, signal=24%	CENPX/CENPF/DLGAP5/CENPE/HJURP	CD146+ NES- MSCs	GO_BP	3.17.0
GO:0034332	adherens junction organization	26	0.566717	1.65101	0.0105703	0.125818	0.106866	1558	tags=54%, list=21%, signal=43%	PLEC/CDH2/VCL/PAK2/EFNB2/TJP1/ZNF703/RDX/CDC42/ADD1/CDH13/TBCD/CSK/PIP5K1C	CD146+ NES- MSCs	GO_BP	3.17.0
GO:0033047	regulation of mitotic sister chromatid segregation	39	0.508389	1.61835	0.0105558	0.125818	0.106866	1528	tags=46%, list=21%, signal=37%	CENPF/HNRNPU/CCNB1/RAD21/CDC20/PLK1/SPDL1/DYNC1LI1/IK/TPR/BUB1B/CDCA8/INCENP/APC/NUMA1/TRIP13/BIRC5/BUB1	CD146+ NES- MSCs	GO_BP	3.17.0
GO:1903312	negative regulation of mRNA metabolic process	52	0.4695	1.58156	0.0105977	0.125818	0.106866	1548	tags=42%, list=21%, signal=34%	HNRNPAB/RBMX/HNRNPU/HNRNPD/TENT5A/THRAP3/IGF2BP2/IGF2BP1/LARP1/TAF15/PTBP1/SYNCRIP/HNRNPK/YBX1/U2AF2/SFSWAP/DHX9/CSDE1/HNRNPA2B1/SRSF4/SRSF10/RBM10	CD146+ NES- MSCs	GO_BP	3.17.0
GO:0051304	chromosome separation	55	0.46175	1.57309	0.0106432	0.125818	0.106866	2143	tags=55%, list=29%, signal=39%	CENPF/CCNB1/DLGAP5/RAD21/CDC20/PLK1/SPDL1/DYNC1LI1/IK/TPR/CSNK2A2/BUB1B/CDCA8/CSNK2A1/NCAPH2/INCENP/APC/NUMA1/TRIP13/BIRC5/BUB1/ANAPC5/CDC16/CUL3/MAD2L2/BUB3/NCAPD2/CDT1/TTK/ANAPC7	CD146+ NES- MSCs	GO_BP	3.17.0
GO:0036293	response to decreased oxygen levels	147	-0.375652	-1.49002	0.010619	0.125818	0.106866	666	tags=22%, list=9%, signal=21%	EGLN2/PDLIM1/CYGB/CAV1/HMOX1/VASN/NDRG1/CHCHD2/SDHD/AK4/PTGIS/MMP14/PAM/CITED2/PLAU/STC2/FAM162A/DDR2/RHOA/PGF/ZFP36L1/EGR1/BNIP3L/BNIP3/VCAM1/DDIT4/ATF4/MALAT1/CRYAB/FOS/MMP2/CXCL12/PENK	CD146+ NES- MSCs	GO_BP	3.17.0
GO:0044270	cellular nitrogen compound catabolic process	238	0.324222	1.37849	0.0108934	0.128158	0.108854	2288	tags=39%, list=31%, signal=27%	HNRNPAB/SERBP1/QPRT/UPP1/TRIR/HNRNPU/VCP/HNRNPD/HMOX2/ROCK1/LRPPRC/TENT5A/DKC1/DPYD/CARHSP1/ENDOG/MTREX/LSM7/NBDY/THRAP3/GSPT1/IGF2BP2/RBM8A/TYMP/IGF2BP1/MRTO4/FXR1/BLVRB/NT5C/ZC3H18/NT5E/REXO4/ROCK2/LARP1/ETF1/TAF15/BAX/NTHL1/NCBP2/PNPT1/WDR82/TUT4/KHSRP/EXOSC4/ACOT7/SYNCRIP/DFFA/YBX1/PHAX/TBRG4/UPF1/HSF1/SND1/DHX9/CSDE1/NPM1/RNASEH2C/EXOSC10/FBH1/PUM1/DHX36/RBM10/DICER1/TUT7/ELAC2/ZC3H14/GIGYF2…	CD146+ NES- MSCs	GO_BP	3.17.0
GO:1990173	protein localization to nucleoplasm	12	0.6884	1.66422	0.0109769	0.12878	0.109382	876	tags=58%, list=12%, signal=51%	NOP53/CCT3/DKC1/CCT5/CCT7/CCT6A/CCT8	CD146+ NES- MSCs	GO_BP	3.17.0
GO:0070202	regulation of establishment of protein localization to chromosome	10	0.718028	1.656	0.0111378	0.130303	0.110676	876	tags=60%, list=12%, signal=53%	CCT3/DKC1/CCT5/CCT7/CCT6A/CCT8	CD146+ NES- MSCs	GO_BP	3.17.0
GO:0045839	negative regulation of mitotic nuclear division	41	0.499096	1.60599	0.0112413	0.131149	0.111394	1600	tags=49%, list=22%, signal=38%	CENPF/CCNB1/RAD21/CDC20/PLK1/AURKAIP1/SPDL1/DYNC1LI1/IK/TPR/BUB1B/CDCA8/NME6/INCENP/APC/BMP4/TRIP13/BIRC5/BUB1/CHEK1	CD146+ NES- MSCs	GO_BP	3.17.0
GO:0045648	positive regulation of erythrocyte differentiation	16	0.639741	1.66331	0.0113216	0.131356	0.11157	715	tags=31%, list=10%, signal=28%	ISG15/ETS1/INHBA/PRMT1/PRKDC	CD146+ NES- MSCs	GO_BP	3.17.0
GO:0032200	telomere organization	100	0.395337	1.49573	0.0112928	0.131356	0.11157	2592	tags=55%, list=35%, signal=36%	HNRNPU/HSP90AB1/HNRNPD/CCT3/XRCC5/XRCC6/DKC1/CCT5/HSP90AA1/CCT7/TFPT/YY1/NHP2/RUVBL2/PRKDC/GNL3L/CCT6A/CCT8/RUVBL1/USP7/RIF1/UPF1/SHLD2/PPP1R10/HNRNPA2B1/PNKP/EXOSC10/DHX36/PARP1/YLPM1/CCT4/TERF2IP/TERF2/RFC1/MAD2L2/SMG1/SP100/GNL3/TEN1/HNRNPC/NBN/CCT2/SMG6/EZH2/PTGES3/MAP3K4/TENT4B/TCP1/INO80E/UCHL5/CCNE2/SMC5/AURKB/NAT10/TFIP11	CD146+ NES- MSCs	GO_BP	3.17.0
GO:0099003	vesicle-mediated transport in synapse	86	0.411709	1.51959	0.011391	0.131797	0.111945	1189	tags=27%, list=16%, signal=23%	AP2S1/CDH2/ARHGDIA/AP2B1/RAP1B/ROCK1/AP2A2/AP2M1/EFNB2/RAB3B/SCRN1/AAK1/ATP6V1E1/ITSN1/ATP6V0D1/STX2/CYFIP1/RAB8A/SYT1/CLSTN1/ATP6V1D/CANX/AP2A1	CD146+ NES- MSCs	GO_BP	3.17.0
GO:0061951	establishment of protein localization to plasma membrane	36	0.515797	1.61495	0.0114869	0.132178	0.112269	1754	tags=39%, list=24%, signal=30%	KRT18/SPTBN1/RACK1/MACF1/GOLGA4/OPTN/NECTIN3/RAB8A/RDX/NSF/CSK/ATP2C1/AFDN/ATP6AP1	CD146+ NES- MSCs	GO_BP	3.17.0
GO:0043242	negative regulation of protein-containing complex disassembly	43	0.49147	1.59564	0.0114678	0.132178	0.112269	1439	tags=42%, list=20%, signal=34%	TPX2/SPTBN1/SPTAN1/CKAP2/LIMA1/MTPN/NAV3/HDGFL3/MAP1B/FLII/TMOD3/RDX/ADD1/WASHC2C/APC/TRIOBP/EPS8/SWAP70	CD146+ NES- MSCs	GO_BP	3.17.0
GO:0001666	response to hypoxia	138	-0.380788	-1.49637	0.0116608	0.133812	0.113656	666	tags=23%, list=9%, signal=21%	EGLN2/PDLIM1/CYGB/CAV1/HMOX1/VASN/NDRG1/CHCHD2/SDHD/AK4/PTGIS/MMP14/PAM/CITED2/PLAU/STC2/FAM162A/DDR2/RHOA/PGF/ZFP36L1/EGR1/BNIP3L/BNIP3/VCAM1/DDIT4/MALAT1/CRYAB/FOS/MMP2/CXCL12/PENK	CD146+ NES- MSCs	GO_BP	3.17.0
GO:1901216	positive regulation of neuron death	43	-0.526097	-1.67815	0.0117915	0.134944	0.114618	443	tags=23%, list=6%, signal=22%	WNT5A/CTNNB1/DDR2/RHOA/EGR1/DDIT4/ATF4/NQO1/FOS/NUPR1	CD146+ NES- MSCs	GO_BP	3.17.0
GO:0006605	protein targeting	180	0.342512	1.40858	0.0119406	0.136279	0.115752	1294	tags=26%, list=18%, signal=22%	NDUFA13/HSPA8/MYO1C/TIMM13/CDC37/ATP5IF1/HSPD1/GABARAP/HRAS/TIMM10/YWHAZ/HSPA4/GIPC1/SSR3/FIS1/YWHAB/YWHAG/SORT1/YWHAE/SYNGR1/HSP90AA1/GRPEL1/HOMER3/HUWE1/TRAM2/TIMM8B/ERBIN/SIL1/SRP68/TOMM40/SH3GLB1/CSNK2A2/HSPA5/MTX1/SEC61A1/TOMM70/TIMM44/GDI1/VPS53/BCAP31/USP36/HGS/SPCS3/SGTA/SCARB2/VPS4A	CD146+ NES- MSCs	GO_BP	3.17.0
GO:0045744	negative regulation of G protein-coupled receptor signaling pathway	18	0.619856	1.6582	0.0121488	0.138279	0.11745	505	tags=22%, list=7%, signal=21%	ATP2B4/RGS4/YWHAB/GNAI2	CD146+ NES- MSCs	GO_BP	3.17.0
GO:1904814	regulation of protein localization to chromosome, telomeric region	11	0.698221	1.65069	0.0122152	0.138285	0.117455	876	tags=64%, list=12%, signal=56%	CCT3/DKC1/CCT5/CCT7/GNL3L/CCT6A/CCT8	CD146+ NES- MSCs	GO_BP	3.17.0
GO:1904816	positive regulation of protein localization to chromosome, telomeric region	11	0.698221	1.65069	0.0122152	0.138285	0.117455	876	tags=64%, list=12%, signal=56%	CCT3/DKC1/CCT5/CCT7/GNL3L/CCT6A/CCT8	CD146+ NES- MSCs	GO_BP	3.17.0
GO:0000469	cleavage involved in rRNA processing	21	0.594831	1.65196	0.0123003	0.138682	0.117792	1868	tags=62%, list=26%, signal=46%	NOP14/BOP1/TSR1/NHP2/RRP36/RPS21/BMS1/RRS1/UTP20/EXOSC10/ERI3/EXOSC2/FCF1	CD146+ NES- MSCs	GO_BP	3.17.0
GO:2001252	positive regulation of chromosome organization	67	0.435938	1.53913	0.0123162	0.138682	0.117792	2572	tags=58%, list=35%, signal=38%	HNRNPD/CCT3/XRCC5/DKC1/CCT5/RAD21/TRIM28/CCT7/DNMT1/TFPT/YY1/RUVBL2/TPR/CCT6A/CCT8/RUVBL1/NCAPH2/PPP1R10/NUMA1/HNRNPA2B1/PNKP/DHX36/CCT4/TERF2IP/TERF2/GNL3/NCAPD2/CDT1/NBN/CCT2/MAP3K4/TCP1/INO80E/UCHL5/NCAPG/SMC5/ATF7IP/NCAPG2/AURKB	CD146+ NES- MSCs	GO_BP	3.17.0
GO:0032204	regulation of telomere maintenance	72	0.426479	1.52561	0.0123927	0.139169	0.118207	2576	tags=57%, list=35%, signal=37%	HNRNPU/HNRNPD/CCT3/XRCC5/DKC1/CCT5/CCT7/TFPT/YY1/RUVBL2/GNL3L/CCT6A/CCT8/RUVBL1/USP7/UPF1/PPP1R10/HNRNPA2B1/PNKP/EXOSC10/DHX36/PARP1/YLPM1/CCT4/TERF2IP/TERF2/SMG1/GNL3/TEN1/HNRNPC/NBN/CCT2/SMG6/MAP3K4/TENT4B/TCP1/INO80E/UCHL5/SMC5/AURKB/NAT10	CD146+ NES- MSCs	GO_BP	3.17.0
GO:0051279	regulation of release of sequestered calcium ion into cytosol	30	0.541675	1.63169	0.0125125	0.139768	0.118715	918	tags=30%, list=13%, signal=26%	CYBA/GSTO1/THY1/DIAPH1/SELENON/SLC8A1/CALM1/BDKRB1/BAX	CD146+ NES- MSCs	GO_BP	3.17.0
GO:0007167	enzyme-linked receptor protein signaling pathway	404	-0.296672	-1.32944	0.0124888	0.139768	0.118715	744	tags=16%, list=10%, signal=15%	FOXC1/IRS1/DLX5/SDCBP/NRG1/FZD1/PTN/HEXA/PTPRG/CAMLG/CAV1/VASN/RUNX2/PHF14/PDGFC/HSPB1/IFT20/CSNK2B/CITED2/NBL1/PDCD6/WNT5A/NREP/LTBP3/SCUBE3/RARRES2/SUB1/CTNNB1/GREM2/CBLB/FBN1/AP3S1/FSTL1/DDR2/SFRP4/PGF/PDGFRA/ITGB5/LTBP1/EGR1/LOX/IGF2/GAS6/ERRFI1/ENG/ID1/EFEMP1/COL1A1/CTSD/PDGFRB/DDIT4/FGF7/LRP1/COMP/IGFBP6/FOS/MMP2/HTRA1/LTBP2/COL1A2/IGFBP3/IGFBP4/IGFBP2/DCN	CD146+ NES- MSCs	GO_BP	3.17.0
GO:0007007	inner mitochondrial membrane organization	26	0.56087	1.63397	0.0126773	0.140859	0.119642	955	tags=35%, list=13%, signal=30%	NDUFA13/TIMM13/TIMM10/UQCC3/CHCHD10/TIMM8B/IMMT/MTX1/TOMM70	CD146+ NES- MSCs	GO_BP	3.17.0
GO:0150115	cell-substrate junction organization	56	0.455353	1.55639	0.012677	0.140859	0.119642	1010	tags=36%, list=14%, signal=31%	GREM1/PLEC/TLN1/MACF1/THBS1/THY1/ACTN1/VCL/LIMCH1/ITGA2/ROCK1/CORO1C/RAC1/DST/PHLDB2/ROCK2/PTPRA/DAPK3/CTTN/NRP1	CD146+ NES- MSCs	GO_BP	3.17.0
GO:0007346	regulation of mitotic cell cycle	274	0.313188	1.35233	0.0127138	0.140892	0.11967	1790	tags=32%, list=24%, signal=25%	CCND1/MKI67/CENPF/IQGAP1/MAP3K20/HNRNPU/CCNB1/EIF4G1/NOP53/INHBA/APP/BRD4/AURKA/PLK2/SMARCD1/ANLN/PRMT2/DLGAP5/CDKN1A/DDX3X/RAD21/AVEN/IER3/CDC20/PIN1/YWHAE/PLK1/SMARCA4/CENPE/AURKAIP1/BRD7/PTPN11/SPDL1/DYNC1LI1/IK/PRKDC/AATF/MDM2/RRM2/NUSAP1/TPR/FBXW5/SRA1/ERCC2/GTSE1/DAPK3/TMOD3/BUB1B/CDCA8/EGFR/RDX/BCL7A/CDC42/TAOK3/PAFAH1B1/KIF20B/SMARCC1/USP47/NME6/CDC25B/BTG3/HSF1/INCENP/VPS4A/APC/PPP1R10/R…	CD146+ NES- MSCs	GO_BP	3.17.0
GO:0070507	regulation of microtubule cytoskeleton organization	89	0.40367	1.49909	0.0128755	0.142308	0.120872	1928	tags=39%, list=26%, signal=29%	TPX2/CKAP2/HNRNPU/DCTN1/TACC3/DYNC1H1/ROCK1/AKAP9/PLK1/RAC1/NAV3/MAP1S/FKBP4/HDGFL3/MAP1B/TPR/PHLDB2/ARL2/SLAIN2/CHMP3/CKAP5/PAFAH1B1/CLTC/APC/NUMA1/TBCD/NUP62/MARK2/CLIP1/CAMSAP2/DRG1/FSD1/GSK3B/GIT1/VPS4B	CD146+ NES- MSCs	GO_BP	3.17.0
GO:0002478	antigen processing and presentation of exogenous peptide antigen	11	-0.748927	-1.76708	0.0129964	0.142892	0.121369	657	tags=55%, list=9%, signal=50%	CD74/CTSL/CTSF/CTSD/B2M/HLA-A	CD146+ NES- MSCs	GO_BP	3.17.0
GO:0002833	positive regulation of response to biotic stimulus	104	0.388558	1.47908	0.0129816	0.142892	0.121369	2160	tags=43%, list=30%, signal=31%	CYBA/HSPD1/NECTIN2/NOP53/PAK2/PHB/XRCC5/XRCC6/NPLOC4/DDX3X/IRAK1/HSP90AA1/SFPQ/ERBIN/UFD1/PRKDC/IRF3/RIOK3/PVR/TOMM70/OTULIN/UBE2K/SASH1/USP15/TNFAIP3/DHX9/TRIM56/ANKRD17/HLA-E/PUM1/FLOT1/POLR3D/CADM1/TNIP2/ITCH/PSPC1/EP300/ZNFX1/RPS6KA3/PJA2/AP1G1/HMGB1/NONO/GPS2/TNIP1	CD146+ NES- MSCs	GO_BP	3.17.0
GO:0006303	double-strand break repair via nonhomologous end joining	39	0.500545	1.59338	0.0130395	0.142906	0.12138	2361	tags=54%, list=32%, signal=37%	HMGA2/PSMD14/PAXX/XRCC5/XRCC6/NSD2/PRKDC/SMCHD1/RIF1/HSF1/SHLD2/PNKP/DEK/CYREN/ZBTB7A/XRCC4/MAD2L2/HMGB1/KDM2A/ERCC6/TP53BP1	CD146+ NES- MSCs	GO_BP	3.17.0
GO:1901361	organic cyclic compound catabolic process	249	0.318427	1.36115	0.0130657	0.142906	0.12138	1812	tags=30%, list=25%, signal=23%	HNRNPAB/SERBP1/QPRT/UPP1/TRIR/HNRNPU/VCP/GOT2/HNRNPD/HMOX2/ROCK1/LRPPRC/TENT5A/DKC1/DPYD/CARHSP1/ENDOG/MTREX/YWHAH/LSM7/NBDY/THRAP3/GSPT1/IGF2BP2/RBM8A/TYMP/IGF2BP1/MRTO4/FXR1/BLVRB/NT5C/ZC3H18/NT5E/REXO4/ROCK2/LARP1/ETF1/TAF15/BAX/NTHL1/NCBP2/PNPT1/WDR82/TUT4/KHSRP/EXOSC4/ACOT7/SYNCRIP/DFFA/YBX1/PHAX/TBRG4/UPF1/HSF1/SND1/DHX9/CSDE1/NPM1/RNASEH2C/EXOSC10/FBH1/PUM1/DHX36/RBM10/NFE2L2/DICER1/TUT7/E…	CD146+ NES- MSCs	GO_BP	3.17.0
GO:0042176	regulation of protein catabolic process	198	0.333692	1.38882	0.0131785	0.143766	0.122111	1319	tags=31%, list=18%, signal=26%	NDUFA13/ELOB/CD81/PSMD2/EZR/PSMC3/RACK1/PSMD14/GABARAP/VCP/HSP90AB1/DAB2/MSN/PSMC1/NOP53/TMEM132A/PHB/AURKA/SH3RF1/PLK2/PBK/STUB1/ROCK1/GIPC1/NRDC/ANXA2/USP14/DDA1/FLNA/PSMC5/IER3/CDC20/PIN1/PLK1/HSP90AA1/TMEM259/PSMD3/XPO1/PSMD1/PSMC4/MDM2/ODC1/EGFR/USP7/RDX/CSNK2A1/ATP13A2/UBE2K/USP5/DDRGK1/SMARCC1/BCAP31/PHF20L1/VPS28/HGS/NUB1/SGTA/NSF/TNFAIP3/TLK2/APC	CD146+ NES- MSCs	GO_BP	3.17.0
GO:0046427	positive regulation of receptor signaling pathway via JAK-STAT	11	-0.747819	-1.76447	0.0132852	0.144409	0.122657	950	tags=45%, list=13%, signal=40%	OCIAD2/IL10RB/IL6/ADIPOR1/CYP1B1	CD146+ NES- MSCs	GO_BP	3.17.0
GO:0007143	female meiotic nuclear division	14	0.657034	1.65209	0.0133062	0.144409	0.122657	2328	tags=79%, list=32%, signal=54%	TOP2A/AURKA/PLK1/SPIRE1/CDC25B/NCAPH2/TRIP13/WASHC5/MARF1/TTK/NDC80	CD146+ NES- MSCs	GO_BP	3.17.0
GO:0007517	muscle organ development	126	-0.384428	-1.48964	0.0133854	0.144894	0.123069	744	tags=19%, list=10%, signal=17%	FOXC1/NRG1/FZD1/SERP1/CAV1/SRI/NR4A1/CITED2/WNT5A/CTNNB1/RHOA/EFEMP2/EGR1/LOX/IGF2/ENG/ID3/CRYAB/COL6A3/FOS/ELN/ITGA11/GPX1/NUPR1	CD146+ NES- MSCs	GO_BP	3.17.0
GO:0090501	RNA phosphodiester bond hydrolysis	80	0.414124	1.50947	0.0134608	0.144963	0.123127	2714	tags=55%, list=37%, signal=35%	TRIR/POLR2I/NOP14/ENDOG/BOP1/TSR1/NHP2/RRP36/INTS11/RPS21/NCBP2/PNPT1/BMS1/EXOSC4/RRS1/SND1/UTP20/POP5/EXOSC10/DICER1/ERI3/ELAC2/EXOSC2/MARF1/FCF1/ISG20L2/POP4/DIS3/CNOT1/XRN2/RPP25/USB1/SMG6/POP1/DROSHA/CPSF3/TSNAX/TBL3/CNOT7/RNASEH1/CPSF2/NOL9/CNOT2/AGO2	CD146+ NES- MSCs	GO_BP	3.17.0
GO:0051129	negative regulation of cellular component organization	333	0.300658	1.32522	0.0134299	0.144963	0.123127	1603	tags=32%, list=22%, signal=27%	TOP2A/HSPA8/CENPF/TPX2/SPTBN1/DKK1/ITGA3/SPTAN1/CKAP2/THBS1/HNRNPU/LIMA1/PRELID1/THY1/TFRC/CCNB1/DAB2/MTPN/NOP53/PAK2/LMO4/MAP4/SMARCA5/XRCC5/ROCK1/SACS/CORO1C/ANXA2/DDX3X/RAD21/EFNB2/FLNA/LMNA/SPART/IER3/CDC20/PLK1/NAA10/RAC1/TJP1/NAV3/YWHAH/AURKAIP1/NBDY/FKBP4/ATXN2/HUWE1/VAT1/DPP4/SPDL1/DYNC1LI1/IK/HDGFL3/MAP1B/MBP/GNL3L/TPR/MYADM/ANKRD13A/DNAJB1/PHLDB2/ROCK2/RIOK3/PACSIN2/HSPA5/FLII/PPFIA1/TM…	CD146+ NES- MSCs	GO_BP	3.17.0
GO:0061077	chaperone-mediated protein folding	48	0.472385	1.56739	0.0135125	0.145148	0.123284	2434	tags=67%, list=33%, signal=45%	HSPA8/HSPB6/HSPH1/CCT3/CCT5/CCT7/FKBP4/ST13/FKBP2/DNAJB1/CCT6A/HSPA5/DNAJC7/CCT8/CSNK2A1/DFFA/SDF2L1/UNC45A/PDIA4/CCT4/TRAP1/FKBP5/GAK/CCT2/CLU/DNAJB14/PTGES3/HSPA9/DNAJB12/PDCL3/TCP1/DNAJB6	CD146+ NES- MSCs	GO_BP	3.17.0
GO:0060740	prostate gland epithelium morphogenesis	10	-0.763353	-1.75968	0.0135596	0.145281	0.123398	741	tags=50%, list=10%, signal=45%	RARG/WNT5A/ID4/TNC/MMP2	CD146+ NES- MSCs	GO_BP	3.17.0
GO:0051784	negative regulation of nuclear division	44	0.482641	1.57426	0.0135995	0.145338	0.123446	1600	tags=45%, list=22%, signal=36%	CENPF/CCNB1/RAD21/CDC20/PLK1/AURKAIP1/SPDL1/DYNC1LI1/IK/TPR/BUB1B/CDCA8/NME6/INCENP/APC/BMP4/TRIP13/BIRC5/BUB1/CHEK1	CD146+ NES- MSCs	GO_BP	3.17.0
GO:0045685	regulation of glial cell differentiation	28	-0.586433	-1.70961	0.0138139	0.147068	0.124916	867	tags=32%, list=12%, signal=28%	IL6/PTN/CDK1/TMEM98/ID4/RHEB/CTNNB1/ID2/SERPINE2	CD146+ NES- MSCs	GO_BP	3.17.0
GO:0006354	DNA-templated transcription elongation	84	0.408852	1.5031	0.0138314	0.147068	0.124916	2455	tags=50%, list=34%, signal=34%	ELOB/WDR43/HNRNPU/POLR2I/BRD4/SUPT6H/NELFE/SUPT5H/SUPT16H/GTF2F1/ELL2/INTS11/MED29/ERCC2/ELOA/NCBP2/WDR82/INTS1/ADRM1/SETD2/NELFB/LEO1/POLR1E/CCNK/ZMYND8/CDC73/MED16/MED25/MED15/CDK12/MED24/RTF1/TCERG1/ZMYND11/HTATSF1/PAF1/ERCC6/INTS13/EZH2/CTR9/CDK13/HMGN1	CD146+ NES- MSCs	GO_BP	3.17.0
GO:0002082	regulation of oxidative phosphorylation	12	-0.731129	-1.75805	0.0139815	0.147912	0.125633	531	tags=50%, list=7%, signal=46%	AK4/DNAJC15/SHMT2/RHOA/COX7A2L/NUPR1	CD146+ NES- MSCs	GO_BP	3.17.0
GO:0007264	small GTPase mediated signal transduction	214	0.327682	1.37694	0.0139805	0.147912	0.125633	1564	tags=29%, list=21%, signal=23%	SQSTM1/ARHGDIA/RND3/ITGA3/GABARAP/HRAS/TGM2/RAP1B/ABL2/KPNB1/PLK2/ROCK1/ARHGAP18/CDKN1A/RAC1/ARHGAP29/G3BP2/ARHGAP11A/ITGB1/ARHGAP22/FGF2/CCNA2/ITSN1/MYO9B/ARHGAP23/PPP2CB/ROCK2/ARHGAP21/RIPOR1/G3BP1/MAPKAP1/FOXM1/AKAP13/CYFIP1/RDX/GDI1/NRP1/CDC42/RALGPS2/CDH13/CFL1/NKIRAS2/BCAR3/DBNL/TRIO/GNB1/SIPA1L1/PHACTR4/KCTD10/ECT2/EPS8/SWAP70/PARK7/ARFGEF1/NUP62/RUFY1/FLOT1/GBF1/CCDC88A/CBL/ARHGAP1	CD146+ NES- MSCs	GO_BP	3.17.0
GO:0060627	regulation of vesicle-mediated transport	214	0.327582	1.37652	0.0140164	0.147912	0.125633	1615	tags=29%, list=22%, signal=24%	GREM1/AP2S1/EZR/CYBA/ARHGDIA/PTX3/RACK1/DKK1/SERPINE1/DAB2/MAP2K2/TGM2/MSN/RAP1B/ABL2/ITGA2/ROCK1/ANXA2/AP2M1/CNN2/EFNB2/RAB3B/RAC1/GNAI2/SCRN1/EHD2/ATXN2/AAK1/CALR/EHD1/ANKRD13A/PACSIN2/YIPF5/RAB8A/USP7/CHMP3/SYT1/RDX/ATP13A2/NRP1/CDC42/TBC1D4/CDH13/CD151/VPS28/HNRNPK/HGS/NSF/VPS4A/PTPN1/SIRPA/NF2/EHD4/CSK/RUFY1/FLOT1/PPT1/ATP2A2/CBL/ARHGAP1/SDC1/SPHK1/ATP2C1	CD146+ NES- MSCs	GO_BP	3.17.0
GO:0048562	embryonic organ morphogenesis	101	-0.406396	-1.5202	0.014139	0.148831	0.126413	996	tags=27%, list=14%, signal=23%	TMED2/TGFBR2/SATB2/NOTCH2/SOD1/SIX1/PRKRA/RARG/DLX5/INSIG2/PRRX1/MFAP2/RUNX2/HOXB2/MMP14/CITED2/WNT5A/CTNNB1/FBN1/RPL38/MKKS/PDGFRA/ID2/ENG/EFEMP1/CTHRC1/MFAP5	CD146+ NES- MSCs	GO_BP	3.17.0
GO:0006260	DNA replication	160	0.347909	1.40893	0.0142307	0.149422	0.126915	1874	tags=33%, list=26%, signal=25%	SET/CENPX/RTF2/HMGA1/SMARCA5/PTMS/ENDOG/ZBTB38/SUPT16H/TFPT/S100A11/MCM5/GTPBP4/YY1/RUVBL2/CCNA2/RRM2/DBF4/SSRP1/TOP1/GRWD1/RBBP7/RUVBL1/BOD1L1/EGFR/MCM7/RBBP4/MCM4/WAPL/CINP/MCM3/BCAR3/UPF1/DHX9/RRM1/LIG1/CDK2AP1/ANKRD17/PNKP/NOC3L/FBH1/PARP1/CCDC88A/CDC34/CHEK1/BAZ1A/PURA/ZPR1/TERF2/RFC1/SMC3/POLD2/BRCA1	CD146+ NES- MSCs	GO_BP	3.17.0
GO:1904894	positive regulation of receptor signaling pathway via STAT	12	-0.73027	-1.75599	0.0143412	0.149462	0.126949	950	tags=42%, list=13%, signal=36%	OCIAD2/IL10RB/IL6/ADIPOR1/CYP1B1	CD146+ NES- MSCs	GO_BP	3.17.0
GO:0035904	aorta development	28	-0.584846	-1.70498	0.0143006	0.149462	0.126949	339	tags=29%, list=5%, signal=27%	FKBP10/EFEMP2/LOX/SOX4/ENG/PDGFRB/LRP1/LOXL1	CD146+ NES- MSCs	GO_BP	3.17.0
GO:1990830	cellular response to leukemia inhibitory factor	50	0.465351	1.55531	0.0143369	0.149462	0.126949	962	tags=26%, list=13%, signal=23%	NCL/SRM/PFKP/HNRNPU/NRP2/TFRC/SMARCA5/XRCC5/SYNGR1/MYBL2/ADAM23/BCLAF1/MAT2A	CD146+ NES- MSCs	GO_BP	3.17.0
GO:0014013	regulation of gliogenesis	41	-0.525428	-1.6603	0.0145173	0.150381	0.12773	983	tags=27%, list=13%, signal=23%	IL1B/CERS2/TSPO/IL6/PTN/TMEM98/ID4/RHEB/CTNNB1/ID2/SERPINE2	CD146+ NES- MSCs	GO_BP	3.17.0
GO:0033673	negative regulation of kinase activity	114	0.377267	1.45587	0.0145368	0.150381	0.12773	1468	tags=32%, list=20%, signal=26%	GPRC5A/PLEC/RACK1/HNRNPU/THY1/NR2F2/PAK2/DNAJA1/UCHL1/CDKN1A/CORO1C/YWHAG/PLK1/IPO5/RTRAF/PKN1/ADARB1/SLC8A1/PRKAR2A/CAMK2N1/GSTP1/PIP4K2A/SNX6/TRIM27/MVP/IPO7/TNFAIP3/APC/NPM1/ADAR/BMP4/PTPN1/NF2/PARK7/NUP62/CSK	CD146+ NES- MSCs	GO_BP	3.17.0
GO:0016032	viral process	219	0.325353	1.37036	0.0144781	0.150381	0.12773	2389	tags=48%, list=33%, signal=33%	TOP2A/CD81/HSPA8/PSMC3/ISG15/HMGA2/PTX3/VCP/TFRC/HSP90AB1/NECTIN2/EIF3B/EIF3A/EIF3G/PHB/ITGA2/ILF3/EIF2AK4/PRMT1/DDX3X/EFNB2/TRIM28/SMARCA4/IGF2R/ADARB1/SRPK1/CD55/DPP4/NMT2/ITGB1/ATG12/KPNA2/LARP1/PVR/LGALS1/EGFR/PTBP1/CHMP3/KPNA3/NRP1/RRP1B/BCL2L1/TRIM27/CANX/VPS28/CFL1/CD46/SPCS3/DDX6/SCARB2/VPS4A/DHX9/CSDE1/DDX56/ADAR/IFIT1/JPT2/GRK2/DEK/SLC52A2/MAN2A1/ITGA5/VAPB/CCNK/RSF1/MGAT4B/DENR/CSNK1A1…	CD146+ NES- MSCs	GO_BP	3.17.0
GO:0006356	regulation of transcription by RNA polymerase I	35	0.512134	1.59395	0.0147095	0.151051	0.128299	634	tags=31%, list=9%, signal=29%	NCL/WDR43/NOP53/DDX21/SMARCA5/POLR2L/UBTF/FLNA/PWP1/SMARCA4/SF3B1	CD146+ NES- MSCs	GO_BP	3.17.0
GO:0097553	calcium ion transmembrane import into cytosol	51	0.463087	1.55392	0.0146956	0.151051	0.128299	1317	tags=29%, list=18%, signal=24%	CYBA/ATP2B4/GSTO1/THY1/DIAPH1/FLNA/SELENON/SLC8A1/CALM1/FGF2/BDKRB1/BAX/ITPR2/SCN9A/HTT	CD146+ NES- MSCs	GO_BP	3.17.0
GO:0022603	regulation of anatomical structure morphogenesis	355	0.295591	1.31105	0.0146439	0.151051	0.128299	1041	tags=23%, list=14%, signal=21%	GREM1/METRN/EZR/COL4A2/CDH2/HMGA2/NPPB/RACK1/DKK1/MACF1/SERPINE1/FLT1/ATP2B4/THBS1/ETS1/HSPB6/THY1/MYH9/TFRC/TNFRSF11B/MYH10/TPM1/DAB2/MAP2K2/MSN/PAK2/GOLGA4/BDNF/CUX1/AURKA/DDAH1/PLK2/DBN1/ROCK1/RRAS/DIAPH1/SMURF2/CDC42EP2/ARHGAP18/TNIK/NRDC/NAXE/CORO1C/FIS1/WDR1/EFNB2/SPART/SPAG9/RAC1/TJP1/PKM/YWHAH/PKN1/MYO10/NIN/HUWE1/VAT1/FBLIM1/ITGB1/FGF2/PRKDC/MAP1B/CAPRIN1/MBP/JAK1/PHLDB2/ROCK2/MTDH/DAPK3…	CD146+ NES- MSCs	GO_BP	3.17.0
GO:0043547	positive regulation of GTPase activity	94	0.394117	1.47689	0.0149323	0.152965	0.129925	2198	tags=40%, list=30%, signal=29%	RACK1/RGS4/RANGAP1/THY1/HRAS/TGM2/CORO1C/PIN1/ARHGAP29/ASAP1/ARHGAP11A/ITGB1/TBC1D1/ARHGAP22/ZC3H15/EVI5/RALGPS2/TBC1D4/BCAR3/AGRN/SIPA1L1/AGAP3/ECT2/PKP4/AFDN/LIMS1/RAB3GAP1/ASAP2/RAP1GDS1/GSK3B/SYDE1/RAPGEF2/TBC1D20/FERMT2/ITGA6/RHOG/TBC1D2/DOCK7	CD146+ NES- MSCs	GO_BP	3.17.0
GO:0051656	establishment of organelle localization	238	0.319282	1.35749	0.0149919	0.153202	0.130126	2144	tags=38%, list=29%, signal=28%	EZR/ACTN4/MYO1C/CENPF/HNRNPU/MYH9/CCNB1/NECTIN2/DCTN1/YWHAZ/DYNC1H1/NUDC/TRAPPC2L/EIF6/BLOC1S1/KPNB1/MAP4/LRPPRC/UCHL1/LMNA/PLK1/CENPE/MAP1S/RPS15/XPO1/SPDL1/ITGB1/TCIRG1/ITGA4/MAP1B/NUSAP1/PCM1/ARHGAP21/RIPOR1/CDCA8/DCTN2/CHMP3/LSG1/ATP13A2/CDC42/KIF2C/PAFAH1B1/FBXW11/SPIRE1/HGS/CFL1/LMNB1/RRS1/INCENP/ABCE1/VPS4A/HTT/NPM1/NUMA1/BORCS8/CSNK1D/TRIP11/EXOC1/NUP62/DNM1L/SYNE2/MYO1B/BIRC5/KIFC1/GBF1/…	CD146+ NES- MSCs	GO_BP	3.17.0
GO:0050686	negative regulation of mRNA processing	15	0.640292	1.63777	0.0151868	0.154817	0.131497	1765	tags=73%, list=24%, signal=56%	RBMX/PTBP1/HNRNPK/U2AF2/SFSWAP/HNRNPA2B1/SRSF4/SRSF10/RBM10/ZC3H14/HNRNPL	CD146+ NES- MSCs	GO_BP	3.17.0
GO:0050878	regulation of body fluid levels	131	0.362149	1.42649	0.0152479	0.155064	0.131707	553	tags=18%, list=8%, signal=17%	SAA1/CCND1/CYBA/TLN1/NPPB/MYL9/SERPINE1/CSRP1/THBS1/OXTR/PAPSS2/MYH9/NCOR2/APRT/VCL/MT-CO2/ITGA2/EXT1/ANXA2/FLNA/METAP1/NME1/GNAI2/PRDX2	CD146+ NES- MSCs	GO_BP	3.17.0
GO:0031507	heterochromatin formation	48	0.468193	1.55348	0.0153333	0.155555	0.132124	2709	tags=60%, list=37%, signal=38%	HMGA2/CBX3/SMARCA5/LMNA/TRIM28/DNMT1/TPR/SMCHD1/CTCF/RIF1/LMNB1/MBD3/BAZ1A/CENPV/LMNB2/KDM1A/SUZ12/EHMT1/ZNFX1/SPTY2D1/HMGB1/HDAC1/EZH2/CTR9/POLE3/ATF7IP/TET1/KDM5A/RRP8	CD146+ NES- MSCs	GO_BP	3.17.0
GO:0009611	response to wounding	232	-0.330266	-1.39318	0.0154566	0.155993	0.132496	928	tags=23%, list=13%, signal=21%	DPYSL3/KCNK2/TSPO/SULF2/ABHD2/IL6/NOTCH2/SMPD1/SOD1/FAP/KLF4/AK3/NRG1/PTN/CDK1/ZFP36/CHMP1B/CAV1/HBB/HMOX1/PTPRS/HSPB1/SLC7A11/WNT5A/NREP/PLAU/ZFP36L2/FKBP10/B4GALT1/SERPING1/DDR2/RHOA/MYL12A/PDGFRA/ZFP36L1/LOX/VKORC1/GAS6/FBLN1/CD59/BNIP3/COL1A1/ID3/S100A10/PDGFRB/FGF7/COMP/COL5A1/TNC/MMP2/PLPP3/FN1/SERPINE2/GPX1	CD146+ NES- MSCs	GO_BP	3.17.0
GO:0007420	brain development	303	0.303985	1.32735	0.0154607	0.155993	0.132496	1282	tags=25%, list=18%, signal=22%	BASP1/CDH2/CENPF/DKK1/COL4A1/MT-ND4/ATP2B4/AMIGO2/RGS4/OXTR/NRP2/PITX1/NR2F2/TACC3/NCOR2/HNRNPD/MTPN/INHBA/APP/ASPM/EXT1/XRCC5/ATP5PF/WLS/CORO1C/ALDH1A3/YWHAE/PAFAH1B3/MAP1S/ATP5PB/YWHAH/NIN/SNRPB/TUBGCP2/PTPN11/CHD8/TBX3/ITGB1/SLC8A1/CALM1/FGF2/IGF2BP1/TUBB2A/ARCN1/PRKDC/MBP/BPTF/ATP6V0D1/PCM1/DNAJB1/CSNK2A2/GNB4/HSPA5/MAPKAP1/RBBP7/PPFIA1/BAX/EGFR/MBOAT7/MFSD2A/SYT1/RBBP4/NRP1/CDC42/PAFAH1B1/AT…	CD146+ NES- MSCs	GO_BP	3.17.0
GO:0042327	positive regulation of phosphorylation	320	0.301198	1.32213	0.0154878	0.155993	0.132496	1526	tags=27%, list=21%, signal=22%	GREM1/CCND1/SQSTM1/CD81/HMGA2/TPX2/RACK1/DKK1/FLT1/IQGAP1/ATP2B4/THBS1/HRAS/TFRC/HSP90AB1/EIF4G1/DAB2/MAP2K2/PAK2/LIMCH1/INHBA/BDNF/APP/PHB/LMO4/XRCC5/EIF2AK4/XRCC6/TNIK/CDKN1A/DDX3X/AKAP9/PIN1/PLK1/RAC1/CENPE/IRAK1/HSP90AA1/HBEGF/PTPN11/PTGS2/CSPG4/CALM1/FGF2/FXR1/ROCK2/MAPKAP1/AKAP13/DGKZ/CDCA8/NCBP2/EGFR/ZNF622/NRP1/CD44/CDC42/SYAP1/TAOK3/UBE2K/DDRGK1/SLC4A4/SASH1/BCAR3/CDC25B/RIPK1/HSF1/INCEN…	CD146+ NES- MSCs	GO_BP	3.17.0
GO:0042220	response to cocaine	16	0.627733	1.63209	0.0155737	0.156482	0.132912	881	tags=44%, list=12%, signal=39%	RGS4/OXTR/TGM2/HSP90AA1/CCNA2/HSPA5/MT-ND6	CD146+ NES- MSCs	GO_BP	3.17.0
GO:0048332	mesoderm morphogenesis	31	0.527144	1.60003	0.0156533	0.156533	0.132955	664	tags=32%, list=9%, signal=29%	TXNRD1/HMGA2/DKK1/ITGA3/INHBA/TAF10/ITGA2/WLS/TBX3/ITGB1	CD146+ NES- MSCs	GO_BP	3.17.0
GO:0001934	positive regulation of protein phosphorylation	297	0.304854	1.32783	0.0156309	0.156533	0.132955	1526	tags=27%, list=21%, signal=22%	GREM1/CCND1/SQSTM1/CD81/HMGA2/TPX2/RACK1/DKK1/FLT1/IQGAP1/ATP2B4/THBS1/HRAS/TFRC/HSP90AB1/EIF4G1/DAB2/MAP2K2/PAK2/LIMCH1/INHBA/BDNF/APP/PHB/XRCC5/EIF2AK4/XRCC6/TNIK/CDKN1A/DDX3X/AKAP9/PIN1/PLK1/RAC1/CENPE/IRAK1/HSP90AA1/HBEGF/PTPN11/PTGS2/CSPG4/CALM1/FGF2/FXR1/ROCK2/MAPKAP1/AKAP13/CDCA8/NCBP2/EGFR/NRP1/CD44/SYAP1/TAOK3/UBE2K/DDRGK1/SASH1/BCAR3/CDC25B/RIPK1/HSF1/INCENP/BMP4/PTPN1/CDK2AP1/ECT2/PDGF…	CD146+ NES- MSCs	GO_BP	3.17.0
GO:0051306	mitotic sister chromatid separation	46	0.474109	1.56069	0.0157084	0.156711	0.133106	2143	tags=57%, list=29%, signal=40%	CENPF/CCNB1/DLGAP5/RAD21/CDC20/PLK1/SPDL1/DYNC1LI1/IK/TPR/BUB1B/CDCA8/NCAPH2/INCENP/APC/TRIP13/BIRC5/BUB1/ANAPC5/CDC16/CUL3/MAD2L2/BUB3/CDT1/TTK/ANAPC7	CD146+ NES- MSCs	GO_BP	3.17.0
GO:0033273	response to vitamin	35	-0.544305	-1.66545	0.015907	0.157569	0.133835	346	tags=29%, list=5%, signal=27%	TSPO/CAT/SNAI2/RUNX2/STC2/GAS6/COL1A1/POSTN/GPX1/PENK	CD146+ NES- MSCs	GO_BP	3.17.0
GO:2001022	positive regulation of response to DNA damage stimulus	104	0.382846	1.45734	0.0158985	0.157569	0.133835	2246	tags=42%, list=31%, signal=30%	ANKRD1/MAP3K20/SMARCD1/ZNHIT1/TRIM28/ENDOG/SMARCA4/MGMT/TFPT/BRD7/YY1/HDGFL2/RUVBL2/PRKDC/FXR1/SMCHD1/FOXM1/RUVBL1/BCLAF1/EGFR/BCL7A/SMARCC1/RIF1/SPIRE1/ACTR2/DHX9/SHLD2/PNKP/FBH1/PARP1/SMARCD3/ARID1B/BRD8/BRCA1/HIC1/MAD2L2/EP400/BCL7C/HMGB1/PBRM1/SKIL/FXR2/FUS/ERCC6	CD146+ NES- MSCs	GO_BP	3.17.0
GO:0050678	regulation of epithelial cell proliferation	147	-0.365957	-1.45156	0.0158837	0.157569	0.133835	866	tags=22%, list=12%, signal=20%	CDK4/NOTCH2/SIX1/MYDGF/SNAI2/DLX5/HAS2/PTN/ZFP36/CAV1/HMOX1/SERPINF1/RUNX2/NR4A1/MAGED1/LAMC1/PDCD6/WNT5A/CTNNB1/B4GALT1/PGF/ZFP36L1/IGF2/ERRFI1/ID1/B2M/FGF7/HTRA1/SPARC/CXCL12/GPX1/NUPR1	CD146+ NES- MSCs	GO_BP	3.17.0
GO:0006720	isoprenoid metabolic process	41	-0.521459	-1.64777	0.0160081	0.157984	0.134187	631	tags=17%, list=9%, signal=16%	DPM1/SCPEP1/RARRES2/CRABP2/NPC2/LRP1/CYP1B1	CD146+ NES- MSCs	GO_BP	3.17.0
GO:0000079	regulation of cyclin-dependent protein serine/threonine kinase activity	45	0.47449	1.55477	0.0162165	0.157984	0.134187	1537	tags=36%, list=21%, signal=28%	CCND1/CDC37/CCNB1/NR2F2/CDKN1A/PLK1/IPO5/GTPBP4/CCNA2/CDKN3/EGFR/IPO7/TNFAIP3/APC/CCNK/CCNF	CD146+ NES- MSCs	GO_BP	3.17.0
GO:0030071	regulation of mitotic metaphase/anaphase transition	67	0.427756	1.51024	0.0162424	0.157984	0.134187	2143	tags=54%, list=29%, signal=38%	CENPF/MAP3K20/CCNB1/SMARCD1/DLGAP5/RAD21/CDC20/PLK1/SMARCA4/CENPE/BRD7/SPDL1/DYNC1LI1/IK/TPR/BUB1B/CDCA8/BCL7A/SMARCC1/INCENP/APC/TRIP13/BIRC5/BUB1/SMARCD3/ANAPC5/ARID1B/CDC16/CUL3/MAD2L2/BUB3/BCL7C/CDT1/TTK/PBRM1/ANAPC7	CD146+ NES- MSCs	GO_BP	3.17.0
GO:1902099	regulation of metaphase/anaphase transition of cell cycle	67	0.427756	1.51024	0.0162424	0.157984	0.134187	2143	tags=54%, list=29%, signal=38%	CENPF/MAP3K20/CCNB1/SMARCD1/DLGAP5/RAD21/CDC20/PLK1/SMARCA4/CENPE/BRD7/SPDL1/DYNC1LI1/IK/TPR/BUB1B/CDCA8/BCL7A/SMARCC1/INCENP/APC/TRIP13/BIRC5/BUB1/SMARCD3/ANAPC5/ARID1B/CDC16/CUL3/MAD2L2/BUB3/BCL7C/CDT1/TTK/PBRM1/ANAPC7	CD146+ NES- MSCs	GO_BP	3.17.0
GO:0031503	protein-containing complex localization	96	0.390554	1.4684	0.0162498	0.157984	0.134187	2227	tags=40%, list=30%, signal=28%	AP2S1/EZR/HNRNPU/HRAS/AP2B1/EIF6/DBN1/AP2A2/AP2M1/EFNB2/LMNA/AKAP9/RPS15/FKBP4/XPO1/PCM1/RAB8A/LSG1/CLSTN1/AP2A1/LMNB1/RRS1/ABCE1/NPM1/BIRC5/PURA/LMNB2/KIF5B/WASHC5/TERF2/SSNA1/MDN1/NUP88/LTV1/TRAF3IP1/DAG1/STAU1/EXOC3	CD146+ NES- MSCs	GO_BP	3.17.0
GO:0007409	axonogenesis	158	0.346057	1.39883	0.0161661	0.157984	0.134187	1308	tags=27%, list=18%, signal=22%	METRN/CDH2/MACF1/THY1/NRP2/HSP90AB1/MAP2K2/VCL/PAK2/GOLGA4/BDNF/APP/LMO4/EXT1/UCHL1/NRDC/NEXN/EFNB2/SPART/RAC1/MAP1S/HSP90AA1/ECE1/NIN/ADARB1/PTPN11/ITGB1/ITGA4/MAP1B/MBP/CYFIP1/CTTN/RAB8A/GDI1/NRP1/PAFAH1B1/TRIO/ALCAM/PRKG1/SIPA1L1/NRXN3/AFG3L2	CD146+ NES- MSCs	GO_BP	3.17.0
GO:0010639	negative regulation of organelle organization	191	0.332888	1.37917	0.0161651	0.157984	0.134187	1600	tags=37%, list=22%, signal=30%	TOP2A/CENPF/TPX2/SPTBN1/SPTAN1/CKAP2/HNRNPU/LIMA1/PRELID1/TFRC/CCNB1/MTPN/PAK2/MAP4/SMARCA5/RAD21/LMNA/IER3/CDC20/PLK1/NAA10/TJP1/NAV3/AURKAIP1/NBDY/FKBP4/HUWE1/VAT1/SPDL1/DYNC1LI1/IK/HDGFL3/MAP1B/GNL3L/TPR/MYADM/PHLDB2/FLII/PPFIA1/TMOD3/BUB1B/CDCA8/TCHP/RDX/WAPL/ADD1/BAZ1B/TBC1D4/BCL2L1/NUBP1/NME6/INCENP/BOK/WASHC2C/APC/NPM1/BMP4/TRIOBP/TRIP13/EPS8/HGF/SWAP70/ARFGEF1/TBCD/EXOSC10/BIRC5/BUB1/CCNF…	CD146+ NES- MSCs	GO_BP	3.17.0
GO:0031329	regulation of cellular catabolic process	419	0.284827	1.2827	0.0162331	0.157984	0.134187	1566	tags=27%, list=21%, signal=23%	ELOB/HNRNPAB/ATP6V0B/SERBP1/RACK1/ATP2B4/HNRNPU/GABARAP/VCP/EIF4G2/HSP90AB1/EIF4G1/DAB2/HNRNPD/NOP53/APP/AURKA/ABL2/SH3RF1/PLK2/PBK/STUB1/ROCK1/LRPPRC/CAPNS1/TENT5A/GIPC1/DKC1/UCHL1/NRDC/ANXA2/USP14/DDA1/CARHSP1/CDC20/ENDOG/SUPT5H/PLK1/THRAP3/OPTN/IGF2BP2/XPO1/RBM8A/ATG12/IGF2BP1/ATP6V1E1/FXR1/MDM2/SPTLC2/ZC3H18/SH3GLB1/GOLGA2/ATP6V0D1/CSNK2A2/ROCK2/PIK3C2A/LARP1/MTDH/TAF15/DAPK3/BAX/CTTN/RAB8A/U…	CD146+ NES- MSCs	GO_BP	3.17.0
GO:1904874	positive regulation of telomerase RNA localization to Cajal body	13	0.658289	1.62559	0.0165237	0.160109	0.135992	897	tags=69%, list=12%, signal=61%	CCT3/DKC1/CCT5/CCT7/NHP2/RUVBL2/CCT6A/CCT8/RUVBL1	CD146+ NES- MSCs	GO_BP	3.17.0
GO:0034620	cellular response to unfolded protein	56	0.447919	1.53098	0.0165446	0.160109	0.135992	1549	tags=38%, list=21%, signal=30%	CCND1/HSPA8/RACK1/HSPD1/VCP/SELENOS/STUB1/PPP1R15A/OPTN/CREB3/DNAJC10/HSPA5/BAX/DDRGK1/CREB3L1/HSF1/BOK/PTPN1/VAPB/DAXX/NFE2L2	CD146+ NES- MSCs	GO_BP	3.17.0
GO:0033143	regulation of intracellular steroid hormone receptor signaling pathway	35	0.508443	1.58246	0.0165836	0.160117	0.135999	2159	tags=63%, list=29%, signal=45%	DAB2/NCOR2/PHB/PRMT2/SMARCA4/PKN1/CALR/STRN3/DDRGK1/PARK7/PARP1/ZBTB7A/VPS18/FOXP1/KDM1A/BRCA1/CNOT9/CARM1/EP300/CNOT1/CLOCK/HDAC1	CD146+ NES- MSCs	GO_BP	3.17.0
GO:0045862	positive regulation of proteolysis	167	0.341307	1.39045	0.0166282	0.160179	0.136052	1277	tags=28%, list=17%, signal=23%	NDUFA13/ELOB/PSMC3/RACK1/ATP5IF1/PRELID1/HSPD1/GABARAP/VCP/MYH9/BEX3/DAB2/PSMC1/NOP53/AURKA/UACA/SH3RF1/STUB1/NRDC/FIS1/ANXA2/DDX3X/DDA1/PSMC5/CDC20/PLK1/AURKAIP1/ASPH/TMEM259/PSMC4/MDM2/MBP/ROCK2/CTSC/BAX/USP5/DDRGK1/BCAP31/FBXW11/MAPK12/PERP/ENO1/NUB1/SGTA/HSF1/BOK	CD146+ NES- MSCs	GO_BP	3.17.0
GO:0090316	positive regulation of intracellular protein transport	86	0.40033	1.47759	0.0166817	0.160327	0.136178	1131	tags=26%, list=15%, signal=22%	NMT1/CD81/MYO1C/HRAS/B3GAT3/FIS1/FLNA/TRIM28/YWHAE/IPO5/HSP90AA1/HUWE1/PTGS2/SH3GLB1/TPR/PCM1/CSNK2A2/RIPOR1/KIF20B/BCAP31/PCNT/USP36	CD146+ NES- MSCs	GO_BP	3.17.0
GO:0035909	aorta morphogenesis	16	-0.673568	-1.72999	0.0168217	0.161231	0.136945	339	tags=62%, list=5%, signal=60%	RBPJ/JAG1/TGFBR2/SIX1/FKBP10/EFEMP2/SOX4/ENG/PDGFRB/LRP1	CD146+ NES- MSCs	GO_BP	3.17.0
GO:0071548	response to dexamethasone	21	-0.625681	-1.71037	0.0168525	0.161231	0.136945	765	tags=38%, list=10%, signal=34%	PCK2/FIBIN/SERPINF1/FBXO32/PCNA/ERRFI1/DDIT4/CYP1B1	CD146+ NES- MSCs	GO_BP	3.17.0
GO:0031365	N-terminal protein amino acid modification	15	0.635775	1.62622	0.0168953	0.161274	0.136982	650	tags=47%, list=9%, signal=43%	NMT1/NTMT1/METAP1/NAA10/NAA38/METAP2/NMT2	CD146+ NES- MSCs	GO_BP	3.17.0
GO:0030511	positive regulation of transforming growth factor beta receptor signaling pathway	20	0.588616	1.61591	0.0171429	0.161798	0.137427	335	tags=25%, list=5%, signal=24%	THBS1/HSP90AB1/DAB2/GIPC1/TGFB1I1	CD146+ NES- MSCs	GO_BP	3.17.0
GO:1903846	positive regulation of cellular response to transforming growth factor beta stimulus	20	0.588616	1.61591	0.0171429	0.161798	0.137427	335	tags=25%, list=5%, signal=24%	THBS1/HSP90AB1/DAB2/GIPC1/TGFB1I1	CD146+ NES- MSCs	GO_BP	3.17.0
GO:0001707	mesoderm formation	29	0.534597	1.59719	0.0171149	0.161798	0.137427	354	tags=28%, list=5%, signal=26%	TXNRD1/HMGA2/DKK1/ITGA3/INHBA/TAF10/ITGA2/WLS	CD146+ NES- MSCs	GO_BP	3.17.0
GO:0051783	regulation of nuclear division	80	0.407003	1.48351	0.017127	0.161798	0.137427	1614	tags=41%, list=22%, signal=33%	MKI67/CENPF/CCNB1/AURKA/DLGAP5/RAD21/CDC20/PIN1/PLK1/AURKAIP1/SPDL1/CALR/DYNC1LI1/IK/NUSAP1/TPR/FBXW5/DAPK3/BUB1B/CDCA8/CDC42/KIF20B/NME6/INCENP/APC/BMP4/TRIP13/NUP62/BIRC5/BUB1/ANAPC5/CHEK1/SPHK1	CD146+ NES- MSCs	GO_BP	3.17.0
GO:0030522	intracellular receptor signaling pathway	133	0.359086	1.41671	0.0171147	0.161798	0.137427	2349	tags=47%, list=32%, signal=32%	ACTN4/NR2F2/DAB2/NCOR2/NOP53/PHB/NR2F6/DNAJA1/NPLOC4/PRMT2/DDX3X/SMARCA4/DCBLD2/IRAK1/YWHAH/PKN1/FKBP4/ERBIN/CALR/ASXL1/UFD1/STRN3/IRF3/RIOK3/DDX54/OTULIN/DDRGK1/USP15/TNFAIP3/ANKRD17/PARK7/PUM1/DAXX/FLOT1/PARP1/ZBTB7A/NR2F1/DDX17/VPS18/TNIP2/FOXP1/KDM1A/TMF1/ITCH/BRCA1/CNOT9/CARM1/EP300/CNOT1/RBFOX2/CLOCK/HMGB1/GPS2/UBE3A/HDAC1/SAFB/CTBP2/SNW1/TRIM24/EZH2/PTGES3/NEDD4	CD146+ NES- MSCs	GO_BP	3.17.0
GO:0010965	regulation of mitotic sister chromatid separation	43	0.477932	1.55169	0.0173977	0.163834	0.139157	2143	tags=58%, list=29%, signal=41%	CENPF/CCNB1/DLGAP5/RAD21/CDC20/PLK1/SPDL1/DYNC1LI1/IK/TPR/BUB1B/CDCA8/INCENP/APC/TRIP13/BIRC5/BUB1/ANAPC5/CDC16/CUL3/MAD2L2/BUB3/CDT1/TTK/ANAPC7	CD146+ NES- MSCs	GO_BP	3.17.0
GO:0048146	positive regulation of fibroblast proliferation	33	-0.551009	-1.66409	0.0176156	0.164778	0.139958	935	tags=45%, list=13%, signal=40%	CD248/FOSL2/CDK4/CD74/PDGFC/NDUFS4/WNT5A/BRK1/DDR2/PDGFRA/S100A6/GAS6/MIF/PDGFRB/FN1	CD146+ NES- MSCs	GO_BP	3.17.0
GO:0106027	neuron projection organization	37	0.497754	1.56766	0.0175383	0.164778	0.139958	1511	tags=32%, list=21%, signal=26%	ITGA3/DCTN1/APP/DBN1/CAPRIN1/CTTN/CDC42/PAFAH1B1/CFL1/SIPA1L1/DIP2A/DHX36	CD146+ NES- MSCs	GO_BP	3.17.0
GO:0048024	regulation of mRNA splicing, via spliceosome	62	0.433983	1.51215	0.01758	0.164778	0.139958	2007	tags=50%, list=27%, signal=37%	RBMX/HSPA8/NCL/HNRNPU/KHDRBS1/THRAP3/SRPK1/PUF60/RBM8A/YTHDC1/FXR1/PRDX6/PTBP1/HNRNPK/U2AF2/SFSWAP/SRRM1/HNRNPA2B1/SRSF4/SMU1/SRSF10/SRSF3/RBM10/ZBTB7A/RBM25/DDX17/KHDRBS3/HNRNPL/NUP98/SON/RBFOX2	CD146+ NES- MSCs	GO_BP	3.17.0
GO:0007492	endoderm development	43	-0.510788	-1.62932	0.0178356	0.164999	0.140145	520	tags=30%, list=7%, signal=28%	MMP14/LAMC1/ITGAV/DUSP1/CTNNB1/ITGB5/ZFP36L1/COL8A1/COL5A1/COL12A1/COL6A1/MMP2/FN1	CD146+ NES- MSCs	GO_BP	3.17.0
GO:0044788	modulation by host of viral process	25	0.553702	1.59824	0.0176904	0.164999	0.140145	1518	tags=48%, list=21%, signal=38%	HSPA8/PSMC3/PTX3/PHB/EIF2AK4/IGF2R/ROCK2/CDC42/CFL1/DDX56/EEA1/CCNK	CD146+ NES- MSCs	GO_BP	3.17.0
GO:0034243	regulation of transcription elongation by RNA polymerase II	56	0.445417	1.52243	0.0177622	0.164999	0.140145	2330	tags=48%, list=32%, signal=33%	WDR43/HNRNPU/BRD4/SUPT6H/NELFE/SUPT5H/GTF2F1/ELL2/INTS11/MED29/NCBP2/INTS1/NELFB/LEO1/CCNK/ZMYND8/CDC73/MED16/MED25/MED15/CDK12/MED24/TCERG1/ZMYND11/ERCC6/INTS13/EZH2	CD146+ NES- MSCs	GO_BP	3.17.0
GO:0000075	cell cycle checkpoint signaling	117	0.369833	1.43257	0.0177941	0.164999	0.140145	2573	tags=45%, list=35%, signal=30%	CCND1/CENPF/MAP3K20/CCNB1/NOP53/PLK2/EIF2AK4/CDKN1A/IER3/CDC20/PLK1/PTPN11/SPDL1/DYNC1LI1/IK/PRKDC/MDM2/TPR/GTSE1/BUB1B/CDCA8/TAOK3/INCENP/VPS4A/APC/PPP1R10/TRIP13/BIRC5/BUB1/CHEK1/GIGYF2/BRCA1/MAD2L2/XPC/CLOCK/BUB3/SYF2/CDT1/TTK/NABP1/NBN/ERCC6/TAOK1/NDC80/WAC/PLK3/TP53BP1/ZNF207/FZR1/BRIP1/NSUN2/AURKB/ATRIP	CD146+ NES- MSCs	GO_BP	3.17.0
GO:0007015	actin filament organization	199	0.327643	1.36441	0.0178201	0.164999	0.140145	1197	tags=30%, list=16%, signal=25%	TPM3/EZR/SYNPO2/PLEC/MYO1C/SPTBN1/SPTAN1/RGS4/LIMA1/PLS3/ACTN1/TPM4/RFLNB/TPM1/MICAL2/ZYX/MTPN/PAK2/LIMCH1/DBN1/ROCK1/DIAPH1/TPM2/CDC42EP2/ARHGAP18/CORO1C/WDR1/FLNA/RAC1/TJP1/SORBS3/MSRB2/DSTN/ACTR3/ARPC4/MYADM/DIAPH3/PHLDB2/ROCK2/FLII/PPFIA1/TMOD3/CYFIP1/FSCN1/ARPC5L/CTTN/ARPC5/HSP90B1/RDX/NRP1/CDC42/ADD1/WASHC4/TRIM27/WASHC2A/SPIRE1/ACTR2/CFL1/KIRREL1	CD146+ NES- MSCs	GO_BP	3.17.0
GO:2000781	positive regulation of double-strand break repair	58	0.441349	1.51975	0.0179861	0.166026	0.141018	2246	tags=47%, list=31%, signal=33%	SMARCD1/SMARCA4/MGMT/BRD7/HDGFL2/RUVBL2/PRKDC/SMCHD1/FOXM1/RUVBL1/BCL7A/SMARCC1/RIF1/SPIRE1/ACTR2/SHLD2/PNKP/PARP1/SMARCD3/ARID1B/BRD8/MAD2L2/EP400/BCL7C/PBRM1/FUS/ERCC6	CD146+ NES- MSCs	GO_BP	3.17.0
GO:1904031	positive regulation of cyclin-dependent protein kinase activity	11	0.682666	1.61391	0.018049	0.166241	0.1412	165	tags=18%, list=2%, signal=18%	CCND1/HSP90AB1	CD146+ NES- MSCs	GO_BP	3.17.0
GO:1905145	cellular response to acetylcholine	12	0.668786	1.6168	0.0181463	0.166466	0.141392	1422	tags=58%, list=19%, signal=47%	ATP2B4/LYPD1/GNAI2/ROCK2/AGRN/GNB1/GRK2	CD146+ NES- MSCs	GO_BP	3.17.0
GO:0030834	regulation of actin filament depolymerization	29	0.5326	1.59122	0.0181527	0.166466	0.141392	1439	tags=48%, list=20%, signal=39%	SPTBN1/SPTAN1/LIMA1/MTPN/WDR1/DSTN/FLII/TMOD3/RDX/ADD1/WASHC2C/TRIOBP/EPS8/SWAP70	CD146+ NES- MSCs	GO_BP	3.17.0
GO:0060840	artery development	48	-0.493962	-1.61114	0.0182583	0.167069	0.141904	982	tags=33%, list=13%, signal=29%	TGFBR2/PLXND1/SIX1/FOXC1/PRRX1/CITED2/FKBP10/NOTCH3/EFEMP2/LOX/SOX4/ENG/PDGFRB/LRP1/COMP/LOXL1	CD146+ NES- MSCs	GO_BP	3.17.0
GO:1903715	regulation of aerobic respiration	18	-0.649398	-1.71263	0.0187103	0.16825	0.142907	531	tags=44%, list=7%, signal=41%	AK4/DNAJC15/SHMT2/RHOA/ISCU/COX7A2L/BNIP3/NUPR1	CD146+ NES- MSCs	GO_BP	3.17.0
GO:0007601	visual perception	43	-0.508881	-1.62324	0.0185882	0.16825	0.142907	243	tags=28%, list=3%, signal=27%	DHRS3/PRR4/RABGGTB/DRAM2/DNAJC19/HMCN1/OAT/MKKS/EFEMP1/COL1A1/TGFBI/LUM	CD146+ NES- MSCs	GO_BP	3.17.0
GO:0050953	sensory perception of light stimulus	43	-0.508881	-1.62324	0.0185882	0.16825	0.142907	243	tags=28%, list=3%, signal=27%	DHRS3/PRR4/RABGGTB/DRAM2/DNAJC19/HMCN1/OAT/MKKS/EFEMP1/COL1A1/TGFBI/LUM	CD146+ NES- MSCs	GO_BP	3.17.0
GO:0051383	kinetochore organization	15	0.631406	1.61504	0.0186556	0.16825	0.142907	484	tags=27%, list=7%, signal=25%	CENPX/CENPF/DLGAP5/CENPE	CD146+ NES- MSCs	GO_BP	3.17.0
GO:0006360	transcription by RNA polymerase I	45	0.470186	1.54066	0.0184465	0.16825	0.142907	634	tags=27%, list=9%, signal=25%	CAVIN1/NCL/WDR43/NOP53/DDX21/SMARCA5/POLR2L/UBTF/FLNA/PWP1/SMARCA4/SF3B1	CD146+ NES- MSCs	GO_BP	3.17.0
GO:0098742	cell-cell adhesion via plasma-membrane adhesion molecules	57	0.442091	1.51644	0.0187311	0.16825	0.142907	1615	tags=42%, list=22%, signal=33%	CDH2/ITGA3/AMIGO2/DSG2/NECTIN2/PCDH10/FXYD5/NEXN/PTPRF/ITGB1/DSC3/CLDN11/MBP/MYADM/NECTIN3/PVR/CLSTN1/CDH13/ALCAM/PCDH7/ITGA5/PCDHGA12/CADM1/ATP2C1	CD146+ NES- MSCs	GO_BP	3.17.0
GO:0048608	reproductive structure development	119	-0.381064	-1.46337	0.0187479	0.16825	0.142907	744	tags=19%, list=10%, signal=18%	FOXC1/RARG/RAB13/PRDX4/LGR4/SERPINF1/MMP14/CITED2/WNT5A/ID4/CTNNB1/PSAP/SLIT3/CEBPB/MKKS/PDGFRA/CRIP1/PDGFRB/TNC/MMP2/SERPINE2/NUPR1/CYP1B1	CD146+ NES- MSCs	GO_BP	3.17.0
GO:0006469	negative regulation of protein kinase activity	104	0.378644	1.44134	0.0185452	0.16825	0.142907	1467	tags=32%, list=20%, signal=26%	GPRC5A/PLEC/RACK1/THY1/NR2F2/PAK2/DNAJA1/UCHL1/CDKN1A/CORO1C/YWHAG/PLK1/IPO5/RTRAF/PKN1/ADARB1/SLC8A1/PRKAR2A/CAMK2N1/GSTP1/SNX6/TRIM27/MVP/IPO7/TNFAIP3/APC/NPM1/ADAR/BMP4/PTPN1/NF2/PARK7/NUP62	CD146+ NES- MSCs	GO_BP	3.17.0
GO:0031667	response to nutrient levels	193	-0.340564	-1.40238	0.0186828	0.16825	0.142907	619	tags=13%, list=8%, signal=13%	WIPI1/DAD1/HMOX1/HNRNPA1/RUNX2/SLC38A2/TBL1XR1/GABARAPL2/CTSK/DNAJC15/ASNS/STC2/COMT/MKKS/GAS6/BNIP3/COL1A1/VCAM1/ATF4/NQO1/POSTN/FOS/GPX1/IGFBP2/CYP1B1/PENK	CD146+ NES- MSCs	GO_BP	3.17.0
GO:0007519	skeletal muscle tissue development	57	-0.46842	-1.58152	0.018841	0.168725	0.143311	615	tags=19%, list=8%, signal=18%	CAV1/NR4A1/CITED2/CTNNB1/RHOA/EGR1/IGF2/FOS/ELN/GPX1/NUPR1	CD146+ NES- MSCs	GO_BP	3.17.0
GO:0002831	regulation of response to biotic stimulus	164	0.339812	1.38102	0.0189167	0.169043	0.143581	1579	tags=30%, list=22%, signal=24%	CYBA/ISG15/CDC37/HSPD1/NECTIN2/NOP53/PAK2/PHB/XRCC5/EIF2AK4/XRCC6/NPLOC4/DDX3X/TRIM44/IRAK1/HSP90AA1/PRDX2/PTPN11/OPTN/GFER/CD55/SFPQ/ERBIN/ATG12/UFD1/PRKDC/MICA/IRF3/RIOK3/PVR/TOMM70/OTULIN/UBE2K/SELENOK/GATA6/SASH1/USP15/TNFAIP3/DHX9/ADAR/TRIM56/PTPN1/ANKRD17/HLA-E/PUM1/FLOT1/NFE2L2/PARP1/POLR3D/CADM1	CD146+ NES- MSCs	GO_BP	3.17.0
GO:0006893	Golgi to plasma membrane transport	40	0.484721	1.55139	0.0190034	0.169457	0.143932	236	tags=12%, list=3%, signal=12%	KRT18/SPTBN1/RACK1/MACF1/GOLGA4	CD146+ NES- MSCs	GO_BP	3.17.0
GO:0019884	antigen processing and presentation of exogenous antigen	15	-0.678845	-1.7187	0.019212	0.170571	0.144879	657	tags=40%, list=9%, signal=36%	CD74/CTSL/CTSF/CTSD/B2M/HLA-A	CD146+ NES- MSCs	GO_BP	3.17.0
GO:1901655	cellular response to ketone	46	-0.496476	-1.60553	0.019372	0.170571	0.144879	1095	tags=35%, list=15%, signal=30%	AKR1C3/AKT1/ASS1/CDK4/AHR/PCK2/SERPINF1/CKB/FBXO32/RWDD1/GAS6/ERRFI1/DDIT4/POSTN/FOS/CYP1B1	CD146+ NES- MSCs	GO_BP	3.17.0
GO:0002200	somatic diversification of immune receptors	37	0.494471	1.55732	0.0192726	0.170571	0.144879	2489	tags=57%, list=34%, signal=38%	HSPD1/TFRC/SUPT6H/YY1/NSD2/PRKDC/CTNNBL1/RIF1/SHLD2/ADAR/SWAP70/CYREN/MSH6/XRCC4/MAD2L2/HMGB1/NBN/TP53BP1/EXOSC6/DCAF1/KMT5B	CD146+ NES- MSCs	GO_BP	3.17.0
GO:0061458	reproductive system development	122	-0.378317	-1.45865	0.0193189	0.170571	0.144879	744	tags=19%, list=10%, signal=17%	FOXC1/RARG/RAB13/PRDX4/LGR4/SERPINF1/MMP14/CITED2/WNT5A/ID4/CTNNB1/PSAP/SLIT3/CEBPB/MKKS/PDGFRA/CRIP1/PDGFRB/TNC/MMP2/SERPINE2/NUPR1/CYP1B1	CD146+ NES- MSCs	GO_BP	3.17.0
GO:0031334	positive regulation of protein-containing complex assembly	97	0.38457	1.44804	0.0193357	0.170571	0.144879	1011	tags=26%, list=14%, signal=23%	ISG15/RACK1/VCP/TFRC/EIF4G1/DCTN1/MSN/RAP1B/STUB1/CDC42EP2/DDX3X/STMP1/AKAP9/RAC1/NAV3/HSP90AA1/MAP1B/SH3GLB1/GNL3L/BAX/FSCN1/ARL2/CTTN/SLAIN2/CKAP5	CD146+ NES- MSCs	GO_BP	3.17.0
GO:0030031	cell projection assembly	233	0.316418	1.34215	0.0193089	0.170571	0.144879	1670	tags=27%, list=23%, signal=22%	EZR/EMP3/HRAS/DCTN1/VCL/MAP4/ROCK1/ANLN/CDC42EP2/TNIK/FXYD5/CORO1C/FLNA/RAC1/HSP90AA1/ASAP1/MYO10/EHD2/ACTR3/CSPG4/ITGB1/EHD1/FXR1/ATP6V0D1/PCM1/CYFIP1/FSCN1/DEF8/CTTN/RAB8A/TCHP/RDX/TPGS1/NRP1/CDC42/CEP164/PCNT/ATP6V1D/CDH13/FAM98A/ACTR2/AGRN/MIEN1/HTT/APC/NUDCD3/ARPC2/KIAA0586/PDGFA/EPS8/AKIRIN1/CSNK1D/EHD4/ENTR1/SYNE2/GBF1/PLEK2/CCDC88A/ATP8B1/ARMC9/CEP350/CD2AP/CFAP298/EPS8L2	CD146+ NES- MSCs	GO_BP	3.17.0
GO:0070934	CRD-mediated mRNA stabilization	11	0.678984	1.60521	0.0194347	0.170766	0.145044	1304	tags=73%, list=18%, signal=60%	HNRNPU/HNRNPD/IGF2BP2/IGF2BP1/SYNCRIP/YBX1/DHX9/CSDE1	CD146+ NES- MSCs	GO_BP	3.17.0
GO:1903078	positive regulation of protein localization to plasma membrane	30	0.523809	1.57787	0.0199391	0.171214	0.145424	111	tags=20%, list=2%, signal=20%	SQSTM1/EZR/SPTBN1/RACK1/ITGA3/ATP2B4	CD146+ NES- MSCs	GO_BP	3.17.0
GO:0002090	regulation of receptor internalization	30	0.523769	1.57775	0.0199567	0.171214	0.145424	803	tags=23%, list=11%, signal=21%	GREM1/DKK1/ANXA2/AP2M1/EFNB2/ATXN2/ANKRD13A	CD146+ NES- MSCs	GO_BP	3.17.0
GO:0010761	fibroblast migration	33	0.510943	1.57076	0.0195985	0.171214	0.145424	687	tags=30%, list=9%, signal=28%	PLEC/IQGAP1/THBS1/AKAP12/CORO1C/ACTA2/RAC1/ITGB1/SLC8A1/FGF2	CD146+ NES- MSCs	GO_BP	3.17.0
GO:0002753	cytosolic pattern recognition receptor signaling pathway	35	0.50148	1.56079	0.019925	0.171214	0.145424	1831	tags=49%, list=25%, signal=37%	NOP53/PHB/NPLOC4/DDX3X/IRAK1/ERBIN/UFD1/IRF3/RIOK3/OTULIN/USP15/TNFAIP3/ANKRD17/PUM1/FLOT1/TNIP2/ITCH	CD146+ NES- MSCs	GO_BP	3.17.0
GO:0008277	regulation of G protein-coupled receptor signaling pathway	50	0.456301	1.52506	0.0199749	0.171214	0.145424	823	tags=20%, list=11%, signal=18%	NMT1/ATP2B4/RGS4/MGLL/PHB/ROCK1/YWHAB/GNAI2/NMT2/ROCK2	CD146+ NES- MSCs	GO_BP	3.17.0
GO:1900182	positive regulation of protein localization to nucleus	52	0.451377	1.52051	0.0197991	0.171214	0.145424	2419	tags=56%, list=33%, signal=38%	TFRC/CCT3/DKC1/CCT5/FLNA/TRIM28/PLK1/IPO5/HSP90AA1/CCT7/PTGS2/TPR/CCT6A/CCT8/ECT2/PARK7/RBM22/PARP1/JUP/CCT4/CD2AP/ZPR1/MEPCE/TRIM8/FERMT2/CCT2/MAVS/DMAP1/TCP1	CD146+ NES- MSCs	GO_BP	3.17.0
GO:0051053	negative regulation of DNA metabolic process	70	0.416733	1.48297	0.0198837	0.171214	0.145424	2702	tags=59%, list=37%, signal=37%	ANKRD1/HMGA2/HNRNPU/XRCC5/TRIP12/CDKN1A/TRIM28/S100A11/GTPBP4/GNL3L/SMCHD1/OTUB1/WAPL/DFFA/RIF1/KMT2A/HSF1/SHLD2/RNF169/CYREN/EXOSC10/FBH1/PARP1/CHEK1/MSH6/TERF2IP/TERF2/MAD2L2/TEN1/CDT1/HNRNPC/NBN/ERCC6/SMG6/TP53BP1/TENT4B/NAT10/TFIP11/BRCA2/UBR5/LIG3	CD146+ NES- MSCs	GO_BP	3.17.0
GO:0051028	mRNA transport	90	0.390577	1.45294	0.0199	0.171214	0.145424	2271	tags=52%, list=31%, signal=36%	PEG10/SUPT6H/LRPPRC/G3BP2/IGF2BP2/XPO1/RBM8A/YTHDC1/IGF2BP1/AHCTF1/TPR/NCBP2/CETN3/KHSRP/SARNP/AGFG1/AKAP8L/MVP/UPF1/SETD2/FYTTD1/HSF1/DHX9/DDX39A/HNRNPA2B1/POM121C/POM121/NUP62/EIF5AL1/NCBP3/RANBP2/SRSF3/DDX19A/SRSF1/HNRNPA3/SLBP/NUP50/SMG1/NUP98/CASC3/NUP85/NUP88/NUP214/NUP58/NUP188/IWS1/SMG6	CD146+ NES- MSCs	GO_BP	3.17.0
GO:0003012	muscle system process	152	0.344875	1.38715	0.0195707	0.171214	0.145424	955	tags=28%, list=13%, signal=25%	TPM3/CYBA/MYL9/ATP2B4/SMTN/RGS4/GSTO1/OXTR/DSG2/TPM4/TPM1/MTPN/PAK2/MYOF/ITGA2/ROCK1/IGFBP5/TPM2/FLNA/HAND2/LMNA/AKAP9/HSP90AA1/SELENON/YY1/ASPH/PTGS2/TBX3/ANXA6/SLC8A1/CALM1/SYNM/ROCK2/CNN1/KCNMA1/PIK3C2A/UTRN/AKAP13/DAPK3/TMOD3/CTTN/TOMM70	CD146+ NES- MSCs	GO_BP	3.17.0
GO:1901990	regulation of mitotic cell cycle phase transition	198	0.326134	1.35737	0.019867	0.171214	0.145424	2147	tags=38%, list=29%, signal=28%	CCND1/CENPF/MAP3K20/CCNB1/EIF4G1/NOP53/INHBA/APP/BRD4/AURKA/PLK2/SMARCD1/ANLN/PRMT2/DLGAP5/CDKN1A/DDX3X/RAD21/AVEN/IER3/CDC20/PLK1/SMARCA4/CENPE/BRD7/SPDL1/DYNC1LI1/IK/PRKDC/MDM2/RRM2/TPR/ERCC2/GTSE1/TMOD3/BUB1B/CDCA8/EGFR/RDX/BCL7A/TAOK3/SMARCC1/USP47/CDC25B/INCENP/VPS4A/APC/RRM1/TRIP13/ANKRD17/BIRC5/BUB1/CDC73/SMARCD3/ANAPC5/CHEK1/ARID1B/KIF14/CDC16/GIGYF2/CUL3/MEPCE/BRCA1/MAD2L2/VPS4B/XPC/BUB3…	CD146+ NES- MSCs	GO_BP	3.17.0
GO:0034655	nucleobase-containing compound catabolic process	225	0.317962	1.34321	0.0199474	0.171214	0.145424	2288	tags=39%, list=31%, signal=27%	HNRNPAB/SERBP1/UPP1/TRIR/HNRNPU/VCP/HNRNPD/ROCK1/LRPPRC/TENT5A/DKC1/DPYD/CARHSP1/ENDOG/MTREX/LSM7/NBDY/THRAP3/GSPT1/IGF2BP2/RBM8A/TYMP/IGF2BP1/MRTO4/FXR1/NT5C/ZC3H18/NT5E/REXO4/ROCK2/LARP1/ETF1/TAF15/BAX/NTHL1/NCBP2/PNPT1/WDR82/TUT4/KHSRP/EXOSC4/ACOT7/SYNCRIP/DFFA/YBX1/PHAX/TBRG4/UPF1/HSF1/SND1/DHX9/CSDE1/NPM1/RNASEH2C/EXOSC10/FBH1/PUM1/DHX36/RBM10/DICER1/TUT7/ELAC2/ZC3H14/GIGYF2/ZPR1/PNP/EXOSC2/…	CD146+ NES- MSCs	GO_BP	3.17.0
GO:0010498	proteasomal protein catabolic process	308	0.299027	1.30786	0.0197251	0.171214	0.145424	1748	tags=31%, list=24%, signal=25%	ELOB/PSMD2/PSMC3/PSMD8/RACK1/PSMD14/GABARAP/VCP/HSP90AB1/DAB2/PSMC1/NOP53/AURKA/SELENOS/UBE2S/SH3RF1/PBK/STUB1/GIPC1/PSMA2/SMURF2/TRIP12/NPLOC4/UCHL1/ENC1/PSMB7/USP14/DDA1/PSMC5/CDC20/PLK1/PSMD12/TMEM259/PSMB6/ASCC3/PSMD3/PSMD13/XPO1/CALR/PSMD1/PSMC4/UFD1/MDM2/DNAJC10/PSMD4/ECPAS/FBXW5/PPP2CB/HSPA5/PSMD7/HSP90B1/USP7/UBE2G2/UBE2K/USP5/DDRGK1/SMARCC1/BCAP31/FBXW11/PHF20L1/CANX/PSMB1/CCDC47/PSMD6/A…	CD146+ NES- MSCs	GO_BP	3.17.0
GO:0016447	somatic recombination of immunoglobulin gene segments	28	0.532584	1.57852	0.0201031	0.171961	0.146059	2489	tags=61%, list=34%, signal=40%	HSPD1/TFRC/SUPT6H/YY1/NSD2/PRKDC/RIF1/SHLD2/SWAP70/CYREN/MSH6/XRCC4/MAD2L2/NBN/TP53BP1/EXOSC6/KMT5B	CD146+ NES- MSCs	GO_BP	3.17.0
GO:0051898	negative regulation of protein kinase B signaling	21	0.574929	1.59669	0.0202275	0.172674	0.146665	339	tags=19%, list=5%, signal=18%	CAVIN3/RACK1/NOP53/PHLDA3	CD146+ NES- MSCs	GO_BP	3.17.0
GO:0120031	plasma membrane bounded cell projection assembly	229	0.316432	1.33926	0.0206388	0.175827	0.149343	1670	tags=28%, list=23%, signal=22%	EZR/EMP3/HRAS/DCTN1/VCL/MAP4/ROCK1/ANLN/CDC42EP2/TNIK/FXYD5/CORO1C/FLNA/RAC1/HSP90AA1/ASAP1/MYO10/EHD2/ACTR3/CSPG4/ITGB1/EHD1/FXR1/ATP6V0D1/PCM1/CYFIP1/FSCN1/DEF8/CTTN/RAB8A/TCHP/RDX/TPGS1/NRP1/CDC42/CEP164/PCNT/ATP6V1D/CDH13/FAM98A/ACTR2/AGRN/MIEN1/HTT/APC/NUDCD3/ARPC2/KIAA0586/EPS8/AKIRIN1/CSNK1D/EHD4/ENTR1/SYNE2/GBF1/PLEK2/CCDC88A/ATP8B1/ARMC9/CEP350/CD2AP/CFAP298/EPS8L2	CD146+ NES- MSCs	GO_BP	3.17.0
GO:0048844	artery morphogenesis	35	-0.533324	-1.63185	0.0207182	0.176147	0.149615	844	tags=37%, list=12%, signal=33%	TGFBR2/SIX1/FOXC1/PRRX1/CITED2/FKBP10/NOTCH3/EFEMP2/SOX4/ENG/PDGFRB/LRP1/COMP	CD146+ NES- MSCs	GO_BP	3.17.0
GO:0061005	cell differentiation involved in kidney development	22	0.56682	1.59	0.0207915	0.176413	0.14984	693	tags=27%, list=9%, signal=25%	GREM1/BASP1/IQGAP1/EXT1/ACTA2/ASXL1	CD146+ NES- MSCs	GO_BP	3.17.0
GO:0001706	endoderm formation	30	-0.557395	-1.64867	0.0208435	0.176497	0.149912	520	tags=37%, list=7%, signal=34%	MMP14/ITGAV/DUSP1/CTNNB1/ITGB5/COL8A1/COL5A1/COL12A1/COL6A1/MMP2/FN1	CD146+ NES- MSCs	GO_BP	3.17.0
GO:0008038	neuron recognition	16	0.615504	1.60029	0.0209493	0.176937	0.150285	1010	tags=31%, list=14%, signal=27%	YWHAZ/APP/EXT1/NEXN/NRP1	CD146+ NES- MSCs	GO_BP	3.17.0
GO:0098876	vesicle-mediated transport to the plasma membrane	83	0.398011	1.46012	0.0209796	0.176937	0.150285	2451	tags=49%, list=33%, signal=33%	KRT18/SPTBN1/RACK1/MACF1/GOLGA4/EHD2/OPTN/EHD1/RAB8A/VPS53/CLSTN1/HGS/RAB14/NSF/WASHC2C/STX12/RABEP1/EHD4/ENTR1/EXOC1/CSK/ARHGAP1/ATP2C1/ATP6AP1/MICALL1/ANKRD50/CCDC93/SNF8/ARFRP1/VPS26A/PTPN23/VPS35L/KIAA1109/PREPL/CNST/DNM2/VPS26C/GGA2/ARFGEF2/EIPR1/VAMP3	CD146+ NES- MSCs	GO_BP	3.17.0
GO:0070198	protein localization to chromosome, telomeric region	19	0.589879	1.59918	0.0210859	0.177477	0.150744	2184	tags=68%, list=30%, signal=48%	CCT3/XRCC5/DKC1/CCT5/CCT7/GNL3L/CCT6A/CCT8/CCT4/TERF2IP/TERF2/GNL3/CCT2	CD146+ NES- MSCs	GO_BP	3.17.0
GO:0098780	response to mitochondrial depolarisation	15	0.625701	1.60045	0.021158	0.177582	0.150833	605	tags=33%, list=8%, signal=31%	SQSTM1/CDC37/ATP5IF1/HUWE1/OPTN	CD146+ NES- MSCs	GO_BP	3.17.0
GO:0061028	establishment of endothelial barrier	23	0.560149	1.5867	0.0212252	0.177582	0.150833	1031	tags=43%, list=14%, signal=37%	EZR/VCL/MSN/RAP1B/ROCK1/TJP1/MYADM/ROCK2/RDX/ADD1	CD146+ NES- MSCs	GO_BP	3.17.0
GO:0051321	meiotic cell cycle	108	0.372348	1.42553	0.0211877	0.177582	0.150833	2177	tags=41%, list=30%, signal=29%	TOP2A/CENPX/MYH9/AURKA/ASPM/RAD21/CDC20/PLK1/TUBGCP2/PSMD13/ACTR3/CALR/SGO2/SMC1A/GOLGA2/BUB1B/PTTG1/C9orf78/SPIRE1/ACTR2/P3H4/CDC25B/NCAPH2/INCENP/MYBL1/NUMA1/TRIP13/BUB1/ANAPC5/CDC27/CDC16/MSH6/WASHC5/MARF1/SMC3/SUN2/BUB3/NCAPD2/TTK/KIF18A/ANAPC7/TUBGCP5/EHMT2/NBN	CD146+ NES- MSCs	GO_BP	3.17.0
GO:0032467	positive regulation of cytokinesis	26	0.540762	1.57539	0.0215445	0.179856	0.152765	1790	tags=62%, list=24%, signal=47%	GIPC1/KIF23/CDCA8/CHMP3/CDC42/KIF20B/CDC25B/INCENP/ECT2/NUP62/BIRC5/PKP4/CENPV/KIF14/CIT/CUL3	CD146+ NES- MSCs	GO_BP	3.17.0
GO:0002562	somatic diversification of immune receptors via germline recombination within a single locus	31	0.516273	1.56703	0.0216684	0.179856	0.152765	2489	tags=61%, list=34%, signal=41%	HSPD1/TFRC/SUPT6H/YY1/NSD2/PRKDC/RIF1/SHLD2/SWAP70/CYREN/MSH6/XRCC4/MAD2L2/HMGB1/NBN/TP53BP1/EXOSC6/DCAF1/KMT5B	CD146+ NES- MSCs	GO_BP	3.17.0
GO:0016444	somatic cell DNA recombination	31	0.516273	1.56703	0.0216684	0.179856	0.152765	2489	tags=61%, list=34%, signal=41%	HSPD1/TFRC/SUPT6H/YY1/NSD2/PRKDC/RIF1/SHLD2/SWAP70/CYREN/MSH6/XRCC4/MAD2L2/HMGB1/NBN/TP53BP1/EXOSC6/DCAF1/KMT5B	CD146+ NES- MSCs	GO_BP	3.17.0
GO:0014070	response to organic cyclic compound	368	-0.292687	-1.29971	0.0216587	0.179856	0.152765	876	tags=18%, list=12%, signal=17%	ABHD2/NCSTN/CAT/IL6/CDK4/SMPD1/SOD1/SIX1/RAP1A/AHR/CRLS1/PCK2/SNAI2/INSIG2/PLPP1/PSMB2/CDK1/EGLN2/ZFP36/FIBIN/CAV1/SERPINF1/RUNX2/CKB/FBXO32/PCNA/MMP14/LBH/PAM/NDUFS4/SLC7A11/CTSK/ZFP36L2/CTNNB1/EPHX1/STC2/SLIT3/DUT/RHOA/RWDD1/CEBPB/ZFP36L1/EGR1/LOX/VKORC1/FOSB/ERRFI1/ENG/ARPC1B/ID1/PTGDS/RPL27/COL1A1/ID3/PDGFRB/DDIT4/ATF4/CRYAB/NQO1/IGFBP7/FOS/MMP2/IGFBP4/GPX1/IGFBP2/CYP1B1/PENK	CD146+ NES- MSCs	GO_BP	3.17.0
GO:0010971	positive regulation of G2/M transition of mitotic cell cycle	14	0.636688	1.60093	0.0218725	0.179982	0.152872	264	tags=29%, list=4%, signal=28%	CCND1/CCNB1/APP/BRD4	CD146+ NES- MSCs	GO_BP	3.17.0
GO:0099054	presynapse assembly	15	0.624237	1.5967	0.0217448	0.179982	0.152872	425	tags=33%, list=6%, signal=31%	DKK1/EIF4G1/APP/FARP1/EFNB2	CD146+ NES- MSCs	GO_BP	3.17.0
GO:0030010	establishment of cell polarity	84	0.395689	1.45471	0.0218713	0.179982	0.152872	1536	tags=35%, list=21%, signal=28%	RACK1/FRMD4A/MYH9/HSP90AB1/DCTN1/MSN/RAP1B/ABL2/MAP4/ROCK1/PLK1/HSP90AA1/SPDL1/ITGB1/TCIRG1/MAP1B/PHLDB2/ROCK2/FSCN1/CDC42/PAFAH1B1/KIF20B/FBXW11/HTT/NUMA1/FLOT2/ARFGEF1/MARK2/GBF1	CD146+ NES- MSCs	GO_BP	3.17.0
GO:0051054	positive regulation of DNA metabolic process	179	0.33029	1.35763	0.0217736	0.179982	0.152872	1431	tags=27%, list=20%, signal=23%	GREM1/HNRNPAB/TFRC/HSP90AB1/HNRNPD/CCT3/SMARCA5/XRCC5/SMARCD1/DKC1/CCT5/TRIM28/ENDOG/SMARCA4/MGMT/HSP90AA1/CCT7/TFPT/BRD7/YY1/NSD2/GFER/HDGFL2/FGF2/RUVBL2/PRKDC/DBF4/CCT6A/ERCC2/SMCHD1/CCT8/FOXM1/RUVBL1/BAX/EGFR/USP7/BCL7A/SMARCC1/RIF1/SPIRE1/ACTR2/BCAR3/HSF1/DHX9/SHLD2/PPP1R10/HNRNPA2B1/HGF/PNKP	CD146+ NES- MSCs	GO_BP	3.17.0
GO:0048667	cell morphogenesis involved in neuron differentiation	215	0.319009	1.34119	0.0218978	0.179982	0.152872	1308	tags=25%, list=18%, signal=21%	METRN/CDH2/MACF1/THY1/NRP2/HSP90AB1/MAP2K2/VCL/PAK2/GOLGA4/BDNF/APP/FARP1/CUX1/LMO4/DBN1/EXT1/UCHL1/TNIK/NRDC/NEXN/EFNB2/SPART/RAC1/MAP1S/HSP90AA1/ECE1/YWHAH/NIN/ADARB1/PTPN11/ITGB1/IGF2BP1/ITGA4/MAP1B/CAPRIN1/MBP/CYFIP1/CTTN/RAB8A/MFSD2A/GDI1/NRP1/CDC42/PAFAH1B1/CFL1/TRIO/ALCAM/PRKG1/SIPA1L1/NRXN3/RERE/AFG3L2	CD146+ NES- MSCs	GO_BP	3.17.0
GO:0031401	positive regulation of protein modification process	441	0.278328	1.2591	0.0219959	0.180435	0.153257	1526	tags=25%, list=21%, signal=21%	GREM1/CCND1/SQSTM1/CD81/HMGA2/CENPX/TPX2/RACK1/DKK1/FLT1/IQGAP1/ATP2B4/THBS1/GABARAP/HRAS/VCP/TFRC/HSP90AB1/EIF4G1/DAB2/MAP2K2/NOP53/PAK2/LIMCH1/INHBA/BDNF/APP/PHB/PTTG1IP/PPP1R7/UBE2S/DDX21/STUB1/SMARCA5/XRCC5/EIF2AK4/NELFE/XRCC6/PTPA/TNIK/CDKN1A/DDX3X/LMNA/ITGA1/CDC20/AKAP9/PIN1/PLK1/PPP1R15A/RAC1/CENPE/IRAK1/HSP90AA1/HBEGF/ANKLE2/PTPN11/SAP30BP/HUWE1/PTGS2/SF3B1/CSPG4/CALM1/FGF2/RUVBL2/FXR1/GO…	CD146+ NES- MSCs	GO_BP	3.17.0
GO:0022617	extracellular matrix disassembly	20	-0.620836	-1.67824	0.0222055	0.1818	0.154416	867	tags=45%, list=12%, signal=40%	IL6/FAP/MMP14/LAMC1/ADAMTS5/CTSK/DDR2/LRP1/MMP2	CD146+ NES- MSCs	GO_BP	3.17.0
GO:0036473	cell death in response to oxidative stress	50	-0.47914	-1.57644	0.0223874	0.182577	0.155076	519	tags=18%, list=7%, signal=17%	HSPB1/SLC7A11/PYCR1/CTNNB1/DDR2/TXN/ATF4/GPX1/CYP1B1	CD146+ NES- MSCs	GO_BP	3.17.0
GO:0032970	regulation of actin filament-based process	181	0.329379	1.35533	0.0223598	0.182577	0.155076	1444	tags=34%, list=20%, signal=28%	SYNPO2/ARHGDIA/SPTBN1/IQGAP1/SPTAN1/RGS4/FRMD6/LIMA1/HRAS/PHPT1/MYH9/DSG2/TPM1/MTPN/PAK2/LIMCH1/SLC4A2/ABL2/ROCK1/CDC42EP2/ARHGAP18/WDR1/CNN2/ACTA2/FLNA/AKAP9/RAC1/TJP1/SORBS3/DSTN/MYADM/PHLDB2/ROCK2/FLII/AKAP13/DAPK3/PPFIA1/TMOD3/CYFIP1/FSCN1/ARPC5L/CTTN/ARPC5/RDX/NRP1/CDC42/ADD1/WASHC4/TRIM27/WASHC2A/KIRREL1/BST1/WASHC2C/TRIOBP/ARPC2/ECT2/PDGFA/EPS8/NF2/SWAP70/ARFGEF1	CD146+ NES- MSCs	GO_BP	3.17.0
GO:2001032	regulation of double-strand break repair via nonhomologous end joining	17	0.60324	1.59147	0.0225152	0.183263	0.155659	1474	tags=59%, list=20%, signal=47%	HMGA2/NSD2/PRKDC/SMCHD1/RIF1/HSF1/SHLD2/PNKP/DEK/CYREN	CD146+ NES- MSCs	GO_BP	3.17.0
GO:0014896	muscle hypertrophy	40	0.478309	1.53087	0.0226906	0.184334	0.156568	1943	tags=52%, list=27%, signal=39%	CYBA/ATP2B4/RGS4/MTPN/PAK2/ROCK1/IGFBP5/HAND2/LMNA/YY1/ROCK2/AKAP13/TOMM70/GATA6/G6PD/ATP2A2/PARP1/FOXP1/GSK3A/RAP1GDS1/MEF2A	CD146+ NES- MSCs	GO_BP	3.17.0
GO:0010035	response to inorganic substance	240	-0.319053	-1.35078	0.0229341	0.185952	0.157943	671	tags=18%, list=9%, signal=16%	CYBRD1/CDK1/FIBIN/CAV1/HBB/HMOX1/SERPINF1/HNRNPA1/RUNX2/NDRG1/CLIC4/PCNA/SLC38A2/PAM/RHOB/MT1X/PDCD6/WNT5A/PYCR1/DDR2/SUMO1/RPS3/ANKH/MT-CO1/FOSB/BNIP3/CRIP1/TXN/JUNB/COL1A1/VCAM1/PDGFRB/B2M/ATF4/CRYAB/NQO1/FOS/MMP2/GPX1/IGFBP2/CYP1B1/PENK	CD146+ NES- MSCs	GO_BP	3.17.0
GO:0009218	pyrimidine ribonucleotide metabolic process	17	0.602086	1.58843	0.0231223	0.187117	0.158932	1135	tags=41%, list=16%, signal=35%	UPP1/CTPS1/DPYD/NME1/NME4/NT5C/NME6	CD146+ NES- MSCs	GO_BP	3.17.0
GO:0000281	mitotic cytokinesis	60	0.42972	1.48869	0.023178	0.187207	0.159008	1503	tags=37%, list=21%, signal=29%	SPTBN1/CKAP2/MYH10/ROCK1/ANLN/CEP55/PLK1/KIF23/NUSAP1/ROCK2/KIF4A/CDCA8/CHMP3/KIF20B/CFL1/INCENP/VPS4A/APC/ECT2/EXOC1/NUP62/BIRC5	CD146+ NES- MSCs	GO_BP	3.17.0
GO:0048025	negative regulation of mRNA splicing, via spliceosome	14	0.633823	1.59373	0.0233031	0.187856	0.15956	1765	tags=71%, list=24%, signal=54%	RBMX/PTBP1/HNRNPK/U2AF2/SFSWAP/HNRNPA2B1/SRSF4/SRSF10/RBM10/HNRNPL	CD146+ NES- MSCs	GO_BP	3.17.0
GO:0044346	fibroblast apoptotic process	10	-0.734183	-1.69244	0.0235661	0.189612	0.161052	293	tags=30%, list=4%, signal=29%	BTG1/GAS6/NUPR1	CD146+ NES- MSCs	GO_BP	3.17.0
GO:0001525	angiogenesis	233	-0.320668	-1.35316	0.0237269	0.190541	0.161841	615	tags=18%, list=8%, signal=17%	CAV1/HMOX1/ADAM12/SERPINF1/NR4A1/PTGIS/CLIC4/MMP14/HSPB1/ITGAV/RHOB/RAMP1/ANPEP/PDCD6/WNT5A/UNC5B/LEPR/CTNNB1/C1GALT1/CALD1/B4GALT1/NOTCH3/RHOA/CHI3L1/BTG1/EMP2/PGF/PDGFRA/NPR3/COL8A1/ENG/ID1/MFGE8/PDGFRB/THBS2/MMP2/TGFBI/SPARC/FN1/GPX1/DCN/CYP1B1	CD146+ NES- MSCs	GO_BP	3.17.0
GO:0009148	pyrimidine nucleoside triphosphate biosynthetic process	12	0.656363	1.58677	0.0240121	0.19238	0.163402	1135	tags=42%, list=16%, signal=35%	CTPS1/NME1/DTYMK/NME4/NME6	CD146+ NES- MSCs	GO_BP	3.17.0
GO:0034614	cellular response to reactive oxygen species	83	-0.412304	-1.49088	0.0240475	0.19238	0.163402	871	tags=20%, list=12%, signal=18%	CAT/IL6/SOD1/FBLN5/CDK1/PCNA/RHOB/PYCR1/DDR2/RPS3/PDGFRA/BNIP3/TXN/NQO1/FOS/MMP2/CYP1B1	CD146+ NES- MSCs	GO_BP	3.17.0
GO:0007080	mitotic metaphase plate congression	41	0.472931	1.5218	0.0243089	0.194102	0.164865	2140	tags=51%, list=29%, signal=36%	HNRNPU/CCNB1/NUDC/KPNB1/CENPE/SPDL1/CDCA8/DCTN2/CHMP3/KIF2C/RRS1/INCENP/VPS4A/NUP62/BIRC5/KIFC1/KIF14/CUL3/VPS4B/CDT1/KIF18A	CD146+ NES- MSCs	GO_BP	3.17.0
GO:0050795	regulation of behavior	15	-0.664437	-1.68222	0.0245857	0.19483	0.165483	413	tags=20%, list=6%, signal=19%	LEPR/PTGDS/PENK	CD146+ NES- MSCs	GO_BP	3.17.0
GO:1990868	response to chemokine	21	-0.607745	-1.66134	0.0245746	0.19483	0.165483	744	tags=43%, list=10%, signal=39%	SH2B3/CCL2/CXCL3/FOXC1/DUSP1/SLIT3/RHOA/LOX/CXCL12	CD146+ NES- MSCs	GO_BP	3.17.0
GO:1990869	cellular response to chemokine	21	-0.607745	-1.66134	0.0245746	0.19483	0.165483	744	tags=43%, list=10%, signal=39%	SH2B3/CCL2/CXCL3/FOXC1/DUSP1/SLIT3/RHOA/LOX/CXCL12	CD146+ NES- MSCs	GO_BP	3.17.0
GO:0032986	protein-DNA complex disassembly	14	0.631004	1.58664	0.0244579	0.19483	0.165483	1067	tags=57%, list=15%, signal=49%	SET/HMGA1/SMARCD1/SMARCA4/SUPT16H/SSRP1/GRWD1/SMARCC1	CD146+ NES- MSCs	GO_BP	3.17.0
GO:0070200	establishment of protein localization to telomere	11	0.667472	1.57799	0.0248067	0.196211	0.166656	876	tags=55%, list=12%, signal=48%	CCT3/DKC1/CCT5/CCT7/CCT6A/CCT8	CD146+ NES- MSCs	GO_BP	3.17.0
GO:0120163	negative regulation of cold-induced thermogenesis	20	-0.614926	-1.66226	0.0249988	0.196989	0.167317	601	tags=50%, list=8%, signal=46%	RBPJ/ARRDC3/ACOT13/LGR4/ADAMTS5/RHEB/NPR3/LAMA4/ID1/ATF4	CD146+ NES- MSCs	GO_BP	3.17.0
GO:0035303	regulation of dephosphorylation	74	0.404395	1.45376	0.0249556	0.196989	0.167317	975	tags=27%, list=13%, signal=24%	IQGAP1/HSP90AB1/PPP1R7/ITGA2/ROCK1/PTPA/YWHAB/ITGA1/PIN1/YWHAE/PPP1R15A/NUAK1/GNAI2/ANKLE2/CALM1/ROCK2/PPP1R12A/PPP6R1/HSP90B1/PTBP1	CD146+ NES- MSCs	GO_BP	3.17.0
GO:0060236	regulation of mitotic spindle organization	31	0.510312	1.54894	0.0250981	0.1974	0.167667	1928	tags=45%, list=26%, signal=33%	TPX2/HNRNPU/DCTN1/TACC3/DYNC1H1/PLK1/TPR/CHMP3/CLTC/NUMA1/NUP62/DRG1/FSD1/VPS4B	CD146+ NES- MSCs	GO_BP	3.17.0
GO:0016445	somatic diversification of immunoglobulins	33	0.501563	1.54193	0.0253493	0.199004	0.169028	2489	tags=55%, list=34%, signal=36%	HSPD1/TFRC/SUPT6H/YY1/NSD2/PRKDC/CTNNBL1/RIF1/SHLD2/SWAP70/CYREN/MSH6/XRCC4/MAD2L2/NBN/TP53BP1/EXOSC6/KMT5B	CD146+ NES- MSCs	GO_BP	3.17.0
GO:0051225	spindle assembly	78	0.39778	1.44424	0.0254025	0.199049	0.169067	2743	tags=58%, list=37%, signal=36%	TPX2/HNRNPU/DYNC1H1/AURKA/ASPM/KPNB1/FLNA/CDC20/PLK1/TUBGCP2/SMC1A/KIF23/GOLGA2/TPR/MYBL2/KIF2A/KIF4A/CDCA8/CHMP3/KIF11/INCENP/NUMA1/CSNK1D/BIRC5/KIFC1/TUBB/WASHC5/DRG1/SMC3/ABRAXAS2/VPS4B/STAG1/BCCIP/TUBGCP5/SPAG5/NDC80/SAC3D1/CHMP6/ZNF207/RACGAP1/AURKB/SENP6/STAG2/CHMP1A/NEK2	CD146+ NES- MSCs	GO_BP	3.17.0
GO:0098781	ncRNA transcription	43	0.465081	1.50997	0.0254999	0.19935	0.169322	1429	tags=35%, list=20%, signal=28%	CAVIN1/NCL/NOP53/POLR2L/PWP1/SMARCA4/ELL2/ERCC2/NIFK/SNAPC2/WDR82/MYBL1/GTF3C1/POLR1E/TCOF1	CD146+ NES- MSCs	GO_BP	3.17.0
GO:0006606	protein import into nucleus	87	0.387318	1.43253	0.0255357	0.19935	0.169322	2388	tags=51%, list=33%, signal=34%	SQSTM1/KPNA4/PTTG1IP/KPNB1/TNPO1/CDKN1A/FLNA/LMNA/TRIM28/IPO5/HSP90AA1/PTGS2/KPNA2/TPR/NOLC1/CSE1L/KPNA3/KPNA1/IPO7/PPP1R10/BMP4/POM121C/ECT2/POM121/TXNIP/NUP62/RBM22/RANBP2/JUP/PKIG/ZPR1/NUP50/NUP98/NUP85/RANBP6/NUP88/NUP214/NUP58/IPO4/NUP188/PPP3CA/E2F3/MAVS/DMAP1	CD146+ NES- MSCs	GO_BP	3.17.0
GO:0030705	cytoskeleton-dependent intracellular transport	109	0.366828	1.40642	0.0257245	0.200439	0.170247	2187	tags=41%, list=30%, signal=29%	HSPA8/ACTN4/MYO1C/HNRNPU/TUBA1C/DYNC1H1/APP/BLOC1S1/LRPPRC/UCHL1/DST/MAP1S/MYO10/DYNC1I2/MAP1B/PCM1/ARHGAP21/KIF4A/CDC42/PAFAH1B1/SPG7/FBXW11/TUBA1B/HTT/FLOT2/BORCS8/SYNE2/MYO1B/KIF1B/CCDC88A/TUBB/PURA/MYO5A/BLOC1S6/KIF5B/TERF2/SSNA1/SUN2/MGARP/HOOK3/OPA1/NDE1/TRAF3IP1/RABGEF1/STAU1	CD146+ NES- MSCs	GO_BP	3.17.0
GO:0007018	microtubule-based movement	150	0.339888	1.36414	0.0257707	0.200439	0.170247	2144	tags=39%, list=29%, signal=28%	HSPA8/ATP2B4/HNRNPU/DYNC1H1/APP/DNAJA1/BLOC1S1/KPNB1/MAP4/LRPPRC/UCHL1/DLGAP5/DST/CENPE/MAP1S/DYNC1I2/ACTR3/DYNC1LI1/MAP1B/KIF23/PCM1/ARHGAP21/KIF2A/KIF4A/TPGS1/CDC42/KIF2C/PAFAH1B1/KIF20B/SPG7/FBXW11/ACTR2/KIF11/DYNLRB1/HTT/FLOT2/BORCS8/SYNE2/DYNC1LI2/KIFC1/KIF1B/CFAP298/PURA/KIF14/BLOC1S6/KIF5B/TERF2/TMF1/SSNA1/SUN2/MGARP/KTN1/SLC9A3R1/OPA1/NDE1/TRAF3IP1/KIF18A/RABGEF1	CD146+ NES- MSCs	GO_BP	3.17.0
GO:0048168	regulation of neuronal synaptic plasticity	16	0.605777	1.575	0.0258755	0.200511	0.170309	1220	tags=44%, list=17%, signal=37%	HRAS/APP/DBN1/SYNGR1/RAB8A/SYAP1/KMT2A	CD146+ NES- MSCs	GO_BP	3.17.0
GO:0099537	trans-synaptic signaling	219	0.314786	1.32585	0.025837	0.200511	0.170309	1044	tags=22%, list=14%, signal=20%	SQSTM1/CDH2/DKK1/RGS4/OXTR/GABARAP/HRAS/APP/RAP1B/MYOF/FARP1/AKAP12/PLK2/DBN1/EXT1/EIF2AK4/GIPC1/LYPD1/YWHAG/USP14/PSMC5/CDC20/AKAP9/RAB3B/MME/GNAI2/SYNGR1/YWHAH/ADARB1/HOMER3/PTGS2/ITGB1/GLS/MAP1B/MBP/STX2/PACSIN2/PDLIM4/ERC1/PTPRA/CYFIP1/DGKZ/RAB8A/DLGAP4/SYT1/TPGS1/SYAP1/PAFAH1B1/CLSTN1	CD146+ NES- MSCs	GO_BP	3.17.0
GO:0051603	proteolysis involved in protein catabolic process	441	0.275927	1.24824	0.026087	0.201778	0.171385	1929	tags=31%, list=26%, signal=24%	SQSTM1/ELOB/PSMD2/PSMC3/ISG15/PSMD8/RACK1/ATP5IF1/PSMD14/GABARAP/VCP/HSP90AB1/DAB2/PSMC1/NOP53/AURKA/SELENOS/UBE2S/SH3RF1/PBK/STUB1/GIPC1/TGFB1I1/PSMA2/SMURF2/TRIP12/NPLOC4/UCHL1/ENC1/PSMB7/USP14/DDA1/PSMC5/CDC20/PLK1/UBR4/PSMD12/TMEM259/PSMB6/ASCC3/PSMD3/PSMD13/XPO1/ELOC/CALR/PSMD1/PSMC4/UFD1/MDM2/DNAJC10/UBC/PSMD4/ECPAS/FBXW5/PPP2CB/CSNK2A2/HSPA5/CTSC/PSMD7/HSP90B1/USP7/CHMP3/CSNK2A1/UBE2G2/UBE…	CD146+ NES- MSCs	GO_BP	3.17.0
GO:0031400	negative regulation of protein modification process	255	0.304125	1.30319	0.0265628	0.205081	0.17419	918	tags=20%, list=13%, signal=18%	GREM1/SQSTM1/GPRC5A/PLEC/ISG15/SET/COPS9/RACK1/DKK1/ATP2B4/THY1/EIF4G1/NR2F2/PAK2/DNAJA1/PBK/ROCK1/PTPA/TRIP12/UCHL1/CDKN1A/CORO1C/YWHAB/YWHAG/CDYL/TRIM44/PWP1/CDC20/YWHAE/PLK1/SPAG9/PPP1R15A/IPO5/GNAI2/RTRAF/PKN1/RPS15/ADARB1/GTPBP4/SLC8A1/CALM1/PRKDC/DNAJC10/GNL3L/MYADM/PRKAR2A/ROCK2/BDKRB1/CAMK2N1/GSTP1/BUB1B/BAX	CD146+ NES- MSCs	GO_BP	3.17.0
GO:2000767	positive regulation of cytoplasmic translation	12	0.650698	1.57307	0.0269107	0.206824	0.175671	1511	tags=75%, list=21%, signal=60%	HNRNPU/HNRNPD/PKM/IGF2BP1/SYNCRIP/YBX1/DHX9/CSDE1/DHX36	CD146+ NES- MSCs	GO_BP	3.17.0
GO:0120161	regulation of cold-induced thermogenesis	52	-0.465007	-1.54243	0.0269364	0.206824	0.175671	877	tags=35%, list=12%, signal=31%	OGT/ADIPOR1/DECR1/MFAP2/SCD/CAV1/LGR4/PDGFC/ADAMTS5/LEPR/RHEB/G0S2/CEBPB/NPR3/LAMA4/ID1/GJA1/ATF4	CD146+ NES- MSCs	GO_BP	3.17.0
GO:0001952	regulation of cell-matrix adhesion	61	0.423361	1.47073	0.0268867	0.206824	0.175671	1426	tags=38%, list=19%, signal=31%	GREM1/TLN1/MACF1/SERPINE1/THBS1/THY1/VCL/LIMCH1/ROCK1/RRAS/CORO1C/RAC1/PHLDB2/ROCK2/UTRN/PTPRA/DAPK3/NRP1/CDH13/BST1/SLK/ADAM15/NF2	CD146+ NES- MSCs	GO_BP	3.17.0
GO:0042063	gliogenesis	135	-0.359978	-1.40966	0.0270767	0.207522	0.176264	983	tags=21%, list=13%, signal=18%	IL1B/CERS2/TSPO/NCSTN/IL6/SOD1/TUBA1A/MXRA8/PTN/CDK1/CDKN2C/NDRG1/MMP14/MT1X/TMEM98/PHGDH/LEPR/ID4/RHEB/CTNNB1/RHOA/SOX4/ID2/BNIP3/LRP1/PLPP3/SERPINE2/PENK	CD146+ NES- MSCs	GO_BP	3.17.0
GO:1903052	positive regulation of proteolysis involved in protein catabolic process	79	0.394588	1.43592	0.0272098	0.208162	0.176808	1081	tags=29%, list=15%, signal=25%	ELOB/PSMC3/RACK1/ATP5IF1/GABARAP/VCP/DAB2/PSMC1/NOP53/AURKA/SH3RF1/STUB1/DDA1/PSMC5/CDC20/PLK1/TMEM259/PSMC4/MDM2/CTSC/USP5/DDRGK1/BCAP31	CD146+ NES- MSCs	GO_BP	3.17.0
GO:0045687	positive regulation of glial cell differentiation	18	-0.627705	-1.65542	0.0276762	0.208878	0.177415	679	tags=22%, list=9%, signal=20%	PTN/RHEB/ID2/SERPINE2	CD146+ NES- MSCs	GO_BP	3.17.0
GO:0090670	RNA localization to Cajal body	15	0.613555	1.56938	0.0276987	0.208878	0.177415	897	tags=60%, list=12%, signal=53%	CCT3/DKC1/CCT5/CCT7/NHP2/RUVBL2/CCT6A/CCT8/RUVBL1	CD146+ NES- MSCs	GO_BP	3.17.0
GO:0090671	telomerase RNA localization to Cajal body	15	0.613555	1.56938	0.0276987	0.208878	0.177415	897	tags=60%, list=12%, signal=53%	CCT3/DKC1/CCT5/CCT7/NHP2/RUVBL2/CCT6A/CCT8/RUVBL1	CD146+ NES- MSCs	GO_BP	3.17.0
GO:0090672	telomerase RNA localization	15	0.613555	1.56938	0.0276987	0.208878	0.177415	897	tags=60%, list=12%, signal=53%	CCT3/DKC1/CCT5/CCT7/NHP2/RUVBL2/CCT6A/CCT8/RUVBL1	CD146+ NES- MSCs	GO_BP	3.17.0
GO:0090685	RNA localization to nucleus	15	0.613555	1.56938	0.0276987	0.208878	0.177415	897	tags=60%, list=12%, signal=53%	CCT3/DKC1/CCT5/CCT7/NHP2/RUVBL2/CCT6A/CCT8/RUVBL1	CD146+ NES- MSCs	GO_BP	3.17.0
GO:1904872	regulation of telomerase RNA localization to Cajal body	15	0.613555	1.56938	0.0276987	0.208878	0.177415	897	tags=60%, list=12%, signal=53%	CCT3/DKC1/CCT5/CCT7/NHP2/RUVBL2/CCT6A/CCT8/RUVBL1	CD146+ NES- MSCs	GO_BP	3.17.0
GO:0033627	cell adhesion mediated by integrin	44	-0.488038	-1.56473	0.0277012	0.208878	0.177415	494	tags=23%, list=7%, signal=21%	ITGAV/ITGA10/COL16A1/PLAU/FBN1/ITGB5/PLPP3/ITGBL1/ITGA11/CYP1B1	CD146+ NES- MSCs	GO_BP	3.17.0
GO:1904377	positive regulation of protein localization to cell periphery	35	0.489495	1.52348	0.0276334	0.208878	0.177415	111	tags=17%, list=2%, signal=17%	SQSTM1/EZR/SPTBN1/RACK1/ITGA3/ATP2B4	CD146+ NES- MSCs	GO_BP	3.17.0
GO:0051988	regulation of attachment of spindle microtubules to kinetochore	14	0.625594	1.57303	0.0278879	0.209201	0.17769	1503	tags=57%, list=21%, signal=45%	HNRNPU/CCNB1/CDCA8/CDC42/INCENP/APC/ECT2/BIRC5	CD146+ NES- MSCs	GO_BP	3.17.0
GO:0043113	receptor clustering	21	0.561726	1.56002	0.0278934	0.209201	0.17769	730	tags=29%, list=10%, signal=26%	CD81/CDH2/MESD/THY1/FLNA/ITGA4	CD146+ NES- MSCs	GO_BP	3.17.0
GO:2000058	regulation of ubiquitin-dependent protein catabolic process	105	0.367478	1.40087	0.0278143	0.209201	0.17769	1603	tags=34%, list=22%, signal=27%	ELOB/RACK1/GABARAP/VCP/HSP90AB1/DAB2/NOP53/AURKA/SH3RF1/PBK/STUB1/GIPC1/USP14/DDA1/CDC20/PLK1/XPO1/MDM2/CSNK2A2/USP7/CSNK2A1/UBE2K/USP5/DDRGK1/SMARCC1/BCAP31/PHF20L1/NUB1/SGTA/TLK2/CSNK1D/PARK7/NFE2L2/RAD23B/BAG5/CSNK1A1	CD146+ NES- MSCs	GO_BP	3.17.0
GO:0014909	smooth muscle cell migration	35	-0.520418	-1.59236	0.0279466	0.209226	0.177711	430	tags=20%, list=6%, signal=19%	PLAU/DDR2/RHOA/PDGFRB/LRP1/IGFBP3/CYP1B1	CD146+ NES- MSCs	GO_BP	3.17.0
GO:0045930	negative regulation of mitotic cell cycle	132	0.348141	1.37231	0.0280198	0.209401	0.17786	1355	tags=27%, list=19%, signal=22%	CCND1/CENPF/MAP3K20/CCNB1/NOP53/INHBA/PLK2/PRMT2/CDKN1A/RAD21/AVEN/IER3/CDC20/PLK1/AURKAIP1/BRD7/SPDL1/DYNC1LI1/IK/PRKDC/MDM2/TPR/GTSE1/BUB1B/CDCA8/TAOK3/USP47/NME6/BTG3/INCENP/VPS4A/APC/PPP1R10/BMP4/TRIP13	CD146+ NES- MSCs	GO_BP	3.17.0
GO:0014009	glial cell proliferation	27	-0.558685	-1.616	0.0284565	0.210127	0.178476	983	tags=26%, list=13%, signal=23%	IL1B/CERS2/TSPO/IL6/LEPR/SOX4/PENK	CD146+ NES- MSCs	GO_BP	3.17.0
GO:1903405	protein localization to nuclear body	10	0.677511	1.56256	0.0284671	0.210127	0.178476	876	tags=60%, list=12%, signal=53%	CCT3/DKC1/CCT5/CCT7/CCT6A/CCT8	CD146+ NES- MSCs	GO_BP	3.17.0
GO:1904867	protein localization to Cajal body	10	0.677511	1.56256	0.0284671	0.210127	0.178476	876	tags=60%, list=12%, signal=53%	CCT3/DKC1/CCT5/CCT7/CCT6A/CCT8	CD146+ NES- MSCs	GO_BP	3.17.0
GO:1904869	regulation of protein localization to Cajal body	10	0.677511	1.56256	0.0284671	0.210127	0.178476	876	tags=60%, list=12%, signal=53%	CCT3/DKC1/CCT5/CCT7/CCT6A/CCT8	CD146+ NES- MSCs	GO_BP	3.17.0
GO:1904871	positive regulation of protein localization to Cajal body	10	0.677511	1.56256	0.0284671	0.210127	0.178476	876	tags=60%, list=12%, signal=53%	CCT3/DKC1/CCT5/CCT7/CCT6A/CCT8	CD146+ NES- MSCs	GO_BP	3.17.0
GO:0030048	actin filament-based movement	50	0.444192	1.48459	0.028441	0.210127	0.178476	461	tags=24%, list=6%, signal=23%	ACTN4/MYO1C/FRMD6/MYH9/DSG2/MYH10/TPM1/LIMCH1/ROCK1/ACTA2/FLNA/AKAP9	CD146+ NES- MSCs	GO_BP	3.17.0
GO:0055001	muscle cell development	72	0.403368	1.44294	0.0284313	0.210127	0.178476	955	tags=33%, list=13%, signal=29%	KRT19/KRT8/ANKRD1/PLEC/ACTN4/MYL9/CSRP1/FLNC/RGS4/HNRNPU/ACTN1/TPM1/UCHL1/WDR1/LMNA/SELENON/YY1/TBX3/ITGB1/SLC8A1/FLII/AKAP13/TMOD3/TOMM70	CD146+ NES- MSCs	GO_BP	3.17.0
GO:0061448	connective tissue development	112	-0.374403	-1.42395	0.0286325	0.210238	0.178571	922	tags=26%, list=13%, signal=23%	SATB2/SULF2/CDK4/THBS3/MGP/RARG/SNAI2/PRRX1/RUNX2/TBL1XR1/WNT5A/CTSK/LTBP3/ID4/CTNNB1/CHI3L1/MKKS/EGR1/LOX/CRIP1/EFEMP1/COL1A1/SERPINH1/PDGFRB/CYTL1/COMP/COL5A1/TGFBI/BGN	CD146+ NES- MSCs	GO_BP	3.17.0
GO:0032787	monocarboxylic acid metabolic process	222	-0.319549	-1.34016	0.0286235	0.210238	0.178571	1105	tags=22%, list=15%, signal=19%	AKR1B1/CBR1/AKR1C3/MID1IP1/AKT1/ECHDC2/HEXB/ETFA/SLC1A3/IL1B/AIG1/HK2/OGT/ABHD2/ECH1/ADIPOR1/DSE/IDH2/CHST12/PCK2/PGM1/DECR1/IRS1/INSIG2/SCD/CD74/CYGB/HEXA/ALDH1L2/CAV1/SCPEP1/DBI/SCP2/PTGIS/PAM/TNFRSF1A/PHGDH/TRIB3/EPHX1/CRABP2/LDHA/PTGDS/MIF/PTGES/DDIT4/GPX1/NUPR1/CYP1B1/ALDOA	CD146+ NES- MSCs	GO_BP	3.17.0
GO:0099536	synaptic signaling	231	0.309766	1.31243	0.0285658	0.210238	0.178571	1251	tags=25%, list=17%, signal=21%	SQSTM1/CDH2/DKK1/RGS4/OXTR/GABARAP/HRAS/APP/RAP1B/MYOF/FARP1/AKAP12/PLK2/DBN1/EXT1/EIF2AK4/GIPC1/LYPD1/YWHAG/USP14/PSMC5/CDC20/AKAP9/RAB3B/MME/GNAI2/SYNGR1/YWHAH/ADARB1/HOMER3/PTGS2/ITGB1/GLS/MAP1B/MBP/STX2/PACSIN2/UTRN/PDLIM4/ERC1/PTPRA/CYFIP1/DGKZ/RAB8A/DLGAP4/SYT1/TPGS1/SYAP1/PAFAH1B1/CLSTN1/KPNA1/VDAC1/TRIO/KMT2A/AGRN/GNB1/SIPA1L1	CD146+ NES- MSCs	GO_BP	3.17.0
GO:1903202	negative regulation of oxidative stress-induced cell death	28	-0.552637	-1.61109	0.0289025	0.210584	0.178865	683	tags=32%, list=9%, signal=29%	FZD1/HSPB1/SLC7A11/PYCR1/CTNNB1/DDR2/TXN/ATF4/GPX1	CD146+ NES- MSCs	GO_BP	3.17.0
GO:0045292	mRNA cis splicing, via spliceosome	19	0.5767	1.56345	0.0288151	0.210584	0.178865	2109	tags=74%, list=29%, signal=53%	PRPF4B/RBM17/NCBP2/C9orf78/SNRNP200/SFSWAP/RBM22/SRSF1/PRPF40A/SART1/SNRPC/SF3A1/WBP4/DDX23	CD146+ NES- MSCs	GO_BP	3.17.0
GO:0070199	establishment of protein localization to chromosome	16	0.600825	1.56213	0.0288831	0.210584	0.178865	876	tags=44%, list=12%, signal=39%	CCT3/DKC1/CCT5/CCT7/RUVBL2/CCT6A/CCT8	CD146+ NES- MSCs	GO_BP	3.17.0
GO:0070830	bicellular tight junction assembly	21	0.560628	1.55697	0.0287994	0.210584	0.178865	1636	tags=52%, list=22%, signal=41%	MYO1C/PAK2/ROCK1/TJP1/CLDN11/ROCK2/ARL2/APC/ECT2/TBCD/AFDN	CD146+ NES- MSCs	GO_BP	3.17.0
GO:0016482	cytosolic transport	94	0.376337	1.41026	0.0289303	0.210584	0.178865	2451	tags=52%, list=33%, signal=35%	EZR/DAB2/DCTN1/MAP2K2/MSN/FLNA/SORT1/SPAG9/SNX8/VTI1B/ERC1/USP7/CHMP3/RDX/EVI5/PIP4K2A/VPS53/PLEKHJ1/SNX6/CLTC/TRIM27/WASHC2A/ACTR2/AP2A1/RAB14/WASHC2C/PLEKHA3/EEA1/NF2/SRSF10/GBF1/VPS13C/KIF5B/DNAJC13/GAK/GOSR1/SNF8/TRAPPC10/HOOK3/AP1G1/ARFRP1/VPS26A/PTPN23/TBC1D10B/PREPL/RHOBTB3/KIF1C/EIPR1/VAMP3	CD146+ NES- MSCs	GO_BP	3.17.0
GO:0016049	cell growth	234	0.308271	1.30838	0.0290308	0.210951	0.179176	1135	tags=27%, list=16%, signal=23%	GREM1/NDUFA13/CYBA/NPPB/RACK1/MACF1/IQGAP1/RGS4/NRP2/EIF4G2/HSP90AB1/EIF4G1/DAB2/SGK1/MTPN/VCL/GOLGA4/INHBA/BDNF/APP/PHB/AURKA/EXT1/EIF2AK4/IGFBP5/PRMT2/CDKN1A/DDX3X/CCDC85B/ATAD3A/SPART/SPAG9/SMARCA4/DCBLD2/HSP90AA1/HBEGF/NIN/YY1/HDGFL2/ITGB1/ITGA4/MAP1B/BDKRB1/MAPKAP1/RBBP7/AKAP13/CYFIP1/CTTN/TOMM70/EGFR/TCHP/MFSD2A/SYT1/CSNK2A1/GDI1/NRP1/CDC42/PAFAH1B1/CLSTN1/EXOSC4/NUBP1/USP47/NME6	CD146+ NES- MSCs	GO_BP	3.17.0
GO:0050918	positive chemotaxis	25	-0.568827	-1.61893	0.0292873	0.212447	0.180447	443	tags=24%, list=6%, signal=23%	WNT5A/PGF/LGALS3/MIF/FGF7/CXCL12	CD146+ NES- MSCs	GO_BP	3.17.0
GO:0033157	regulation of intracellular protein transport	122	0.353263	1.37652	0.0294128	0.212628	0.180601	1131	tags=25%, list=15%, signal=21%	NMT1/CD81/MYO1C/ATP5IF1/RANGAP1/HRAS/B3GAT3/FIS1/FLNA/TRIM28/YWHAE/IPO5/HSP90AA1/PTPN11/HUWE1/PTGS2/XPO1/SH3GLB1/TPR/PCM1/CSNK2A2/NOLC1/RIPOR1/GDI1/ATP13A2/UBE2G2/KIF20B/BCAP31/PCNT/USP36	CD146+ NES- MSCs	GO_BP	3.17.0
GO:1901988	negative regulation of cell cycle phase transition	152	0.33631	1.3527	0.0294192	0.212628	0.180601	1355	tags=23%, list=19%, signal=19%	CCND1/CENPF/MAP3K20/CCNB1/NOP53/INHBA/PLK2/EIF2AK4/PRMT2/CDKN1A/RAD21/AVEN/IER3/CDC20/PLK1/BRD7/PTPN11/SPDL1/DYNC1LI1/IK/PRKDC/MDM2/TPR/GTSE1/BUB1B/CDCA8/TAOK3/USP47/ATF5/APBB2/INCENP/VPS4A/APC/PPP1R10/TRIP13	CD146+ NES- MSCs	GO_BP	3.17.0
GO:0048598	embryonic morphogenesis	246	-0.312122	-1.3251	0.0294642	0.212628	0.180601	857	tags=20%, list=12%, signal=18%	NOTCH2/SOD1/SIX1/PRKRA/DACT1/KLF4/FOXC1/RARG/DLX5/INSIG2/PRRX1/MFAP2/FZD1/UGDH/RUNX2/HOXB2/MMP14/ITGAV/CITED2/DUSP1/WNT5A/CTNNB1/GREM2/FBN1/CRABP2/RPS7/PFN1/RPL38/MKKS/PDGFRA/IRX3/ITGB5/ZFP36L1/IGF2/SOX4/ID2/COL8A1/ENG/GJA1/EFEMP1/RPS6/CTHRC1/MFAP5/COL5A1/COL12A1/COL6A1/MMP2/PLPP3/FN1	CD146+ NES- MSCs	GO_BP	3.17.0
GO:0048333	mesodermal cell differentiation	15	0.610357	1.5612	0.0295625	0.212972	0.180893	664	tags=47%, list=9%, signal=43%	HMGA2/DKK1/ITGA3/INHBA/TAF10/ITGA2/ITGB1	CD146+ NES- MSCs	GO_BP	3.17.0
GO:1901991	negative regulation of mitotic cell cycle phase transition	112	0.360339	1.38624	0.0296172	0.213001	0.180917	1600	tags=29%, list=22%, signal=23%	CCND1/CENPF/CCNB1/NOP53/INHBA/PLK2/PRMT2/CDKN1A/RAD21/AVEN/IER3/CDC20/PLK1/BRD7/SPDL1/DYNC1LI1/IK/PRKDC/MDM2/TPR/GTSE1/BUB1B/CDCA8/TAOK3/USP47/INCENP/VPS4A/APC/TRIP13/BIRC5/BUB1/CDC73/CHEK1	CD146+ NES- MSCs	GO_BP	3.17.0
GO:0035967	cellular response to topologically incorrect protein	69	0.405349	1.4391	0.0297292	0.213441	0.181291	1790	tags=38%, list=24%, signal=29%	CCND1/HSPA8/RACK1/HSPD1/VCP/SELENOS/STUB1/PPP1R15A/OPTN/UFD1/CREB3/DNAJC10/HSPA5/BAX/DDRGK1/CREB3L1/HSF1/BOK/SDF2L1/PTPN1/VAPB/DAXX/NFE2L2/UGGT2/EIF2AK2/CUL3	CD146+ NES- MSCs	GO_BP	3.17.0
GO:0002757	immune response-activating signaling pathway	128	0.348766	1.36866	0.0299353	0.214553	0.182236	967	tags=19%, list=13%, signal=17%	CD81/EZR/CYBA/THY1/HSPD1/HRAS/PHPT1/NECTIN2/NOP53/PAK2/PHB/NPLOC4/DDX3X/KHDRBS1/IRAK1/ERBIN/UFD1/EIF2B4/IRF3/RIOK3/LPXN/BAX/DGKZ/OTULIN	CD146+ NES- MSCs	GO_BP	3.17.0
GO:0050906	detection of stimulus involved in sensory perception	14	-0.665126	-1.65841	0.0300829	0.215244	0.182822	483	tags=29%, list=7%, signal=27%	LXN/MKKS/CXCL12/SERPINE2	CD146+ NES- MSCs	GO_BP	3.17.0
GO:0071560	cellular response to transforming growth factor beta stimulus	132	-0.3591	-1.4013	0.0301725	0.215518	0.183055	471	tags=15%, list=6%, signal=14%	CITED2/WNT5A/NREP/CTSK/LTBP3/ZFP36L2/FBN1/DDR2/ITGB5/ZFP36L1/LTBP1/LOX/ENG/ID1/COL1A1/FOS/HTRA1/LTBP2/COL1A2/PENK	CD146+ NES- MSCs	GO_BP	3.17.0
GO:0006029	proteoglycan metabolic process	33	-0.524979	-1.58548	0.0302674	0.215828	0.183319	904	tags=30%, list=12%, signal=27%	HEXB/SULF2/DSE/CHST12/UGDH/HEXA/CTNNB1/CYTL1/BGN/DCN	CD146+ NES- MSCs	GO_BP	3.17.0
GO:0019369	arachidonic acid metabolic process	15	-0.652711	-1.65253	0.0303398	0.215978	0.183446	524	tags=33%, list=7%, signal=31%	PTGIS/EPHX1/PTGDS/GPX1/CYP1B1	CD146+ NES- MSCs	GO_BP	3.17.0
GO:0008630	intrinsic apoptotic signaling pathway in response to DNA damage	58	-0.446661	-1.51184	0.0304062	0.216084	0.183536	738	tags=21%, list=10%, signal=19%	SNAI2/CD74/HMOX1/TAF9/TNFRSF1A/TPT1/RPS3/CRIP1/MIF/DDIT4/CXCL12/NUPR1	CD146+ NES- MSCs	GO_BP	3.17.0
GO:0071824	protein-DNA complex subunit organization	115	0.357216	1.38046	0.0305052	0.216422	0.183823	2002	tags=35%, list=27%, signal=26%	SET/CENPX/CENPF/HMGA1/TAF10/SUPT6H/SMARCA5/SMARCD1/DLGAP5/UBTF/SMARCA4/CENPE/NAP1L4/SUPT16H/HJURP/HP1BP3/SSRP1/MED29/DNAJC9/GRWD1/RBBP4/SMARCC1/SETD2/NPM1/POLR1E/BDP1/DAXX/RSF1/SMARCD3/MED16/MED25/BAZ1A/CENPV/MED15/TSPYL4/KAT6A/MED24/CENPT/TAF1B/SPTY2D1	CD146+ NES- MSCs	GO_BP	3.17.0
GO:0010466	negative regulation of peptidase activity	79	-0.40998	-1.46881	0.0306215	0.216881	0.184213	694	tags=22%, list=9%, signal=20%	CSTB/CSTA/PEBP1/SERPINF1/NR4A1/CST6/TMED10/LXN/LAMTOR5/SERPING1/GAS6/SERPINH1/LRP1/CRYAB/COL6A3/SERPINE2/GPX1	CD146+ NES- MSCs	GO_BP	3.17.0
GO:0090307	mitotic spindle assembly	51	0.439105	1.47344	0.0307337	0.217309	0.184577	2118	tags=49%, list=29%, signal=35%	TPX2/HNRNPU/KPNB1/FLNA/CDC20/PLK1/SMC1A/KIF23/GOLGA2/TPR/MYBL2/KIF2A/KIF4A/CDCA8/CHMP3/KIF11/INCENP/BIRC5/KIFC1/DRG1/SMC3/ABRAXAS2/VPS4B/STAG1/BCCIP	CD146+ NES- MSCs	GO_BP	3.17.0
GO:0060350	endochondral bone morphogenesis	31	-0.53265	-1.58557	0.0308031	0.217434	0.184682	1162	tags=42%, list=16%, signal=35%	NAB2/RARA/TGFBR2/THBS3/FOXC1/RARG/DLX5/RUNX2/MMP14/TMEM119/COL1A1/SERPINH1/COMP	CD146+ NES- MSCs	GO_BP	3.17.0
GO:0008631	intrinsic apoptotic signaling pathway in response to oxidative stress	24	-0.572023	-1.61203	0.0317808	0.219305	0.186272	13	tags=12%, list=0%, signal=13%	HSPB1/GPX1/CYP1B1	CD146+ NES- MSCs	GO_BP	3.17.0
GO:0014910	regulation of smooth muscle cell migration	32	-0.527717	-1.58269	0.0313643	0.219305	0.186272	430	tags=22%, list=6%, signal=21%	PLAU/DDR2/RHOA/PDGFRB/LRP1/IGFBP3/CYP1B1	CD146+ NES- MSCs	GO_BP	3.17.0
GO:0051591	response to cAMP	36	-0.51075	-1.57242	0.031607	0.219305	0.186272	219	tags=19%, list=3%, signal=19%	NDUFS4/ZFP36L1/FOSB/COL1A1/FOS/CYP1B1/PENK	CD146+ NES- MSCs	GO_BP	3.17.0
GO:0010906	regulation of glucose metabolic process	39	-0.498901	-1.5619	0.0315343	0.219305	0.186272	413	tags=21%, list=6%, signal=19%	OGT/ADIPOR1/IRS1/LEPR/NNMT/IGF2/IGFBP3/IGFBP4	CD146+ NES- MSCs	GO_BP	3.17.0
GO:1901889	negative regulation of cell junction assembly	13	0.629877	1.55543	0.0315514	0.219305	0.186272	823	tags=46%, list=11%, signal=41%	DKK1/THBS1/ROCK1/CORO1C/PHLDB2/ROCK2	CD146+ NES- MSCs	GO_BP	3.17.0
GO:0051973	positive regulation of telomerase activity	20	0.564176	1.54882	0.0314808	0.219305	0.186272	513	tags=25%, list=7%, signal=23%	GREM1/HSP90AB1/XRCC5/DKC1/HSP90AA1	CD146+ NES- MSCs	GO_BP	3.17.0
GO:0050886	endocrine process	26	0.525452	1.53079	0.0318514	0.219305	0.186272	624	tags=31%, list=9%, signal=28%	SELENOM/CYBA/OXTR/DAB2/INHBA/ECE1/PTPN11/TBX3	CD146+ NES- MSCs	GO_BP	3.17.0
GO:0008608	attachment of spindle microtubules to kinetochore	28	0.514482	1.52487	0.0312011	0.219305	0.186272	2572	tags=68%, list=35%, signal=44%	HNRNPU/CCNB1/CENPE/CDCA8/CDC42/KIF2C/KNL1/INCENP/APC/ECT2/BIRC5/ABRAXAS2/BUB3/CDT1/SPAG5/NDC80/ZNF207/RACGAP1/AURKB	CD146+ NES- MSCs	GO_BP	3.17.0
GO:0061462	protein localization to lysosome	29	0.509845	1.52324	0.0316441	0.219305	0.186272	1294	tags=34%, list=18%, signal=28%	CD81/HSPA8/SORT1/LAMTOR4/ROCK2/ATP13A2/VPS53/HGS/SCARB2/VPS4A	CD146+ NES- MSCs	GO_BP	3.17.0
GO:0043200	response to amino acid	60	-0.441561	-1.50469	0.0311579	0.219305	0.186272	844	tags=30%, list=12%, signal=27%	SIX1/CRLS1/TUBA1A/LAMTOR2/TAF9/LAMTOR1/PDGFC/PCNA/COL16A1/LAMTOR5/RHOA/CEBPB/PDGFRA/COL1A1/COL6A1/NQO1/MMP2/COL1A2	CD146+ NES- MSCs	GO_BP	3.17.0
GO:1902369	negative regulation of RNA catabolic process	47	0.447194	1.47817	0.0313677	0.219305	0.186272	1548	tags=38%, list=21%, signal=30%	HNRNPAB/HNRNPU/HNRNPD/LRPPRC/TENT5A/DKC1/THRAP3/IGF2BP2/IGF2BP1/LARP1/TAF15/SYNCRIP/YBX1/PHAX/DHX9/CSDE1/DHX36/RBM10	CD146+ NES- MSCs	GO_BP	3.17.0
GO:0006986	response to unfolded protein	85	0.383373	1.41216	0.0314339	0.219305	0.186272	1549	tags=34%, list=21%, signal=27%	CCND1/HSPA8/RACK1/THBS1/HSPD1/VCP/HSP90AB1/HSPH1/SELENOS/DNAJA1/STUB1/HSPA4/PPP1R15A/HSP90AA1/OPTN/CREB3/DNAJC10/DNAJB1/HSPA5/BAX/DDRGK1/CREB3L1/HSF1/BOK/PTPN1/VAPB/DAXX/FAF2/NFE2L2	CD146+ NES- MSCs	GO_BP	3.17.0
GO:0009991	response to extracellular stimulus	208	-0.321892	-1.33862	0.0318087	0.219305	0.186272	877	tags=17%, list=12%, signal=15%	OGT/CAT/NR4A2/NENF/SOD1/PCK2/TMEM126B/SNAI2/ZFP36/WIPI1/DAD1/HMOX1/HNRNPA1/RUNX2/SLC38A2/TBL1XR1/GABARAPL2/CTSK/DNAJC15/ASNS/STC2/COMT/MKKS/GAS6/BNIP3/COL1A1/VCAM1/ATF4/NQO1/POSTN/FOS/GPX1/IGFBP2/CYP1B1/PENK	CD146+ NES- MSCs	GO_BP	3.17.0
GO:0045936	negative regulation of phosphate metabolic process	208	0.314036	1.31517	0.0317021	0.219305	0.186272	1468	tags=31%, list=20%, signal=26%	GREM1/GPRC5A/PLEC/RACK1/DKK1/IQGAP1/HNRNPU/THY1/EIF4G1/NR2F2/PAK2/INHBA/DNAJA1/PBK/ROCK1/PTPA/UCHL1/CDKN1A/CORO1C/FIS1/YWHAB/YWHAG/IER3/PWP1/YWHAE/PLK1/SPAG9/PPP1R15A/IPO5/GNAI2/RTRAF/PKN1/ADARB1/ANKLE2/SLC8A1/CALM1/PRKDC/DNAJC10/MYADM/PRKAR2A/ROCK2/BDKRB1/CAMK2N1/GSTP1/BAX/PIP4K2A/SNX6/TRIM27/MVP/IPO7/KIRREL1/TNFAIP3/APC/NPM1/ADAR/BMP4/PTPN1/SIRPA/PDGFA/HGF/NF2/SWAP70/PARK7/NUP62/CSK	CD146+ NES- MSCs	GO_BP	3.17.0
GO:0034097	response to cytokine	362	0.282367	1.25466	0.031265	0.219305	0.186272	1391	tags=27%, list=19%, signal=23%	KRT18/KRT8/NDUFA13/ANKRD1/RBMX/CYBA/NCL/ISG15/ACTN4/MYO1C/SRM/PFKP/CDC37/THBS1/HNRNPU/OXTR/HSPD1/NRP2/FLNB/TFRC/HSP90AB1/MT2A/ATP5F1B/ZYX/APP/PHB/AKAP12/SMARCA5/EXT1/XRCC5/GIPC1/CDC42EP2/PRPF8/EIF5A/PXDN/TRIM44/STIP1/ENDOG/IRAK1/MME/SYNGR1/FOSL1/HDGF/PTPN11/YY1/GFER/PTGS2/ERBIN/ACTR3/TCIRG1/ITGA4/COMMD7/MBP/GSDME/TPR/IRF3/PPP2CB/JAK1/HSPA5/MYBL2/ADAM23/DAPK3/GSTP1/BCLAF1/ZC3H15/MAT2A/OTULIN/PNPT1…	CD146+ NES- MSCs	GO_BP	3.17.0
GO:0035510	DNA dealkylation	15	0.606094	1.5503	0.0320131	0.219462	0.186405	971	tags=33%, list=13%, signal=29%	HNRNPAB/TRIM28/MGMT/ASCC3/USP7	CD146+ NES- MSCs	GO_BP	3.17.0
GO:0099558	maintenance of synapse structure	11	0.655123	1.5488	0.0322658	0.219462	0.186405	880	tags=36%, list=12%, signal=32%	DCTN1/SORT1/CHCHD10/ERC1	CD146+ NES- MSCs	GO_BP	3.17.0
GO:2000780	negative regulation of double-strand break repair	21	0.554864	1.54096	0.0325975	0.219462	0.186405	1480	tags=48%, list=20%, signal=38%	HMGA2/TRIP12/SMCHD1/OTUB1/RIF1/HSF1/SHLD2/RNF169/CYREN/FBH1	CD146+ NES- MSCs	GO_BP	3.17.0
GO:0051642	centrosome localization	24	0.535352	1.53153	0.0327932	0.219462	0.186405	1907	tags=58%, list=26%, signal=43%	EZR/AURKA/ASPM/DLGAP5/AKAP9/NIN/PAFAH1B1/NUBP1/SPOUT1/SYNE2/DYNC1LI2/RANBP2/KIF5B/SUN2	CD146+ NES- MSCs	GO_BP	3.17.0
GO:0061842	microtubule organizing center localization	24	0.535352	1.53153	0.0327932	0.219462	0.186405	1907	tags=58%, list=26%, signal=43%	EZR/AURKA/ASPM/DLGAP5/AKAP9/NIN/PAFAH1B1/NUBP1/SPOUT1/SYNE2/DYNC1LI2/RANBP2/KIF5B/SUN2	CD146+ NES- MSCs	GO_BP	3.17.0
GO:0003073	regulation of systemic arterial blood pressure	27	0.518457	1.52429	0.0325852	0.219462	0.186405	517	tags=30%, list=7%, signal=28%	CYBA/NPPB/OXTR/NR2F2/TPM1/DDAH1/IER3/ECE1	CD146+ NES- MSCs	GO_BP	3.17.0
GO:0007586	digestion	28	0.512902	1.52019	0.0327137	0.219462	0.186405	692	tags=25%, list=9%, signal=23%	EZR/LIMA1/OXTR/SGK1/ACO1/TYMP/PRSS3	CD146+ NES- MSCs	GO_BP	3.17.0
GO:0033046	negative regulation of sister chromatid segregation	36	0.4794	1.50099	0.0328147	0.219462	0.186405	1528	tags=44%, list=21%, signal=35%	CENPF/CCNB1/RAD21/CDC20/PLK1/SPDL1/DYNC1LI1/IK/TPR/BUB1B/CDCA8/INCENP/APC/TRIP13/BIRC5/BUB1	CD146+ NES- MSCs	GO_BP	3.17.0
GO:0033048	negative regulation of mitotic sister chromatid segregation	36	0.4794	1.50099	0.0328147	0.219462	0.186405	1528	tags=44%, list=21%, signal=35%	CENPF/CCNB1/RAD21/CDC20/PLK1/SPDL1/DYNC1LI1/IK/TPR/BUB1B/CDCA8/INCENP/APC/TRIP13/BIRC5/BUB1	CD146+ NES- MSCs	GO_BP	3.17.0
GO:0045841	negative regulation of mitotic metaphase/anaphase transition	36	0.4794	1.50099	0.0328147	0.219462	0.186405	1528	tags=44%, list=21%, signal=35%	CENPF/CCNB1/RAD21/CDC20/PLK1/SPDL1/DYNC1LI1/IK/TPR/BUB1B/CDCA8/INCENP/APC/TRIP13/BIRC5/BUB1	CD146+ NES- MSCs	GO_BP	3.17.0
GO:0051985	negative regulation of chromosome segregation	36	0.4794	1.50099	0.0328147	0.219462	0.186405	1528	tags=44%, list=21%, signal=35%	CENPF/CCNB1/RAD21/CDC20/PLK1/SPDL1/DYNC1LI1/IK/TPR/BUB1B/CDCA8/INCENP/APC/TRIP13/BIRC5/BUB1	CD146+ NES- MSCs	GO_BP	3.17.0
GO:1902100	negative regulation of metaphase/anaphase transition of cell cycle	36	0.4794	1.50099	0.0328147	0.219462	0.186405	1528	tags=44%, list=21%, signal=35%	CENPF/CCNB1/RAD21/CDC20/PLK1/SPDL1/DYNC1LI1/IK/TPR/BUB1B/CDCA8/INCENP/APC/TRIP13/BIRC5/BUB1	CD146+ NES- MSCs	GO_BP	3.17.0
GO:1905819	negative regulation of chromosome separation	36	0.4794	1.50099	0.0328147	0.219462	0.186405	1528	tags=44%, list=21%, signal=35%	CENPF/CCNB1/RAD21/CDC20/PLK1/SPDL1/DYNC1LI1/IK/TPR/BUB1B/CDCA8/INCENP/APC/TRIP13/BIRC5/BUB1	CD146+ NES- MSCs	GO_BP	3.17.0
GO:2000816	negative regulation of mitotic sister chromatid separation	36	0.4794	1.50099	0.0328147	0.219462	0.186405	1528	tags=44%, list=21%, signal=35%	CENPF/CCNB1/RAD21/CDC20/PLK1/SPDL1/DYNC1LI1/IK/TPR/BUB1B/CDCA8/INCENP/APC/TRIP13/BIRC5/BUB1	CD146+ NES- MSCs	GO_BP	3.17.0
GO:0044774	mitotic DNA integrity checkpoint signaling	46	0.449142	1.4785	0.0323986	0.219462	0.186405	1022	tags=24%, list=14%, signal=21%	CCND1/MAP3K20/NOP53/PLK2/CDKN1A/IER3/PLK1/PRKDC/MDM2/GTSE1/TAOK3	CD146+ NES- MSCs	GO_BP	3.17.0
GO:0032784	regulation of DNA-templated transcription elongation	68	0.405042	1.43459	0.0320257	0.219462	0.186405	2455	tags=47%, list=34%, signal=32%	WDR43/HNRNPU/BRD4/SUPT6H/NELFE/SUPT5H/SUPT16H/GTF2F1/ELL2/INTS11/MED29/NCBP2/WDR82/INTS1/NELFB/LEO1/CCNK/ZMYND8/CDC73/MED16/MED25/MED15/CDK12/MED24/TCERG1/ZMYND11/HTATSF1/ERCC6/INTS13/EZH2/CDK13/HMGN1	CD146+ NES- MSCs	GO_BP	3.17.0
GO:0006631	fatty acid metabolic process	137	-0.353348	-1.38678	0.0323131	0.219462	0.186405	1105	tags=24%, list=15%, signal=21%	AKR1B1/CBR1/AKR1C3/MID1IP1/AKT1/ECHDC2/ETFA/IL1B/AIG1/ABHD2/ECH1/ADIPOR1/PCK2/DECR1/IRS1/INSIG2/SCD/CD74/CYGB/ALDH1L2/CAV1/DBI/SCP2/PTGIS/PAM/TNFRSF1A/TRIB3/EPHX1/PTGDS/MIF/PTGES/GPX1/CYP1B1	CD146+ NES- MSCs	GO_BP	3.17.0
GO:0060485	mesenchyme development	137	0.341906	1.35464	0.0322522	0.219462	0.186405	823	tags=20%, list=11%, signal=18%	GREM1/HNRNPAB/BASP1/CDH2/HMGA2/DKK1/NRP2/RFLNB/DAB2/MCRIP1/TAF10/ACTG2/EXT1/ROCK1/TGFB1I1/CORO1C/ACTA2/FLNA/HAND2/TRIM28/LOXL2/TBX3/ANXA6/MDM2/ZNF703/NOLC1/PHLDB2/ROCK2	CD146+ NES- MSCs	GO_BP	3.17.0
GO:0051984	positive regulation of chromosome segregation	20	0.56208	1.54307	0.0329965	0.220326	0.187139	2572	tags=70%, list=35%, signal=46%	HNRNPU/CCNB1/CDCA8/NCAPH2/INCENP/NUMA1/BIRC5/RAD18/NCAPD2/CDT1/NCAPG/SMC5/NCAPG2/AURKB	CD146+ NES- MSCs	GO_BP	3.17.0
GO:0007162	negative regulation of cell adhesion	107	-0.375064	-1.41595	0.0331466	0.220977	0.187692	557	tags=13%, list=8%, signal=12%	CDKN2A/MMP14/DUSP1/CBLB/RHOA/CEBPB/LGALS3/FBLN1/COL1A1/MMP2/TGFBI/CXCL12/SERPINE2/CYP1B1	CD146+ NES- MSCs	GO_BP	3.17.0
GO:0035987	endodermal cell differentiation	27	-0.550437	-1.59214	0.0332225	0.221132	0.187824	520	tags=37%, list=7%, signal=35%	MMP14/ITGAV/CTNNB1/ITGB5/COL8A1/COL5A1/COL12A1/COL6A1/MMP2/FN1	CD146+ NES- MSCs	GO_BP	3.17.0
GO:1901224	positive regulation of NIK/NF-kappaB signaling	28	0.512163	1.518	0.0334348	0.221925	0.188498	656	tags=29%, list=9%, signal=26%	GREM1/ACTN4/APP/PHB/DDX3X/TRIM44/IRAK1/CALR	CD146+ NES- MSCs	GO_BP	3.17.0
GO:0032436	positive regulation of proteasomal ubiquitin-dependent protein catabolic process	56	0.426056	1.45625	0.0334473	0.221925	0.188498	467	tags=21%, list=6%, signal=20%	ELOB/RACK1/GABARAP/VCP/DAB2/NOP53/AURKA/SH3RF1/STUB1/DDA1/CDC20/PLK1	CD146+ NES- MSCs	GO_BP	3.17.0
GO:0016101	diterpenoid metabolic process	25	-0.561513	-1.59811	0.033634	0.221932	0.188503	596	tags=32%, list=8%, signal=29%	DHRS3/AKR1B1/AKR1C3/SCPEP1/RARRES2/CRABP2/LRP1/CYP1B1	CD146+ NES- MSCs	GO_BP	3.17.0
GO:0007019	microtubule depolymerization	25	0.528097	1.52433	0.0335556	0.221932	0.188503	1030	tags=36%, list=14%, signal=31%	TPX2/CKAP2/NAV3/MAP1S/HDGFL3/MAP1B/KIF2A/CKAP5/KIF2C	CD146+ NES- MSCs	GO_BP	3.17.0
GO:0007265	Ras protein signal transduction	161	0.32842	1.33116	0.0336239	0.221932	0.188503	1564	tags=29%, list=21%, signal=23%	SQSTM1/ARHGDIA/ITGA3/GABARAP/HRAS/RAP1B/ABL2/KPNB1/PLK2/ROCK1/CDKN1A/RAC1/ARHGAP29/G3BP2/ITGB1/FGF2/CCNA2/MYO9B/PPP2CB/ROCK2/RIPOR1/G3BP1/MAPKAP1/FOXM1/AKAP13/CYFIP1/RDX/GDI1/NRP1/CDC42/RALGPS2/CDH13/CFL1/NKIRAS2/DBNL/GNB1/PHACTR4/KCTD10/EPS8/PARK7/ARFGEF1/NUP62/FLOT1/GBF1/CBL/ARHGAP1	CD146+ NES- MSCs	GO_BP	3.17.0
GO:0010563	negative regulation of phosphorus metabolic process	209	0.312351	1.30893	0.0336951	0.221932	0.188503	1468	tags=31%, list=20%, signal=26%	GREM1/GPRC5A/PLEC/RACK1/DKK1/IQGAP1/HNRNPU/THY1/EIF4G1/NR2F2/PAK2/INHBA/DNAJA1/PBK/ROCK1/PTPA/UCHL1/CDKN1A/CORO1C/FIS1/YWHAB/YWHAG/IER3/PWP1/YWHAE/PLK1/SPAG9/PPP1R15A/IPO5/GNAI2/RTRAF/PKN1/ADARB1/ANKLE2/SLC8A1/CALM1/PRKDC/DNAJC10/MYADM/PRKAR2A/ROCK2/BDKRB1/CAMK2N1/GSTP1/BAX/PIP4K2A/SNX6/TRIM27/MVP/IPO7/KIRREL1/TNFAIP3/APC/NPM1/ADAR/BMP4/PTPN1/SIRPA/PDGFA/HGF/NF2/SWAP70/PARK7/NUP62/CSK	CD146+ NES- MSCs	GO_BP	3.17.0
GO:0007268	chemical synaptic transmission	216	0.310479	1.30567	0.0337653	0.221932	0.188503	1044	tags=22%, list=14%, signal=20%	SQSTM1/CDH2/DKK1/RGS4/OXTR/GABARAP/HRAS/APP/RAP1B/MYOF/AKAP12/PLK2/DBN1/EXT1/EIF2AK4/GIPC1/LYPD1/YWHAG/USP14/PSMC5/CDC20/AKAP9/RAB3B/MME/GNAI2/SYNGR1/YWHAH/ADARB1/HOMER3/PTGS2/ITGB1/GLS/MAP1B/MBP/STX2/PACSIN2/PDLIM4/ERC1/PTPRA/CYFIP1/DGKZ/RAB8A/DLGAP4/SYT1/TPGS1/SYAP1/PAFAH1B1/CLSTN1	CD146+ NES- MSCs	GO_BP	3.17.0
GO:0098916	anterograde trans-synaptic signaling	216	0.310479	1.30567	0.0337653	0.221932	0.188503	1044	tags=22%, list=14%, signal=20%	SQSTM1/CDH2/DKK1/RGS4/OXTR/GABARAP/HRAS/APP/RAP1B/MYOF/AKAP12/PLK2/DBN1/EXT1/EIF2AK4/GIPC1/LYPD1/YWHAG/USP14/PSMC5/CDC20/AKAP9/RAB3B/MME/GNAI2/SYNGR1/YWHAH/ADARB1/HOMER3/PTGS2/ITGB1/GLS/MAP1B/MBP/STX2/PACSIN2/PDLIM4/ERC1/PTPRA/CYFIP1/DGKZ/RAB8A/DLGAP4/SYT1/TPGS1/SYAP1/PAFAH1B1/CLSTN1	CD146+ NES- MSCs	GO_BP	3.17.0
GO:0050856	regulation of T cell receptor signaling pathway	22	0.545715	1.53079	0.0339193	0.222311	0.188825	178	tags=23%, list=2%, signal=22%	CD81/EZR/THY1/PHPT1/NECTIN2	CD146+ NES- MSCs	GO_BP	3.17.0
GO:0007020	microtubule nucleation	23	0.539579	1.52843	0.0339289	0.222311	0.188825	2156	tags=57%, list=29%, signal=40%	TPX2/DCTN1/AKAP9/NIN/TUBGCP2/GOLGA2/SLAIN2/CKAP5/CSNK1D/SSNA1/GIT1/NDE1/TUBGCP5	CD146+ NES- MSCs	GO_BP	3.17.0
GO:0002764	immune response-regulating signaling pathway	130	0.344502	1.35525	0.0340657	0.222725	0.189177	967	tags=18%, list=13%, signal=16%	CD81/EZR/CYBA/THY1/HSPD1/HRAS/PHPT1/NECTIN2/NOP53/PAK2/PHB/NPLOC4/DDX3X/KHDRBS1/IRAK1/ERBIN/UFD1/EIF2B4/IRF3/RIOK3/LPXN/BAX/DGKZ/OTULIN	CD146+ NES- MSCs	GO_BP	3.17.0
GO:0098542	defense response to other organism	356	0.282212	1.25207	0.0340982	0.222725	0.189177	1555	tags=29%, list=21%, signal=24%	TUBB4B/CYBA/ISG15/MYO1C/PTX3/SPON2/SERPINE1/CDC37/HSPD1/HRAS/FLNB/HK1/NECTIN2/ZYX/NOP53/PAK2/PHB/DDX21/XRCC5/ILF3/EIF2AK4/XRCC6/CDC42EP2/NPLOC4/TAX1BP1/DDX3X/USP14/ATAD3A/TRIM44/TRIM28/STMP1/PPP1R14B/IRAK1/HSP90AA1/ADARB1/PTPN11/G3BP2/SRPK1/OPTN/GFER/CD55/SFPQ/ERBIN/ACTR3/ATG12/DDX1/PRSS3/UFD1/PRKDC/HMGN2/CRCP/MICA/CYBC1/IRF3/JAK1/RIOK3/G3BP1/DAPK3/PVR/TOMM70/OTULIN/CHMP3/CDC42/UBE2K/SELENOK/HMGB…	CD146+ NES- MSCs	GO_BP	3.17.0
GO:0010638	positive regulation of organelle organization	261	0.298189	1.28114	0.0341604	0.222785	0.189228	2038	tags=39%, list=28%, signal=29%	NMT1/SYNPO2/ATP5IF1/HRAS/TPM1/DCTN1/HNRNPD/DYNC1H1/MSN/LIMCH1/CCT3/AURKA/XRCC5/DKC1/CDC42EP2/DLGAP5/CCT5/FIS1/ANXA2/WDR1/RAD21/TRIM28/ENDOG/AKAP9/RAC1/NAV3/SORBS3/CHCHD10/CCT7/DNMT1/TFPT/DSTN/G3BP2/YY1/RUVBL2/MAP1B/SH3GLB1/NUSAP1/TPR/CCT6A/ROCK2/G3BP1/CCT8/RUVBL1/CYFIP1/BAX/FSCN1/ARL2/CTTN/SLAIN2/SYT1/NRP1/CKAP5/CDC42/PIP4K2A/TRIM27/VDAC1/SPIRE1/KIRREL1/NCAPH2/BOK/WASHC2C/HTT/PPP1R10/NUMA1/HNRNPA…	CD146+ NES- MSCs	GO_BP	3.17.0
GO:0043297	apical junction assembly	27	0.516661	1.51901	0.0342522	0.223038	0.189442	1636	tags=52%, list=22%, signal=40%	MYO1C/VCL/PAK2/ROCK1/WDR1/TJP1/CLDN11/ROCK2/ARL2/CTNNA1/APC/ECT2/TBCD/AFDN	CD146+ NES- MSCs	GO_BP	3.17.0
GO:0060322	head development	328	0.286192	1.25947	0.0343105	0.223071	0.189471	1426	tags=27%, list=19%, signal=23%	BASP1/CDH2/CENPF/DKK1/COL4A1/MT-ND4/ATP2B4/AMIGO2/RGS4/OXTR/NRP2/PITX1/NR2F2/MAP2K2/TACC3/NCOR2/HNRNPD/MTPN/INHBA/APP/ASPM/EXT1/XRCC5/RRAS/ATP5PF/WLS/CORO1C/ALDH1A3/YWHAE/PAFAH1B3/MAP1S/ANKRD11/ATP5PB/YWHAH/NIN/SNRPB/TUBGCP2/PTPN11/CHD8/ASPH/TBX3/ITGB1/SLC8A1/CALM1/FGF2/IGF2BP1/TUBB2A/ARCN1/PRKDC/MBP/BPTF/ATP6V0D1/PCM1/DNAJB1/CSNK2A2/GNB4/HSPA5/MAPKAP1/RBBP7/PPFIA1/BAX/EGFR/MBOAT7/MFSD2A/SYT1/DDX…	CD146+ NES- MSCs	GO_BP	3.17.0
GO:0120034	positive regulation of plasma membrane bounded cell projection assembly	58	0.420534	1.44807	0.034381	0.223184	0.189567	1730	tags=43%, list=24%, signal=33%	HRAS/ANLN/CDC42EP2/RAC1/HSP90AA1/ACTR3/CYFIP1/FSCN1/DEF8/NRP1/CDC42/FAM98A/ACTR2/AGRN/MIEN1/HTT/APC/ARPC2/EPS8/AKIRIN1/ENTR1/PLEK2/CCDC88A/EPS8L2/CDC42EP1	CD146+ NES- MSCs	GO_BP	3.17.0
GO:0072665	protein localization to vacuole	44	0.451778	1.47359	0.0344889	0.223195	0.189576	2349	tags=50%, list=32%, signal=34%	CD81/HSPA8/SORT1/LAMTOR4/SH3GLB1/ROCK2/ATP13A2/VPS53/VPS28/HGS/SCARB2/VPS4A/TNFAIP3/VPS13C/VPS41/SNF8/STAM/M6PR/PTPN23/CLU/AP3B1/NEDD4	CD146+ NES- MSCs	GO_BP	3.17.0
GO:0031344	regulation of cell projection organization	281	0.294174	1.27375	0.0344488	0.223195	0.189576	1611	tags=28%, list=22%, signal=23%	METRN/EZR/CDH2/DKK1/MACF1/ITGA3/THY1/HRAS/DAB2/MAP2K2/PAK2/GOLGA4/BDNF/CUX1/ABL2/MAP4/DBN1/ITGA2/ANLN/CDC42EP2/TNIK/NRDC/CORO1C/ENC1/EFNB2/FLNA/SPART/CDC20/RAC1/HSP90AA1/YWHAH/MYO10/NIN/FKBP4/PTPRF/ACTR3/EHD1/FXR1/MAP1B/CAPRIN1/MBP/HSPA5/CYFIP1/FSCN1/DEF8/TCHP/MFSD2A/RDX/GDI1/NRP1/CD44/CDC42/PAFAH1B1/FAM98A/ACTR2/CFL1/AGRN/SIPA1L1/MIEN1/SCARB2/HTT/APC/DDX56/NCS1/ARPC2/EPS8/HGF/AKIRIN1/ENTR1/SYNE2…	CD146+ NES- MSCs	GO_BP	3.17.0
GO:0045945	positive regulation of transcription by RNA polymerase III	15	0.602681	1.54157	0.034619	0.223692	0.189998	2246	tags=73%, list=31%, signal=51%	INHBA/DDX21/SMARCA5/CHD8/SF3B1/BAZ1B/DEK/MYBBP1A/ZNF143/ICE1/ERCC6	CD146+ NES- MSCs	GO_BP	3.17.0
GO:2000114	regulation of establishment of cell polarity	13	0.625147	1.54375	0.0348699	0.224622	0.190788	1444	tags=62%, list=20%, signal=49%	RACK1/RAP1B/ABL2/ROCK1/ROCK2/KIF20B/FLOT2/ARFGEF1	CD146+ NES- MSCs	GO_BP	3.17.0
GO:1904356	regulation of telomere maintenance via telomere lengthening	41	0.459339	1.47806	0.034841	0.224622	0.190788	2576	tags=61%, list=35%, signal=40%	HNRNPU/CCT3/XRCC5/DKC1/CCT5/CCT7/GNL3L/CCT6A/CCT8/HNRNPA2B1/PNKP/EXOSC10/DHX36/PARP1/CCT4/TERF2/TEN1/HNRNPC/CCT2/SMG6/MAP3K4/TENT4B/TCP1/AURKB/NAT10	CD146+ NES- MSCs	GO_BP	3.17.0
GO:0044773	mitotic DNA damage checkpoint signaling	45	0.449341	1.47236	0.0349484	0.224783	0.190925	1022	tags=24%, list=14%, signal=21%	CCND1/MAP3K20/NOP53/PLK2/CDKN1A/IER3/PLK1/PRKDC/MDM2/GTSE1/TAOK3	CD146+ NES- MSCs	GO_BP	3.17.0
GO:0030490	maturation of SSU-rRNA	44	0.451255	1.47189	0.0351127	0.225495	0.191529	1897	tags=52%, list=26%, signal=39%	WDR43/FAM207A/IMP4/NOP14/TSR1/SNU13/RRP36/ERCC2/RIOK3/RPS21/WDR46/BMS1/TSR3/RRS1/SRFBP1/UTP20/DDX52/HEATR1/DHX37/UTP25/NOL11/FCF1/WDR3	CD146+ NES- MSCs	GO_BP	3.17.0
GO:2000134	negative regulation of G1/S transition of mitotic cell cycle	42	0.456139	1.47486	0.0351859	0.225619	0.191635	864	tags=21%, list=12%, signal=19%	CCND1/INHBA/PLK2/PRMT2/CDKN1A/BRD7/PRKDC/MDM2/GTSE1	CD146+ NES- MSCs	GO_BP	3.17.0
GO:0009219	pyrimidine deoxyribonucleotide metabolic process	13	0.624646	1.54251	0.0352654	0.225641	0.191653	923	tags=46%, list=13%, signal=40%	UPP1/DPYD/DTYMK/TYMP/NT5C/NTHL1	CD146+ NES- MSCs	GO_BP	3.17.0
GO:0046785	microtubule polymerization	49	0.438063	1.45879	0.0352966	0.225641	0.191653	1899	tags=45%, list=26%, signal=33%	TPX2/DCTN1/AKAP9/RAC1/NAV3/NIN/FKBP4/TUBGCP2/HDGFL3/MAP1B/GOLGA2/ARL2/SLAIN2/CKAP5/NUMA1/CSNK1D/TBCD/CLIP1/CAMSAP2/DRG1/SSNA1/GIT1	CD146+ NES- MSCs	GO_BP	3.17.0
GO:1902751	positive regulation of cell cycle G2/M phase transition	17	0.581732	1.53473	0.0355768	0.227086	0.192881	264	tags=24%, list=4%, signal=23%	CCND1/CCNB1/APP/BRD4	CD146+ NES- MSCs	GO_BP	3.17.0
GO:0006109	regulation of carbohydrate metabolic process	66	-0.423953	-1.4704	0.0359554	0.228709	0.194259	215	tags=11%, list=3%, signal=10%	LEPR/NNMT/IGF2/DDIT4/IGFBP3/IGFBP4/NUPR1	CD146+ NES- MSCs	GO_BP	3.17.0
GO:0002253	activation of immune response	153	0.330638	1.33132	0.0359944	0.228709	0.194259	967	tags=20%, list=13%, signal=18%	CD81/EZR/CYBA/THY1/HSPD1/HRAS/PHPT1/NECTIN2/NOP53/PAK2/PHB/XRCC5/XRCC6/NPLOC4/DDX3X/KHDRBS1/IRAK1/HSP90AA1/CD55/SFPQ/ERBIN/UFD1/PRKDC/EIF2B4/IRF3/RIOK3/LPXN/BAX/DGKZ/TOMM70/OTULIN	CD146+ NES- MSCs	GO_BP	3.17.0
GO:0007169	transmembrane receptor protein tyrosine kinase signaling pathway	248	-0.30696	-1.30449	0.0358972	0.228709	0.194259	570	tags=12%, list=8%, signal=12%	RUNX2/PHF14/PDGFC/HSPB1/IFT20/PDCD6/WNT5A/RARRES2/CTNNB1/CBLB/AP3S1/DDR2/PGF/PDGFRA/LOX/IGF2/ERRFI1/EFEMP1/COL1A1/CTSD/PDGFRB/DDIT4/FGF7/LRP1/IGFBP6/MMP2/IGFBP3/IGFBP4/IGFBP2/DCN	CD146+ NES- MSCs	GO_BP	3.17.0
GO:0051293	establishment of spindle localization	31	0.494855	1.50202	0.0361081	0.228904	0.194425	1350	tags=48%, list=18%, signal=40%	MYH9/DCTN1/DYNC1H1/KPNB1/MAP4/PLK1/SPDL1/ITGB1/NUSAP1/PAFAH1B1/FBXW11/SPIRE1/CFL1/HTT/NUMA1	CD146+ NES- MSCs	GO_BP	3.17.0
GO:0048588	developmental cell growth	95	0.368788	1.38428	0.0361342	0.228904	0.194425	1041	tags=31%, list=14%, signal=27%	MACF1/IQGAP1/RGS4/NRP2/HSP90AB1/VCL/GOLGA4/BDNF/APP/AURKA/EXT1/EIF2AK4/PRMT2/SPART/SPAG9/HSP90AA1/NIN/YY1/ITGB1/ITGA4/MAP1B/AKAP13/CYFIP1/CTTN/TOMM70/SYT1/GDI1/NRP1/PAFAH1B1	CD146+ NES- MSCs	GO_BP	3.17.0
GO:0030204	chondroitin sulfate metabolic process	13	-0.666315	-1.63268	0.0362307	0.229014	0.194519	791	tags=46%, list=11%, signal=41%	HEXB/DSE/CHST12/UGDH/BGN/DCN	CD146+ NES- MSCs	GO_BP	3.17.0
GO:0098815	modulation of excitatory postsynaptic potential	12	0.635992	1.53752	0.0362925	0.229014	0.194519	250	tags=17%, list=3%, signal=16%	RGS4/APP	CD146+ NES- MSCs	GO_BP	3.17.0
GO:0002042	cell migration involved in sprouting angiogenesis	34	0.482063	1.49075	0.0363151	0.229014	0.194519	1342	tags=35%, list=18%, signal=29%	GREM1/THBS1/PLK2/EFNB2/PTGS2/ITGB1/FGF2/PIK3C2A/NRP1/JCAD/HDAC7/FOXC2	CD146+ NES- MSCs	GO_BP	3.17.0
GO:0032528	microvillus organization	12	0.635876	1.53724	0.0363783	0.229069	0.194565	919	tags=42%, list=13%, signal=36%	EZR/TNIK/FXYD5/PTPN11/FSCN1	CD146+ NES- MSCs	GO_BP	3.17.0
GO:0106106	cold-induced thermogenesis	53	-0.449389	-1.49659	0.0365981	0.230108	0.195447	877	tags=34%, list=12%, signal=30%	OGT/ADIPOR1/DECR1/MFAP2/SCD/CAV1/LGR4/PDGFC/ADAMTS5/LEPR/RHEB/G0S2/CEBPB/NPR3/LAMA4/ID1/GJA1/ATF4	CD146+ NES- MSCs	GO_BP	3.17.0
GO:0001523	retinoid metabolic process	22	-0.577005	-1.59366	0.0367284	0.230144	0.195478	596	tags=36%, list=8%, signal=34%	DHRS3/AKR1B1/AKR1C3/SCPEP1/RARRES2/CRABP2/LRP1/CYP1B1	CD146+ NES- MSCs	GO_BP	3.17.0
GO:0051972	regulation of telomerase activity	27	0.513142	1.50866	0.0369194	0.230144	0.195478	513	tags=22%, list=7%, signal=21%	GREM1/HSP90AB1/HNRNPD/XRCC5/DKC1/HSP90AA1	CD146+ NES- MSCs	GO_BP	3.17.0
GO:0042129	regulation of T cell proliferation	55	-0.44445	-1.48936	0.0368951	0.230144	0.195478	365	tags=16%, list=5%, signal=16%	CTNNB1/CBLB/RPS3/CEBPB/IGF2/LGALS3/VCAM1/HLA-A/IGFBP2	CD146+ NES- MSCs	GO_BP	3.17.0
GO:0007565	female pregnancy	72	-0.411822	-1.45286	0.0369326	0.230144	0.195478	521	tags=33%, list=7%, signal=31%	AKT1/RARA/TMED2/IL1B/TGFBR2/VMP1/SOD1/PTN/MAGED2/SLC38A2/PAM/CITED2/COL16A1/STC2/EMP2/PGF/FOSB/FBLN1/GJA1/JUNB/IGFBP7/FOS/MMP2/IGFBP2	CD146+ NES- MSCs	GO_BP	3.17.0
GO:0044262	cellular carbohydrate metabolic process	103	-0.375529	-1.40892	0.0369106	0.230144	0.195478	801	tags=15%, list=11%, signal=13%	ADIPOR1/IDH2/PCK2/IRS1/HAS2/PPP1CB/LEPR/HAS1/B4GALT1/NNMT/IGF2/DDIT4/IGFBP3/IGFBP4/NUPR1	CD146+ NES- MSCs	GO_BP	3.17.0
GO:0009725	response to hormone	375	-0.282407	-1.25636	0.036783	0.230144	0.195478	877	tags=19%, list=12%, signal=18%	OGT/ABHD2/CAT/NR4A2/IL6/CDK4/ADIPOR1/HAPLN3/RAB31/CRLS1/PCK2/RARG/IRS1/INSIG2/PLPP1/RAB13/EGLN2/ZFP36/FIBIN/CTSL/CAV1/HMOX1/SERPINF1/CKB/NR4A1/FBXO32/PCNA/MMP14/LBH/PAM/CSNK2B/RAMP1/CITED2/CTSK/LEPR/RARRES2/ZFP36L2/TRIB3/FBN1/STC2/SLIT3/AP3S1/DDR2/RHOA/BTG1/RWDD1/SFRP4/PGF/MKKS/ZFP36L1/EGR1/LOX/IGF2/FOSB/ERRFI1/ENG/ARPC1B/PTGDS/RPL27/COL1A1/CTSD/PDGFRB/DDIT4/NQO1/IGFBP7/FHL2/FOS/MMP2/CXCL12/GPX1/…	CD146+ NES- MSCs	GO_BP	3.17.0
GO:0045860	positive regulation of protein kinase activity	148	0.332637	1.33265	0.0371213	0.230977	0.196186	539	tags=14%, list=7%, signal=13%	GREM1/CCND1/HMGA2/TPX2/DKK1/FLT1/IQGAP1/ATP2B4/THBS1/HRAS/HSP90AB1/MAP2K2/PHB/XRCC5/XRCC6/CDKN1A/DDX3X/CENPE/IRAK1/HSP90AA1/HBEGF	CD146+ NES- MSCs	GO_BP	3.17.0
GO:0014015	positive regulation of gliogenesis	29	-0.533797	-1.56821	0.0373572	0.232101	0.19714	983	tags=24%, list=13%, signal=21%	IL1B/TSPO/IL6/PTN/RHEB/ID2/SERPINE2	CD146+ NES- MSCs	GO_BP	3.17.0
GO:0030325	adrenal gland development	12	-0.677314	-1.62865	0.0383472	0.232254	0.197271	471	tags=33%, list=6%, signal=31%	TSPO/CITED2/PDGFRA/CYP1B1	CD146+ NES- MSCs	GO_BP	3.17.0
GO:0010573	vascular endothelial growth factor production	12	-0.677256	-1.62851	0.0383951	0.232254	0.197271	106	tags=42%, list=1%, signal=41%	IL1B/SULF2/IL6/ATF4/CYP1B1	CD146+ NES- MSCs	GO_BP	3.17.0
GO:0010574	regulation of vascular endothelial growth factor production	12	-0.677256	-1.62851	0.0383951	0.232254	0.197271	106	tags=42%, list=1%, signal=41%	IL1B/SULF2/IL6/ATF4/CYP1B1	CD146+ NES- MSCs	GO_BP	3.17.0
GO:0010575	positive regulation of vascular endothelial growth factor production	12	-0.677256	-1.62851	0.0383951	0.232254	0.197271	106	tags=42%, list=1%, signal=41%	IL1B/SULF2/IL6/ATF4/CYP1B1	CD146+ NES- MSCs	GO_BP	3.17.0
GO:0050654	chondroitin sulfate proteoglycan metabolic process	15	-0.638373	-1.61623	0.0388996	0.232254	0.197271	791	tags=40%, list=11%, signal=36%	DSE/CHST12/UGDH/CYTL1/BGN/DCN	CD146+ NES- MSCs	GO_BP	3.17.0
GO:0070509	calcium ion import	18	-0.608822	-1.60562	0.0381285	0.232254	0.197271	365	tags=22%, list=5%, signal=21%	CTNNB1/LGALS3/PDGFRB/CXCL12	CD146+ NES- MSCs	GO_BP	3.17.0
GO:0006721	terpenoid metabolic process	30	-0.526811	-1.5582	0.038213	0.232254	0.197271	596	tags=30%, list=8%, signal=28%	GGPS1/DHRS3/AKR1B1/AKR1C3/SCPEP1/RARRES2/CRABP2/LRP1/CYP1B1	CD146+ NES- MSCs	GO_BP	3.17.0
GO:0001941	postsynaptic membrane organization	12	0.633929	1.53253	0.037699	0.232254	0.197271	126	tags=17%, list=2%, signal=16%	CDH2/MESD	CD146+ NES- MSCs	GO_BP	3.17.0
GO:0006415	translational termination	12	0.632242	1.52845	0.0390711	0.232254	0.197271	2482	tags=92%, list=34%, signal=61%	EIF5A/GSPT1/ETF1/MRPL58/OGFOD1/UPF1/ABCE1/EIF5AL1/MTRF1L/JMJD4/APEH	CD146+ NES- MSCs	GO_BP	3.17.0
GO:0061318	renal filtration cell differentiation	10	0.662404	1.52772	0.0375582	0.232254	0.197271	1342	tags=60%, list=18%, signal=49%	BASP1/IQGAP1/EXT1/ASXL1/BMP4/FOXC2	CD146+ NES- MSCs	GO_BP	3.17.0
GO:0072112	podocyte differentiation	10	0.662404	1.52772	0.0375582	0.232254	0.197271	1342	tags=60%, list=18%, signal=49%	BASP1/IQGAP1/EXT1/ASXL1/BMP4/FOXC2	CD146+ NES- MSCs	GO_BP	3.17.0
GO:0072311	glomerular epithelial cell differentiation	10	0.662404	1.52772	0.0375582	0.232254	0.197271	1342	tags=60%, list=18%, signal=49%	BASP1/IQGAP1/EXT1/ASXL1/BMP4/FOXC2	CD146+ NES- MSCs	GO_BP	3.17.0
GO:0060612	adipose tissue development	18	0.569694	1.52401	0.0387719	0.232254	0.197271	752	tags=22%, list=10%, signal=20%	SELENOM/HRAS/SPART/SPTLC2	CD146+ NES- MSCs	GO_BP	3.17.0
GO:1902275	regulation of chromatin organization	18	0.569613	1.52379	0.0388414	0.232254	0.197271	799	tags=33%, list=11%, signal=30%	MKI67/HNRNPU/TRIM28/DNMT1/TPR/SSRP1	CD146+ NES- MSCs	GO_BP	3.17.0
GO:0000466	maturation of 5.8S rRNA from tricistronic rRNA transcript (SSU-rRNA, 5.8S rRNA, LSU-rRNA)	19	0.562062	1.52377	0.038368	0.232254	0.197271	1868	tags=58%, list=26%, signal=43%	NOP14/BOP1/PES1/RPS21/FTSJ3/RRS1/UTP20/EXOSC10/ERI3/EXOSC2/FCF1	CD146+ NES- MSCs	GO_BP	3.17.0
GO:0033866	nucleoside bisphosphate biosynthetic process	21	0.545573	1.51516	0.0390961	0.232254	0.197271	1533	tags=48%, list=21%, signal=38%	PAPSS2/SLC25A1/ELOVL1/ACSL4/PDHA1/ELOVL6/ACOT7/HSD17B12/DIP2A/PPT1	CD146+ NES- MSCs	GO_BP	3.17.0
GO:0034030	ribonucleoside bisphosphate biosynthetic process	21	0.545573	1.51516	0.0390961	0.232254	0.197271	1533	tags=48%, list=21%, signal=38%	PAPSS2/SLC25A1/ELOVL1/ACSL4/PDHA1/ELOVL6/ACOT7/HSD17B12/DIP2A/PPT1	CD146+ NES- MSCs	GO_BP	3.17.0
GO:0034033	purine nucleoside bisphosphate biosynthetic process	21	0.545573	1.51516	0.0390961	0.232254	0.197271	1533	tags=48%, list=21%, signal=38%	PAPSS2/SLC25A1/ELOVL1/ACSL4/PDHA1/ELOVL6/ACOT7/HSD17B12/DIP2A/PPT1	CD146+ NES- MSCs	GO_BP	3.17.0
GO:1902808	positive regulation of cell cycle G1/S phase transition	32	0.48796	1.49122	0.0382746	0.232254	0.197271	1553	tags=38%, list=21%, signal=30%	CCND1/EIF4G1/DDX3X/MDM2/RRM2/EGFR/RDX/DDRGK1/RRM1/ANKRD17/TBX2/CDC73	CD146+ NES- MSCs	GO_BP	3.17.0
GO:0090224	regulation of spindle organization	33	0.483044	1.48499	0.0385443	0.232254	0.197271	1928	tags=42%, list=26%, signal=31%	TPX2/HNRNPU/DCTN1/TACC3/DYNC1H1/PLK1/TPR/CHMP3/CLTC/NUMA1/NUP62/DRG1/FSD1/VPS4B	CD146+ NES- MSCs	GO_BP	3.17.0
GO:0035306	positive regulation of dephosphorylation	33	0.483031	1.48495	0.0385443	0.232254	0.197271	975	tags=36%, list=13%, signal=32%	HSP90AB1/PPP1R7/ITGA2/ROCK1/PTPA/ITGA1/PIN1/PPP1R15A/ANKLE2/CALM1/PPP1R12A/PTBP1	CD146+ NES- MSCs	GO_BP	3.17.0
GO:0050866	negative regulation of cell activation	62	-0.428138	-1.46825	0.0383526	0.232254	0.197271	657	tags=16%, list=9%, signal=15%	CD74/CYGB/HMOX1/CBLB/CEBPB/PDGFRA/ID2/LGALS3/FN1/SERPINE2	CD146+ NES- MSCs	GO_BP	3.17.0
GO:0006892	post-Golgi vesicle-mediated transport	62	0.408544	1.42351	0.0390089	0.232254	0.197271	2451	tags=50%, list=33%, signal=34%	KRT18/SPTBN1/RACK1/MACF1/GOLGA4/SORT1/OPTN/VTI1B/AP2A1/RAB14/NSF/RABEP1/SCAMP3/EXOC1/CSK/MYO1B/GBF1/ATP2C1/VPS13C/MYO5A/GAK/CCDC93/AP1G1/ARFRP1/VPS35L/PREPL/CNST/DNM2/GGA2/ARFGEF2/VAMP3	CD146+ NES- MSCs	GO_BP	3.17.0
GO:1901800	positive regulation of proteasomal protein catabolic process	69	0.397951	1.41283	0.0381209	0.232254	0.197271	731	tags=26%, list=10%, signal=24%	ELOB/PSMC3/RACK1/GABARAP/VCP/DAB2/PSMC1/NOP53/AURKA/SH3RF1/STUB1/DDA1/PSMC5/CDC20/PLK1/TMEM259/PSMC4/MDM2	CD146+ NES- MSCs	GO_BP	3.17.0
GO:0060326	cell chemotaxis	101	-0.375916	-1.40618	0.0386855	0.232254	0.197271	712	tags=23%, list=10%, signal=21%	RAB13/DDT/PTN/CD74/NR4A1/HSPB1/NBL1/CKLF/DUSP1/WNT5A/RARRES2/PGF/PDGFRA/LOX/GAS6/LGALS3/MIF/VCAM1/PDGFRB/TMSB4X/MMP2/RPL13A/CXCL12	CD146+ NES- MSCs	GO_BP	3.17.0
GO:0060348	bone development	103	-0.373809	-1.40247	0.0389549	0.232254	0.197271	904	tags=28%, list=12%, signal=25%	SULF2/NOTCH2/THBS3/ATG9A/FOXC1/RARG/DLX5/INSIG2/HAS2/RUNX2/PDGFC/MMP14/CITED2/LTBP3/LEPR/RPL13/FBN1/DDR2/RHOA/SFRP4/LOX/TMEM119/VKORC1/ENG/GJA1/COL1A1/SERPINH1/COMP/BGN	CD146+ NES- MSCs	GO_BP	3.17.0
GO:0006261	DNA-templated DNA replication	86	0.37568	1.38661	0.03842	0.232254	0.197271	3353	tags=60%, list=46%, signal=33%	CENPX/RTF2/HMGA1/ENDOG/MCM5/DBF4/BOD1L1/MCM7/MCM4/MCM3/UPF1/RRM1/LIG1/CDK2AP1/PNKP/NOC3L/FBH1/PARP1/CDC34/BAZ1A/PURA/ZPR1/TERF2/RFC1/POLD2/BRCA1/CARM1/CDT1/NBN/RFC3/FAM111A/POLE3/CCNE2/LRWD1/BRCA2/LIG3/MCM10/ORC3/GINS2/ORC2/ATAD5/POLD1/POLQ/GINS4/MRE11/RECQL/CIZ1/WRN/KAT7/POLE/ATR/THOC1	CD146+ NES- MSCs	GO_BP	3.17.0
GO:0071559	response to transforming growth factor beta	137	-0.348027	-1.3659	0.0382596	0.232254	0.197271	471	tags=15%, list=6%, signal=14%	CITED2/WNT5A/NREP/CTSK/LTBP3/ZFP36L2/FBN1/DDR2/ITGB5/ZFP36L1/LTBP1/LOX/ENG/ID1/COL1A1/FOS/HTRA1/LTBP2/COL1A2/PENK	CD146+ NES- MSCs	GO_BP	3.17.0
GO:0043484	regulation of RNA splicing	114	0.351076	1.3548	0.0388428	0.232254	0.197271	2007	tags=39%, list=27%, signal=29%	RBMX/HSPA8/NCL/AHNAK2/HNRNPU/AHNAK/TAF10/FAM50A/KHDRBS1/THRAP3/SRPK1/PUF60/RBM8A/YTHDC1/FXR1/PRDX6/POLR2A/PTBP1/MBNL1/RRP1B/HNRNPK/U2AF2/SFSWAP/SRRM1/HNRNPA2B1/SRSF4/SMU1/RBM22/SRSF10/SRSF3/RBM10/SRSF1/ZBTB7A/RBM25/DDX17/KHDRBS3/USP22/CDK12/HNRNPL/ZPR1/SF3B3/NUP98/SON/MBNL2/RBFOX2	CD146+ NES- MSCs	GO_BP	3.17.0
GO:0010942	positive regulation of cell death	274	-0.299483	-1.28831	0.0382268	0.232254	0.197271	940	tags=21%, list=13%, signal=19%	SRPX/CD248/KCNK2/TSPO/SLC6A6/IL6/NOTCH2/TPD52L1/SMPD1/SOD1/PRKRA/FAP/ATG9A/RARG/CALHM2/CTSL/ITM2C/CAV1/HBB/HMOX1/CDKN2A/NR4A1/MAGED1/PTGIS/TNFRSF1A/RHOB/WNT5A/CTSK/CTNNB1/G0S2/B4GALT1/GSN/RPS7/FAM162A/DDR2/RHOA/BTG1/SFRP4/RPS3/EGR1/BNIP3L/SOX4/BNIP3/RPS6/ID3/CTSD/PDGFRB/DDIT4/ATF4/LRP1/NQO1/FOS/MMP2/HTRA1/IGFBP3/NUPR1/CYP1B1	CD146+ NES- MSCs	GO_BP	3.17.0
GO:0120035	regulation of plasma membrane bounded cell projection organization	277	0.292533	1.26472	0.0383961	0.232254	0.197271	1611	tags=28%, list=22%, signal=23%	METRN/EZR/CDH2/DKK1/MACF1/ITGA3/THY1/HRAS/DAB2/MAP2K2/PAK2/GOLGA4/BDNF/CUX1/ABL2/MAP4/DBN1/ANLN/CDC42EP2/TNIK/NRDC/CORO1C/ENC1/EFNB2/FLNA/SPART/CDC20/RAC1/HSP90AA1/YWHAH/MYO10/NIN/FKBP4/PTPRF/ACTR3/EHD1/FXR1/MAP1B/CAPRIN1/MBP/HSPA5/CYFIP1/FSCN1/DEF8/TCHP/MFSD2A/RDX/GDI1/NRP1/CD44/CDC42/PAFAH1B1/FAM98A/ACTR2/CFL1/AGRN/SIPA1L1/MIEN1/SCARB2/HTT/APC/DDX56/NCS1/ARPC2/EPS8/HGF/AKIRIN1/ENTR1/SYNE2/DHX36…	CD146+ NES- MSCs	GO_BP	3.17.0
GO:0051289	protein homotetramerization	20	-0.589362	-1.59316	0.0393643	0.232797	0.197732	400	tags=15%, list=5%, signal=14%	SHMT2/B2M/ALDOA	CD146+ NES- MSCs	GO_BP	3.17.0
GO:1905144	response to acetylcholine	13	0.61892	1.52837	0.0394092	0.232797	0.197732	1422	tags=54%, list=19%, signal=43%	ATP2B4/LYPD1/GNAI2/ROCK2/AGRN/GNB1/GRK2	CD146+ NES- MSCs	GO_BP	3.17.0
GO:2000060	positive regulation of ubiquitin-dependent protein catabolic process	65	0.403222	1.417	0.0393981	0.232797	0.197732	467	tags=18%, list=6%, signal=17%	ELOB/RACK1/GABARAP/VCP/DAB2/NOP53/AURKA/SH3RF1/STUB1/DDA1/CDC20/PLK1	CD146+ NES- MSCs	GO_BP	3.17.0
GO:0051170	import into nucleus	90	0.370943	1.3799	0.0393321	0.232797	0.197732	2388	tags=49%, list=33%, signal=33%	SQSTM1/KPNA4/PTTG1IP/KPNB1/TNPO1/CDKN1A/FLNA/LMNA/TRIM28/IPO5/HSP90AA1/PTGS2/KPNA2/TPR/NOLC1/CSE1L/KPNA3/KPNA1/IPO7/PPP1R10/BMP4/POM121C/ECT2/POM121/TXNIP/NUP62/RBM22/RANBP2/JUP/PKIG/ZPR1/NUP50/NUP98/NUP85/RANBP6/NUP88/NUP214/NUP58/IPO4/NUP188/PPP3CA/E2F3/MAVS/DMAP1	CD146+ NES- MSCs	GO_BP	3.17.0
GO:0031529	ruffle organization	29	0.500783	1.49617	0.0394716	0.232838	0.197766	1134	tags=38%, list=15%, signal=32%	LIMA1/HRAS/TPM1/CORO1C/RAC1/CSPG4/TCIRG1/CYFIP1/DEF8/RDX/FAM98A	CD146+ NES- MSCs	GO_BP	3.17.0
GO:0035337	fatty-acyl-CoA metabolic process	15	0.595614	1.52349	0.0398481	0.233746	0.198538	1644	tags=53%, list=22%, signal=41%	SLC25A1/ELOVL1/ACSL4/ELOVL6/ACOT7/HSD17B12/PPT1/DGAT1	CD146+ NES- MSCs	GO_BP	3.17.0
GO:0030835	negative regulation of actin filament depolymerization	24	0.525556	1.50351	0.0396878	0.233746	0.198538	1439	tags=50%, list=20%, signal=40%	SPTBN1/SPTAN1/LIMA1/MTPN/FLII/TMOD3/RDX/ADD1/WASHC2C/TRIOBP/EPS8/SWAP70	CD146+ NES- MSCs	GO_BP	3.17.0
GO:0031532	actin cytoskeleton reorganization	54	0.423163	1.43611	0.0398168	0.233746	0.198538	1675	tags=43%, list=23%, signal=33%	EZR/PLEC/ARHGDIA/HRAS/PHPT1/MYH9/ABL2/TNIK/FLNA/CDC42BPB/TJP1/PDLIM4/DAPK3/CTTN/NRP1/CDC42/SIPA1L1/PTPN1/EPS8/PLEK2/ATP2C1/CD2AP/SHC1	CD146+ NES- MSCs	GO_BP	3.17.0
GO:0090596	sensory organ morphogenesis	83	-0.394652	-1.42705	0.0397482	0.233746	0.198538	857	tags=25%, list=12%, signal=23%	NOTCH2/SOD1/SIX1/PRKRA/RARG/DLX5/INSIG2/PRRX1/MFAP2/CITED2/WNT5A/C12orf57/CTNNB1/FBN1/RPL38/COL8A1/EFEMP1/CTHRC1/ATF4/MFAP5/COL5A1	CD146+ NES- MSCs	GO_BP	3.17.0
GO:1904645	response to amyloid-beta	18	-0.605984	-1.59814	0.0399924	0.234265	0.198979	158	tags=22%, list=2%, signal=22%	GJA1/VCAM1/LRP1/MMP2	CD146+ NES- MSCs	GO_BP	3.17.0
GO:0007127	meiosis I	41	0.453939	1.46069	0.0401248	0.234713	0.199359	1355	tags=29%, list=19%, signal=24%	TOP2A/CENPX/AURKA/RAD21/PLK1/PSMD13/PTTG1/C9orf78/P3H4/CDC25B/MYBL1/TRIP13	CD146+ NES- MSCs	GO_BP	3.17.0
GO:1900152	negative regulation of nuclear-transcribed mRNA catabolic process, deadenylation-dependent decay	12	0.630908	1.52523	0.0402374	0.234718	0.199363	1304	tags=58%, list=18%, signal=48%	HNRNPU/HNRNPD/IGF2BP1/SYNCRIP/YBX1/DHX9/CSDE1	CD146+ NES- MSCs	GO_BP	3.17.0
GO:0044843	cell cycle G1/S phase transition	138	0.336023	1.33258	0.0402288	0.234718	0.199363	1790	tags=32%, list=24%, signal=25%	CCND1/ATP2B4/EIF4G1/INHBA/TAF10/BRD4/PLK2/SMARCD1/PRMT2/CDKN1A/DDX3X/KHDRBS1/SMARCA4/BRD7/GSPT1/ITGB1/PRKDC/CCNA2/MDM2/RRM2/DBF4/CDKN3/GTSE1/EGFR/RDX/BCL7A/DDRGK1/SMARCC1/BACH1/CDK16/APC/RRM1/ANKRD17/TBX2/CDC73/SMARCD3/CDC34/CUL1/ARID1B/KIF14/CUL2/GIGYF2/ZPR1/CUL3	CD146+ NES- MSCs	GO_BP	3.17.0
GO:0099622	cardiac muscle cell membrane repolarization	10	0.658236	1.51811	0.0403725	0.234854	0.199479	465	tags=40%, list=6%, signal=38%	WDR1/FLNA/AKAP9/YWHAE	CD146+ NES- MSCs	GO_BP	3.17.0
GO:1902807	negative regulation of cell cycle G1/S phase transition	44	0.445981	1.45468	0.0403351	0.234854	0.199479	864	tags=20%, list=12%, signal=18%	CCND1/INHBA/PLK2/PRMT2/CDKN1A/BRD7/PRKDC/MDM2/GTSE1	CD146+ NES- MSCs	GO_BP	3.17.0
GO:0097435	supramolecular fiber organization	370	-0.281287	-1.25005	0.0405122	0.23534	0.199892	343	tags=11%, list=5%, signal=11%	CALD1/KRT81/FKBP10/GSN/DDR2/RHOA/PFN1/ARPC1A/KRT10/EMP2/RPS3/MKKS/ADD3/EFEMP2/PDGFRA/ITGB5/LOX/ARPC1B/ID1/ADAMTS2/COL1A1/SERPINH1/S100A10/PDGFRB/B2M/MFAP5/COMP/COL5A1/CRYAB/COL12A1/TMSB4X/LOXL1/ELN/LTBP2/LUM/COL1A2/CXCL12/GPX1/CYP1B1/ALDOA	CD146+ NES- MSCs	GO_BP	3.17.0
GO:0009220	pyrimidine ribonucleotide biosynthetic process	13	0.616697	1.52288	0.0408363	0.236847	0.201172	1135	tags=38%, list=16%, signal=33%	UPP1/CTPS1/NME1/NME4/NME6	CD146+ NES- MSCs	GO_BP	3.17.0
GO:0002712	regulation of B cell mediated immunity	20	0.550822	1.51216	0.0409408	0.236847	0.201172	1395	tags=40%, list=19%, signal=32%	TFRC/NECTIN2/SUPT6H/NSD2/RIF1/CD46/SHLD2/HLA-E	CD146+ NES- MSCs	GO_BP	3.17.0
GO:0002889	regulation of immunoglobulin mediated immune response	20	0.550822	1.51216	0.0409408	0.236847	0.201172	1395	tags=40%, list=19%, signal=32%	TFRC/NECTIN2/SUPT6H/NSD2/RIF1/CD46/SHLD2/HLA-E	CD146+ NES- MSCs	GO_BP	3.17.0
GO:0120192	tight junction assembly	24	0.523595	1.49789	0.0412802	0.238155	0.202283	1636	tags=46%, list=22%, signal=36%	MYO1C/PAK2/ROCK1/TJP1/CLDN11/ROCK2/ARL2/APC/ECT2/TBCD/AFDN	CD146+ NES- MSCs	GO_BP	3.17.0
GO:0061061	muscle structure development	281	0.290586	1.25821	0.0412382	0.238155	0.202283	1109	tags=25%, list=15%, signal=22%	KRT19/GREM1/KRT8/CD81/ANKRD1/BASP1/PLEC/CDH2/ACTN4/CENPF/DKK1/MYL9/CSRP1/FLNC/SMTN/RGS4/HNRNPU/MYH9/PITX1/ACTN1/FLNB/NR2F2/TPM1/MTPN/BDNF/PDLIM7/SUPT6H/SMARCD1/IGFBP5/SYNE1/UCHL1/ZNHIT1/WDR1/EFNB2/LMNA/SORT1/SPAG9/SMARCA4/DNMT1/HBEGF/SELENON/BRD7/ADARB1/EHD2/YY1/TBX3/HDGFL2/CALR/ITGB1/SLC8A1/MYEF2/EHD1/FXR1/MDM2/TAGLN/SRA1/UTRN/FLII/PDLIM4/AKAP13/TMOD3/COPS2/TOMM70/LGALS1/PTBP1/BCL9L/FRG1/SMARCC1…	CD146+ NES- MSCs	GO_BP	3.17.0
GO:0035065	regulation of histone acetylation	31	0.488217	1.48187	0.0417011	0.239596	0.203506	2315	tags=55%, list=32%, signal=38%	SET/DDX21/SMARCA5/SF3B1/RUVBL2/BAZ1B/GLYR1/PARK7/DEK/CHEK1/MYBBP1A/BRCA1/NOC2L/MYOCD/ERCC6/IWS1/THAP7	CD146+ NES- MSCs	GO_BP	3.17.0
GO:0097581	lamellipodium organization	46	0.43937	1.44633	0.0416451	0.239596	0.203506	1581	tags=39%, list=22%, signal=31%	VCL/CORO1C/RAC1/HSP90AA1/ACTR3/ITGB1/MYO9B/CYFIP1/FSCN1/CTTN/CD44/CDC42/CDH13/ACTR2/ARPC2/AKIRIN1/CCDC88A/PLEKHO1	CD146+ NES- MSCs	GO_BP	3.17.0
GO:0033674	positive regulation of kinase activity	172	0.319301	1.30589	0.041681	0.239596	0.203506	539	tags=13%, list=7%, signal=13%	GREM1/CCND1/CD81/HMGA2/TPX2/DKK1/FLT1/IQGAP1/ATP2B4/THBS1/HRAS/HSP90AB1/MAP2K2/PHB/LMO4/XRCC5/XRCC6/CDKN1A/DDX3X/CENPE/IRAK1/HSP90AA1/HBEGF	CD146+ NES- MSCs	GO_BP	3.17.0
GO:0035304	regulation of protein dephosphorylation	57	0.41611	1.42732	0.0418853	0.240325	0.204126	975	tags=32%, list=13%, signal=28%	HSP90AB1/PPP1R7/ROCK1/PTPA/YWHAB/ITGA1/PIN1/YWHAE/PPP1R15A/NUAK1/GNAI2/ANKLE2/CALM1/ROCK2/PPP1R12A/PPP6R1/HSP90B1/PTBP1	CD146+ NES- MSCs	GO_BP	3.17.0
GO:0006937	regulation of muscle contraction	57	0.415983	1.42688	0.0419748	0.240511	0.204283	1706	tags=40%, list=23%, signal=31%	MYL9/GSTO1/OXTR/DSG2/TPM1/ITGA2/AKAP9/HSP90AA1/PTGS2/ANXA6/SLC8A1/CALM1/CNN1/DAPK3/CTTN/ATP2B1/ENO1/PRKG1/GRK2/ATP2A2/SPHK1/JUP/STC1	CD146+ NES- MSCs	GO_BP	3.17.0
GO:0043457	regulation of cellular respiration	28	-0.532125	-1.55129	0.0421138	0.240681	0.204428	531	tags=32%, list=7%, signal=30%	AK4/CISD1/DNAJC15/SHMT2/RHOA/ISCU/COX7A2L/BNIP3/NUPR1	CD146+ NES- MSCs	GO_BP	3.17.0
GO:0034331	cell junction maintenance	17	0.573514	1.51305	0.0421336	0.240681	0.204428	1197	tags=35%, list=16%, signal=30%	DCTN1/SORT1/TJP1/CHCHD10/ERC1/KIRREL1	CD146+ NES- MSCs	GO_BP	3.17.0
GO:0030261	chromosome condensation	22	0.535868	1.50317	0.0421766	0.240681	0.204428	2570	tags=73%, list=35%, signal=47%	TOP2A/HMGA2/SMARCA5/PLK1/NUSAP1/BAZ1B/AKAP8L/NCAPH2/AKAP8/ACIN1/NCAPD2/KMT5A/AIFM1/NCAPG/SMC5/NCAPG2	CD146+ NES- MSCs	GO_BP	3.17.0
GO:0034453	microtubule anchoring	12	0.628351	1.51905	0.0424156	0.241063	0.204753	2179	tags=75%, list=30%, signal=53%	DCTN1/MAP1S/NIN/PCM1/CEP350/GSK3B/HOOK3/BCCIP/DAG1	CD146+ NES- MSCs	GO_BP	3.17.0
GO:0043254	regulation of protein-containing complex assembly	201	0.3098	1.29169	0.0424128	0.241063	0.204753	1031	tags=24%, list=14%, signal=21%	HSPA8/ISG15/SPTBN1/RACK1/DKK1/SPTAN1/VCP/TFRC/EIF4G1/DCTN1/MTPN/MSN/NOP53/RAP1B/LMO4/STUB1/CDC42EP2/ARHGAP18/DDX3X/STMP1/AKAP9/RAC1/NAV3/HSP90AA1/FKBP4/PTPN11/FBLIM1/HJURP/MAP1B/SH3GLB1/GNL3L/MYADM/RIOK3/HSPA5/FLII/TMOD3/CYFIP1/BAX/FSCN1/ARPC5L/ARL2/CTTN/SLAIN2/ARPC5/RDX/CKAP5/CDC42/ADD1	CD146+ NES- MSCs	GO_BP	3.17.0
GO:0019439	aromatic compound catabolic process	240	0.299005	1.2726	0.0423814	0.241063	0.204753	1339	tags=23%, list=18%, signal=20%	HNRNPAB/SERBP1/UPP1/TRIR/HNRNPU/VCP/HNRNPD/HMOX2/ROCK1/LRPPRC/TENT5A/DKC1/DPYD/CARHSP1/ENDOG/MTREX/LSM7/NBDY/THRAP3/GSPT1/IGF2BP2/RBM8A/TYMP/IGF2BP1/MRTO4/FXR1/BLVRB/NT5C/ZC3H18/NT5E/REXO4/ROCK2/LARP1/ETF1/TAF15/BAX/NTHL1/NCBP2/PNPT1/WDR82/TUT4/KHSRP/EXOSC4/ACOT7/SYNCRIP/DFFA/YBX1/PHAX/TBRG4/UPF1/HSF1/SND1/DHX9/CSDE1/NPM1/RNASEH2C	CD146+ NES- MSCs	GO_BP	3.17.0
GO:1903651	positive regulation of cytoplasmic transport	10	0.655374	1.5115	0.0425898	0.2414	0.205039	226	tags=30%, list=3%, signal=29%	EZR/DAB2/MSN	CD146+ NES- MSCs	GO_BP	3.17.0
GO:0099172	presynapse organization	18	0.564916	1.51123	0.0425381	0.2414	0.205039	703	tags=33%, list=10%, signal=30%	DKK1/EIF4G1/APP/FARP1/EFNB2/CHD4	CD146+ NES- MSCs	GO_BP	3.17.0
GO:0030518	intracellular steroid hormone receptor signaling pathway	61	0.406965	1.41377	0.0429078	0.242874	0.206291	2169	tags=52%, list=30%, signal=37%	DAB2/NCOR2/PHB/DNAJA1/PRMT2/SMARCA4/YWHAH/PKN1/FKBP4/CALR/STRN3/DDX54/DDRGK1/PARK7/DAXX/PARP1/ZBTB7A/DDX17/VPS18/FOXP1/KDM1A/TMF1/BRCA1/CNOT9/CARM1/EP300/CNOT1/RBFOX2/CLOCK/UBE3A/HDAC1/SAFB	CD146+ NES- MSCs	GO_BP	3.17.0
GO:0006458	'de novo' protein folding	25	0.516783	1.49168	0.0430677	0.243452	0.206781	872	tags=32%, list=12%, signal=28%	HSPA8/HSPD1/HSPH1/ST13/SELENOF/DNAJB1/HSPA5/DNAJC7	CD146+ NES- MSCs	GO_BP	3.17.0
GO:0016358	dendrite development	91	0.367372	1.36915	0.0432273	0.243698	0.20699	2009	tags=40%, list=27%, signal=29%	PAK2/APP/FARP1/CUX1/DBN1/TNIK/CDC20/MAP1S/ASAP1/YWHAH/ITGB1/IGF2BP1/MAP1B/CAPRIN1/CYFIP1/MFSD2A/NRP1/CDC42/PAFAH1B1/CFL1/PRKG1/SIPA1L1/RERE/DIP2A/DHX36/LLPH/KIDINS220/CAMSAP2/GSK3A/UBA6/GSK3B/MEF2A/MGARP/CARM1/MINK1/RAPGEF2	CD146+ NES- MSCs	GO_BP	3.17.0
GO:0006417	regulation of translation	262	0.293547	1.26159	0.0432013	0.243698	0.20699	1522	tags=29%, list=21%, signal=24%	NCL/RACK1/THBS1/HNRNPU/EIF4G2/PA2G4/EIF4G1/EIF3B/HNRNPD/MTPN/RPS6KB2/EIF6/APP/ITGA2/ROCK1/ILF3/LRPPRC/EIF2AK4/PUM3/IGFBP5/BZW1/ENC1/DDX3X/EIF5A/ACO1/METAP1/PPP1R15A/KHDRBS1/PKM/ATXN2/GSPT1/IGF2BP2/CALR/RBM8A/DDX1/IGF2BP1/BZW2/PRKDC/FXR1/EIF2B4/CAPRIN1/TPR/NOLC1/ROCK2/LARP1/ETF1/DAPK3/EIF2AK1/CYFIP1/EIF5/NCBP2/PNPT1/RCC1L/SELENOT/TUT4/KHSRP/OGFOD1/SARNP/SYNCRIP/YBX1/UPF1/DDX6/ABCE1/DHX9/CSDE1/NPM1…	CD146+ NES- MSCs	GO_BP	3.17.0
GO:0051347	positive regulation of transferase activity	224	0.302704	1.27836	0.0433312	0.243956	0.207209	539	tags=13%, list=7%, signal=13%	GREM1/CCND1/CD81/HMGA2/TPX2/DKK1/FLT1/IQGAP1/ATP2B4/THBS1/HRAS/HSP90AB1/MAP2K2/HNRNPD/PHB/LMO4/UBE2S/STUB1/XRCC5/XRCC6/DKC1/CDKN1A/DDX3X/CDC20/PIN1/PLK1/CENPE/IRAK1/HSP90AA1/HBEGF	CD146+ NES- MSCs	GO_BP	3.17.0
GO:0036294	cellular response to decreased oxygen levels	75	-0.401396	-1.42579	0.0434488	0.24429	0.207494	666	tags=25%, list=9%, signal=23%	EGLN2/HMOX1/VASN/NDRG1/CHCHD2/SDHD/AK4/PTGIS/CITED2/STC2/FAM162A/DDR2/ZFP36L1/EGR1/BNIP3L/BNIP3/ATF4/MALAT1/FOS	CD146+ NES- MSCs	GO_BP	3.17.0
GO:0009595	detection of biotic stimulus	10	-0.699962	-1.61355	0.0437	0.245202	0.208268	1502	tags=70%, list=21%, signal=56%	SSC5D/YAP1/SRPX/TSPO/FAP/LY96/HLA-A	CD146+ NES- MSCs	GO_BP	3.17.0
GO:0010001	glial cell differentiation	97	-0.375588	-1.39481	0.0437276	0.245202	0.208268	874	tags=23%, list=12%, signal=20%	NCSTN/IL6/SOD1/TUBA1A/MXRA8/PTN/CDK1/CDKN2C/NDRG1/MT1X/TMEM98/PHGDH/ID4/RHEB/CTNNB1/RHOA/SOX4/ID2/BNIP3/LRP1/PLPP3/SERPINE2	CD146+ NES- MSCs	GO_BP	3.17.0
GO:1902230	negative regulation of intrinsic apoptotic signaling pathway in response to DNA damage	17	-0.609024	-1.587	0.0441538	0.245996	0.208943	738	tags=35%, list=10%, signal=32%	SNAI2/CD74/TAF9/TPT1/MIF/CXCL12	CD146+ NES- MSCs	GO_BP	3.17.0
GO:0002230	positive regulation of defense response to virus by host	14	0.60029	1.50941	0.0442794	0.245996	0.208943	1062	tags=36%, list=15%, signal=31%	EIF2AK4/TRIM44/HSP90AA1/TOMM70/SELENOK	CD146+ NES- MSCs	GO_BP	3.17.0
GO:0010453	regulation of cell fate commitment	19	0.554093	1.50216	0.0442213	0.245996	0.208943	1409	tags=47%, list=19%, signal=38%	DKK1/LMO4/FGF2/CHD4/GATAD2A/RBBP7/RBBP4/BMP4/MBD3	CD146+ NES- MSCs	GO_BP	3.17.0
GO:1900087	positive regulation of G1/S transition of mitotic cell cycle	25	0.515596	1.48825	0.0439979	0.245996	0.208943	1368	tags=36%, list=19%, signal=29%	CCND1/EIF4G1/DDX3X/MDM2/RRM2/EGFR/RDX/RRM1/ANKRD17	CD146+ NES- MSCs	GO_BP	3.17.0
GO:0002027	regulation of heart rate	30	0.490223	1.4767	0.044225	0.245996	0.208943	731	tags=27%, list=10%, signal=24%	RGS4/DSG2/TPM1/AKAP9/YWHAE/SLC8A1/CALM1/MDM2	CD146+ NES- MSCs	GO_BP	3.17.0
GO:0006352	DNA-templated transcription initiation	89	0.368424	1.3682	0.0442268	0.245996	0.208943	1732	tags=28%, list=24%, signal=22%	CAVIN1/ELOB/POLR2I/TAF10/SMARCA5/ZNHIT1/UBTF/SMARCA4/GTF2F1/FOSL1/ELOC/CRCP/MED29/BCLAF1/ELOA/NAT14/GTF3C1/POLR1E/BDP1/DHX36/RSF1/MED16/MED25/MED15/JUN	CD146+ NES- MSCs	GO_BP	3.17.0
GO:0050865	regulation of cell activation	216	-0.311308	-1.30144	0.0442599	0.245996	0.208943	380	tags=11%, list=5%, signal=11%	ZFP36L2/CTNNB1/LAMP1/CBLB/DDR2/RHOA/RPS3/CEBPB/PDGFRA/ZFP36L1/IGF2/SOX4/ID2/GAS6/LGALS3/MIF/JUNB/VCAM1/PDGFRB/B2M/HLA-A/FN1/SERPINE2/IGFBP2	CD146+ NES- MSCs	GO_BP	3.17.0
GO:0099175	regulation of postsynapse organization	34	0.473534	1.46437	0.0444087	0.246389	0.209276	1251	tags=32%, list=17%, signal=27%	HSPA8/CDH2/NRP2/DBN1/ASAP1/ARHGAP22/CAPRIN1/CDC42/PAFAH1B1/CFL1/SIPA1L1	CD146+ NES- MSCs	GO_BP	3.17.0
GO:0043954	cellular component maintenance	30	0.489746	1.47526	0.0447178	0.247777	0.210455	1197	tags=27%, list=16%, signal=22%	ITGA3/DCTN1/SORT1/TJP1/CHCHD10/ERC1/CTTN/KIRREL1	CD146+ NES- MSCs	GO_BP	3.17.0
GO:0060538	skeletal muscle organ development	62	-0.421865	-1.44674	0.0448089	0.247954	0.210606	615	tags=18%, list=8%, signal=16%	CAV1/NR4A1/CITED2/CTNNB1/RHOA/EGR1/IGF2/FOS/ELN/GPX1/NUPR1	CD146+ NES- MSCs	GO_BP	3.17.0
GO:0055078	sodium ion homeostasis	13	0.611609	1.51032	0.0449629	0.248335	0.210929	1082	tags=38%, list=15%, signal=33%	NPPB/EXT1/GNAI2/SLC8A1/ATP1B3	CD146+ NES- MSCs	GO_BP	3.17.0
GO:0000054	ribosomal subunit export from nucleus	14	0.59948	1.50737	0.045055	0.248335	0.210929	2093	tags=71%, list=29%, signal=51%	EIF6/RPS15/XPO1/LSG1/RRS1/ABCE1/NPM1/MDN1/NUP88/LTV1	CD146+ NES- MSCs	GO_BP	3.17.0
GO:0033750	ribosome localization	14	0.59948	1.50737	0.045055	0.248335	0.210929	2093	tags=71%, list=29%, signal=51%	EIF6/RPS15/XPO1/LSG1/RRS1/ABCE1/NPM1/MDN1/NUP88/LTV1	CD146+ NES- MSCs	GO_BP	3.17.0
GO:0010922	positive regulation of phosphatase activity	18	0.562002	1.50343	0.0453843	0.249495	0.211914	847	tags=44%, list=12%, signal=39%	HSP90AB1/ITGA2/ROCK1/PTPA/ITGA1/PPP1R15A/CALM1/PPP1R12A	CD146+ NES- MSCs	GO_BP	3.17.0
GO:0014897	striated muscle hypertrophy	39	0.455268	1.44925	0.0453279	0.249495	0.211914	1943	tags=51%, list=27%, signal=38%	ATP2B4/RGS4/MTPN/PAK2/ROCK1/IGFBP5/HAND2/LMNA/YY1/ROCK2/AKAP13/TOMM70/GATA6/G6PD/ATP2A2/PARP1/FOXP1/GSK3A/RAP1GDS1/MEF2A	CD146+ NES- MSCs	GO_BP	3.17.0
GO:0051494	negative regulation of cytoskeleton organization	75	0.383164	1.38119	0.0455654	0.250163	0.212482	1572	tags=40%, list=21%, signal=32%	TPX2/SPTBN1/SPTAN1/CKAP2/LIMA1/MTPN/PAK2/TJP1/NAV3/FKBP4/HDGFL3/MAP1B/MYADM/PHLDB2/FLII/PPFIA1/TMOD3/RDX/ADD1/NUBP1/WASHC2C/APC/NPM1/TRIOBP/EPS8/SWAP70/ARFGEF1/TBCD/CCNF/TRIM37	CD146+ NES- MSCs	GO_BP	3.17.0
GO:0036297	interstrand cross-link repair	18	0.561427	1.50189	0.045905	0.251698	0.213786	628	tags=17%, list=9%, signal=15%	CENPX/VCP/FAAP20	CD146+ NES- MSCs	GO_BP	3.17.0
GO:0039694	viral RNA genome replication	15	0.58835	1.50491	0.0460437	0.25208	0.21411	449	tags=27%, list=6%, signal=25%	TOP2A/HMGA2/PHB/TRIM28	CD146+ NES- MSCs	GO_BP	3.17.0
GO:0032878	regulation of establishment or maintenance of cell polarity	14	0.597899	1.5034	0.0463994	0.25208	0.21411	1444	tags=57%, list=20%, signal=46%	RACK1/RAP1B/ABL2/ROCK1/ROCK2/KIF20B/FLOT2/ARFGEF1	CD146+ NES- MSCs	GO_BP	3.17.0
GO:0043555	regulation of translation in response to stress	17	0.568539	1.49993	0.0464354	0.25208	0.21411	2006	tags=53%, list=27%, signal=39%	EIF4G1/EIF2AK4/DDX3X/PPP1R15A/EIF2AK1/NPM1/PPP1CA/EIF2AK2/RPS6KA3	CD146+ NES- MSCs	GO_BP	3.17.0
GO:0006509	membrane protein ectodomain proteolysis	21	0.537003	1.49136	0.0464136	0.25208	0.21411	411	tags=24%, list=6%, signal=23%	RBMX/MYH9/ROCK1/NRDC/ADAM19	CD146+ NES- MSCs	GO_BP	3.17.0
GO:0014743	regulation of muscle hypertrophy	29	0.49365	1.47485	0.0464548	0.25208	0.21411	955	tags=34%, list=13%, signal=30%	ATP2B4/RGS4/MTPN/ROCK1/IGFBP5/HAND2/LMNA/YY1/ROCK2/TOMM70	CD146+ NES- MSCs	GO_BP	3.17.0
GO:0048705	skeletal system morphogenesis	98	-0.372789	-1.38711	0.0461836	0.25208	0.21411	845	tags=24%, list=12%, signal=22%	THBS3/SIX1/PRKRA/MGP/ATG9A/FOXC1/RARG/DLX5/INSIG2/HAS2/PRRX1/RUNX2/HOXB2/MMP14/CITED2/LTBP3/CTNNB1/SFRP4/PDGFRA/TMEM119/COL1A1/SERPINH1/COMP/MMP2	CD146+ NES- MSCs	GO_BP	3.17.0
GO:0045926	negative regulation of growth	110	0.348844	1.33904	0.0461372	0.25208	0.21411	1010	tags=23%, list=14%, signal=20%	GREM1/NDUFA13/NPPB/RACK1/RGS4/MT2A/DAB2/INHBA/PHB/MT1E/IGFBP5/CDKN1A/DDX3X/CCDC85B/SPART/SPAG9/SMARCA4/DCBLD2/YY1/BDKRB1/RBBP7/TOMM70/TCHP/PNPT1/NRP1	CD146+ NES- MSCs	GO_BP	3.17.0
GO:0033993	response to lipid	365	-0.279275	-1.23908	0.0463405	0.25208	0.21411	792	tags=15%, list=11%, signal=14%	AHR/KLF4/CRLS1/PCK2/RARG/IRS1/SNAI2/INSIG2/PLPP1/EGLN2/SCD/ZFP36/FIBIN/CAV1/MGST1/LY96/SERPINF1/NR4A1/FBXO32/PCNA/LBH/PAM/HNRNPA0/WNT5A/ZFP36L2/CTNNB1/STC2/SLIT3/RHOA/RWDD1/CEBPB/ZFP36L1/LOX/FOSB/ERRFI1/ENG/ARPC1B/PTGDS/MIF/RPL27/COL1A1/VCAM1/ID3/PDGFRB/DDIT4/CRYAB/NQO1/IGFBP7/FOS/MMP2/LOXL1/RPL13A/GPX1/IGFBP2/CYP1B1/PENK	CD146+ NES- MSCs	GO_BP	3.17.0
GO:0032925	regulation of activin receptor signaling pathway	11	0.635042	1.50132	0.0469445	0.253704	0.21549	166	tags=18%, list=2%, signal=18%	FSTL3/FST	CD146+ NES- MSCs	GO_BP	3.17.0
GO:1990845	adaptive thermogenesis	56	-0.431397	-1.45092	0.0469957	0.253704	0.21549	877	tags=34%, list=12%, signal=30%	OGT/ADIPOR1/DECR1/MFAP2/SCD/CAV1/LGR4/PDGFC/ADAMTS5/LEPR/RHEB/G0S2/SLC25A5/CEBPB/NPR3/LAMA4/ID1/GJA1/ATF4	CD146+ NES- MSCs	GO_BP	3.17.0
GO:0031110	regulation of microtubule polymerization or depolymerization	48	0.430076	1.427	0.0469637	0.253704	0.21549	1899	tags=42%, list=26%, signal=31%	TPX2/CKAP2/DCTN1/AKAP9/RAC1/NAV3/MAP1S/FKBP4/HDGFL3/MAP1B/ARL2/SLAIN2/CKAP5/APC/NUMA1/TBCD/CLIP1/CAMSAP2/DRG1/GIT1	CD146+ NES- MSCs	GO_BP	3.17.0
GO:0048259	regulation of receptor-mediated endocytosis	54	0.416594	1.41382	0.0469896	0.253704	0.21549	803	tags=20%, list=11%, signal=18%	GREM1/DKK1/SERPINE1/DAB2/ANXA2/AP2M1/EFNB2/RAC1/ATXN2/AAK1/ANKRD13A	CD146+ NES- MSCs	GO_BP	3.17.0
GO:0043525	positive regulation of neuron apoptotic process	26	-0.536126	-1.53896	0.0472474	0.254029	0.215765	365	tags=19%, list=5%, signal=18%	CTNNB1/RHOA/ATF4/NQO1/NUPR1	CD146+ NES- MSCs	GO_BP	3.17.0
GO:0010762	regulation of fibroblast migration	22	0.530118	1.48704	0.0474137	0.254029	0.215765	687	tags=36%, list=9%, signal=33%	THBS1/AKAP12/CORO1C/ACTA2/RAC1/ITGB1/SLC8A1/FGF2	CD146+ NES- MSCs	GO_BP	3.17.0
GO:0009394	2'-deoxyribonucleotide metabolic process	26	0.507149	1.47747	0.0471625	0.254029	0.215765	923	tags=31%, list=13%, signal=27%	UPP1/DPYD/DTYMK/GUK1/TYMP/NT5C/RRM2/NTHL1	CD146+ NES- MSCs	GO_BP	3.17.0
GO:0071363	cellular response to growth factor stimulus	319	-0.285818	-1.25044	0.0474187	0.254029	0.215765	744	tags=17%, list=10%, signal=16%	FOXC1/SNAI2/DLX5/SDCBP/HAS2/FZD1/ZFP36/CAV1/GAS1/VASN/RUNX2/NR4A1/HSPB1/CITED2/NBL1/PDCD6/WNT5A/NREP/CTSK/LTBP3/SCUBE3/ZFP36L2/CTNNB1/GREM2/FBN1/HAS1/FSTL1/DDR2/SFRP4/PGF/PDGFRA/ITGB5/ZFP36L1/LTBP1/EGR1/LOX/GAS6/ERRFI1/ENG/EEF1A1/ID1/COL1A1/VCAM1/PDGFRB/DDIT4/FGF7/COMP/FOS/HTRA1/LTBP2/COL1A2/DCN/PENK	CD146+ NES- MSCs	GO_BP	3.17.0
GO:0009896	positive regulation of catabolic process	274	0.289115	1.24839	0.0472151	0.254029	0.215765	1512	tags=28%, list=21%, signal=23%	NDUFA13/ELOB/CD81/EZR/PSMC3/RACK1/HNRNPU/GABARAP/VCP/DAB2/HNRNPD/MSN/PSMC1/NOP53/APP/AURKA/SH3RF1/PLK2/STUB1/ROCK1/NRDC/DDA1/PSMC5/IER3/CDC20/ENDOG/SUPT5H/PLK1/HSP90AA1/OPTN/TMEM259/PSMC4/IGF2BP1/MDM2/SPTLC2/ZC3H18/SH3GLB1/ROCK2/PIK3C2A/LARP1/MTDH/BAX/PNPT1/RDX/CSNK2A1/PIP4K2A/USP5/DDRGK1/BCAP31/TUT4/KHSRP/SYNCRIP/VDAC1/SLC4A4/VPS28/YBX1/PAFAH1B2/UPF1/NUB1/SGTA/HSF1/NSF/TNFAIP3/CDK16/DHX9/CSDE1/H…	CD146+ NES- MSCs	GO_BP	3.17.0
GO:0040007	growth	399	0.270946	1.21489	0.0474044	0.254029	0.215765	1135	tags=22%, list=16%, signal=20%	GREM1/SELENOM/NDUFA13/CD81/EZR/BASP1/CYBA/PLEC/NPPB/PTX3/RACK1/MACF1/IQGAP1/RGS4/NRP2/EIF4G2/HSP90AB1/MT2A/EIF4G1/DAB2/SGK1/MTPN/VCL/GOLGA4/INHBA/BDNF/APP/TAF10/PHB/AURKA/ASPM/MT1E/EXT1/EIF2AK4/IGFBP5/PRMT2/CDKN1A/PHLDA2/DDX3X/CCDC85B/ATAD3A/SPART/TRIM28/SPAG9/SMARCA4/DCBLD2/HSP90AA1/TKT/HBEGF/NIN/SELENON/ADARB1/PTPN11/YY1/ANXA6/HDGFL2/ITGB1/FGF2/ITGA4/MAP1B/ERCC2/BDKRB1/MAPKAP1/RBBP7/AKAP13/PTPN…	CD146+ NES- MSCs	GO_BP	3.17.0
GO:0071305	cellular response to vitamin D	10	-0.692731	-1.59689	0.0486791	0.256206	0.217614	6	tags=20%, list=0%, signal=20%	SNAI2/PENK	CD146+ NES- MSCs	GO_BP	3.17.0
GO:0010939	regulation of necrotic cell death	20	-0.575439	-1.55552	0.0486362	0.256206	0.217614	913	tags=45%, list=12%, signal=39%	TSPO/SLC6A6/ARHGEF2/OGT/ATG9A/CAV1/DDR2/BNIP3/NUPR1	CD146+ NES- MSCs	GO_BP	3.17.0
GO:0051262	protein tetramerization	32	-0.504513	-1.51309	0.0486552	0.256206	0.217614	400	tags=12%, list=5%, signal=12%	SHMT2/KRT10/B2M/ALDOA	CD146+ NES- MSCs	GO_BP	3.17.0
GO:0140747	regulation of ncRNA transcription	16	0.576758	1.49956	0.0480693	0.256206	0.217614	2046	tags=56%, list=28%, signal=41%	NCL/NOP53/PWP1/SMARCA4/WDR82/MYBL1/MEPCE/NOL11/ZNF143	CD146+ NES- MSCs	GO_BP	3.17.0
GO:0043931	ossification involved in bone maturation	11	0.63356	1.49782	0.0483987	0.256206	0.217614	312	tags=27%, list=4%, signal=26%	GREM1/RFLNB/EXT1	CD146+ NES- MSCs	GO_BP	3.17.0
GO:0048799	animal organ maturation	11	0.63356	1.49782	0.0483987	0.256206	0.217614	312	tags=27%, list=4%, signal=26%	GREM1/RFLNB/EXT1	CD146+ NES- MSCs	GO_BP	3.17.0
GO:0070977	bone maturation	11	0.63356	1.49782	0.0483987	0.256206	0.217614	312	tags=27%, list=4%, signal=26%	GREM1/RFLNB/EXT1	CD146+ NES- MSCs	GO_BP	3.17.0
GO:0014812	muscle cell migration	41	-0.469825	-1.4846	0.0485746	0.256206	0.217614	430	tags=17%, list=6%, signal=16%	PLAU/DDR2/RHOA/PDGFRB/LRP1/IGFBP3/CYP1B1	CD146+ NES- MSCs	GO_BP	3.17.0
GO:0006022	aminoglycan metabolic process	49	-0.447343	-1.46573	0.0481668	0.256206	0.217614	791	tags=29%, list=11%, signal=26%	GALNT5/HEXB/IL1B/DSE/CHST12/FOXC1/HAS2/UGDH/HEXA/HAS1/CHI3L1/PDGFRB/BGN/DCN	CD146+ NES- MSCs	GO_BP	3.17.0
GO:0006637	acyl-CoA metabolic process	33	0.472843	1.45364	0.04837	0.256206	0.217614	2493	tags=52%, list=34%, signal=34%	SLC25A1/ELOVL1/ACSL4/PDHA1/GPAT4/ELOVL6/ACOT7/HSD17B12/DIP2A/PPT1/DGAT1/ACLY/NUDT8/SUCLG1/ACOT9/TECR/OGDH	CD146+ NES- MSCs	GO_BP	3.17.0
GO:0035383	thioester metabolic process	33	0.472843	1.45364	0.04837	0.256206	0.217614	2493	tags=52%, list=34%, signal=34%	SLC25A1/ELOVL1/ACSL4/PDHA1/GPAT4/ELOVL6/ACOT7/HSD17B12/DIP2A/PPT1/DGAT1/ACLY/NUDT8/SUCLG1/ACOT9/TECR/OGDH	CD146+ NES- MSCs	GO_BP	3.17.0
GO:0050670	regulation of lymphocyte proliferation	70	-0.403977	-1.41785	0.0484665	0.256206	0.217614	365	tags=14%, list=5%, signal=14%	CTNNB1/CBLB/RPS3/CEBPB/IGF2/LGALS3/MIF/VCAM1/HLA-A/IGFBP2	CD146+ NES- MSCs	GO_BP	3.17.0
GO:0019318	hexose metabolic process	94	-0.375064	-1.38489	0.0483416	0.256206	0.217614	413	tags=14%, list=6%, signal=13%	ADIPOR1/PCK2/PGM1/IRS1/SERP1/LEPR/B4GALT1/NNMT/IGF2/ATF4/IGFBP3/IGFBP4/ALDOA	CD146+ NES- MSCs	GO_BP	3.17.0
GO:0008285	negative regulation of cell population proliferation	296	-0.290008	-1.25811	0.0479496	0.256206	0.217614	827	tags=16%, list=11%, signal=15%	PRKRA/FAP/KLF4/TP53I11/RARG/SNAI2/PLPP1/COPS8/PRDX4/PTN/CDKN2C/CAV1/ZNF503/HMOX1/SERPINF1/NDRG1/PHF14/CDKN2A/MAGED1/CSNK2B/CITED2/DUSP1/WNT5A/ATRAID/CTNNB1/CBLB/B4GALT1/SLIT3/RHOA/BTG1/SFRP4/CEBPB/EFEMP2/NPR3/SOX4/FBLN1/PTGDS/FTH1/PTGES/B2M/IGFBP7/IGFBP6/SPARC/IGFBP3/SERPINE2/NUPR1/CYP1B1	CD146+ NES- MSCs	GO_BP	3.17.0
GO:0046466	membrane lipid catabolic process	14	-0.633945	-1.58067	0.0488519	0.256794	0.218114	1046	tags=36%, list=14%, signal=31%	HEXB/SMPD1/ENPP2/HEXA/CYP1B1	CD146+ NES- MSCs	GO_BP	3.17.0
GO:0007622	rhythmic behavior	12	-0.661086	-1.58963	0.0493789	0.256949	0.218246	212	tags=58%, list=3%, signal=57%	SRD5A1/PTEN/MTA1/TP53/EGR1/ID2/PTGDS	CD146+ NES- MSCs	GO_BP	3.17.0
GO:0048512	circadian behavior	12	-0.661086	-1.58963	0.0493789	0.256949	0.218246	212	tags=58%, list=3%, signal=57%	SRD5A1/PTEN/MTA1/TP53/EGR1/ID2/PTGDS	CD146+ NES- MSCs	GO_BP	3.17.0
GO:0010165	response to X-ray	11	0.632844	1.49613	0.0489975	0.256949	0.218246	336	tags=27%, list=5%, signal=26%	CCND1/XRCC5/XRCC6	CD146+ NES- MSCs	GO_BP	3.17.0
GO:2000249	regulation of actin cytoskeleton reorganization	23	0.522245	1.47933	0.0494322	0.256949	0.218246	1018	tags=35%, list=14%, signal=30%	ARHGDIA/HRAS/PHPT1/ABL2/TJP1/DAPK3/NRP1/CDC42	CD146+ NES- MSCs	GO_BP	3.17.0
GO:0046683	response to organophosphorus	47	-0.451088	-1.4647	0.0492754	0.256949	0.218246	219	tags=23%, list=3%, signal=23%	SOD1/RAP1A/AHR/CRLS1/NDUFS4/ZFP36L1/FOSB/COL1A1/FOS/CYP1B1/PENK	CD146+ NES- MSCs	GO_BP	3.17.0
GO:0010257	NADH dehydrogenase complex assembly	48	0.42771	1.41915	0.0494092	0.256949	0.218246	1338	tags=33%, list=18%, signal=27%	NDUFA13/MT-ND5/NDUFAF8/MT-ND1/NDUFA11/MT-ND4/DMAC1/NDUFS8/NDUFS7/NDUFB7/NDUFB10/MT-ND6/NDUFA10/DMAC2/NDUFB9/NDUFB8	CD146+ NES- MSCs	GO_BP	3.17.0
GO:0032981	mitochondrial respiratory chain complex I assembly	48	0.42771	1.41915	0.0494092	0.256949	0.218246	1338	tags=33%, list=18%, signal=27%	NDUFA13/MT-ND5/NDUFAF8/MT-ND1/NDUFA11/MT-ND4/DMAC1/NDUFS8/NDUFS7/NDUFB7/NDUFB10/MT-ND6/NDUFA10/DMAC2/NDUFB9/NDUFB8	CD146+ NES- MSCs	GO_BP	3.17.0
GO:1900180	regulation of protein localization to nucleus	80	0.375014	1.36691	0.0491347	0.256949	0.218246	1891	tags=40%, list=26%, signal=30%	TFRC/CCT3/DKC1/CCT5/FLNA/LMNA/TRIM28/PIN1/PLK1/IPO5/HSP90AA1/CCT7/PTGS2/TPR/NOLC1/CCT6A/CCT8/ATP13A2/CTNNA1/BMP4/ECT2/NF2/PARK7/RBM22/PARP1/JUP/CCT4/CD2AP/PKIG/ZPR1/MEPCE/GSK3B	CD146+ NES- MSCs	GO_BP	3.17.0
GO:0035966	response to topologically incorrect protein	100	0.354832	1.34248	0.0492057	0.256949	0.218246	1549	tags=31%, list=21%, signal=25%	CCND1/HSPA8/RACK1/THBS1/HSPD1/VCP/HSP90AB1/HSPH1/SELENOS/DNAJA1/STUB1/HSPA4/PPP1R15A/HSP90AA1/OPTN/UFD1/CREB3/DNAJC10/DNAJB1/HSPA5/BAX/DDRGK1/CREB3L1/HSF1/BOK/SDF2L1/PTPN1/VAPB/DAXX/FAF2/NFE2L2	CD146+ NES- MSCs	GO_BP	3.17.0
GO:0006805	xenobiotic metabolic process	26	-0.532811	-1.52945	0.0498722	0.2586	0.219648	361	tags=15%, list=5%, signal=15%	EPHX1/VKORC1/NQO1/CYP1B1	CD146+ NES- MSCs	GO_BP	3.17.0
GO:0030033	microvillus assembly	10	0.646531	1.49111	0.0498729	0.2586	0.219648	2053	tags=70%, list=28%, signal=50%	EZR/TNIK/FXYD5/FSCN1/ATP8B1/RAPGEF2/SLC9A3R1	CD146+ NES- MSCs	GO_BP	3.17.0
GO:0031330	negative regulation of cellular catabolic process	132	0.333714	1.31544	0.0499955	0.258916	0.219917	1310	tags=29%, list=18%, signal=24%	HNRNPAB/ATP2B4/HNRNPU/EIF4G2/HSP90AB1/EIF4G1/HNRNPD/NOP53/PBK/ROCK1/LRPPRC/TENT5A/GIPC1/DKC1/ANXA2/USP14/THRAP3/IGF2BP2/IGF2BP1/GOLGA2/CSNK2A2/LARP1/TAF15/USP7/MFSD2A/CSNK2A1/DDRGK1/SMARCC1/SYNCRIP/PHF20L1/USP36/DFFA/YBX1/PHAX/SGTA/DHX9/CSDE1/TLK2	CD146+ NES- MSCs	GO_BP	3.17.0
GO:1902229	regulation of intrinsic apoptotic signaling pathway in response to DNA damage	23	-0.551838	-1.5409	0.0501482	0.259307	0.220249	738	tags=30%, list=10%, signal=27%	SNAI2/CD74/TAF9/TPT1/RPS3/MIF/CXCL12	CD146+ NES- MSCs	GO_BP	3.17.0
GO:0090305	nucleic acid phosphodiester bond hydrolysis	117	0.341949	1.32456	0.0501945	0.259307	0.220249	2732	tags=49%, list=37%, signal=31%	TRIR/POLR2I/NOP14/ENDOG/BOP1/TSR1/NHP2/DDX1/RRP36/INTS11/REXO4/G3BP1/RPS21/NCBP2/PNPT1/BMS1/REXO1/EXOSC4/RRS1/SND1/UTP20/POP5/PNKP/EXOSC10/DICER1/ERI3/ELAC2/EXOSC2/MARF1/FCF1/ENDOD1/LAS1L/PNRC2/ISG20L2/POP4/DIS3/CNOT1/XRN2/RPP25/PELO/USB1/SMG6/POP1/DROSHA/CPSF3/TSNAX/TBL3/CNOT7/APTX/RNASEH1/CPSF2/NOL9/AEN/CNOT2/C11orf80/AGO2/TDP1	CD146+ NES- MSCs	GO_BP	3.17.0
GO:1902903	regulation of supramolecular fiber organization	185	0.310788	1.28283	0.0503882	0.259988	0.220827	1460	tags=35%, list=20%, signal=29%	SYNPO2/HSPA8/TPX2/SPTBN1/SPTAN1/CKAP2/RGS4/LIMA1/TPM1/DCTN1/MTPN/PAK2/LIMCH1/APP/ROCK1/CDC42EP2/ARHGAP18/WDR1/FLNA/AKAP9/RAC1/TJP1/NAV3/SORBS3/MAP1S/FKBP4/DSTN/HDGFL3/MAP1B/MYADM/PHLDB2/ROCK2/FLII/AKAP13/DAPK3/PPFIA1/TMOD3/CYFIP1/ARPC5L/ARL2/CTTN/SLAIN2/ARPC5/RDX/NRP1/CKAP5/CDC42/ADD1/WASHC4/TRIM27/WASHC2A/KIRREL1/COLGALT1/PFDN1/WASHC2C/APC/TRIOBP/NUMA1/ARPC2/EPS8/NF2/SWAP70/PARK7/ARFGEF1/TBCD	CD146+ NES- MSCs	GO_BP	3.17.0
GO:0060547	negative regulation of necrotic cell death	10	-0.689422	-1.58926	0.0508544	0.260254	0.221053	1129	tags=50%, list=15%, signal=42%	RBCK1/ARHGEF2/CAV1/DDR2/NUPR1	CD146+ NES- MSCs	GO_BP	3.17.0
GO:0048841	regulation of axon extension involved in axon guidance	11	-0.672532	-1.58683	0.0510469	0.260254	0.221053	443	tags=18%, list=6%, signal=17%	WNT5A/CXCL12	CD146+ NES- MSCs	GO_BP	3.17.0
GO:0019748	secondary metabolic process	18	-0.59068	-1.55778	0.051129	0.260254	0.221053	1105	tags=50%, list=15%, signal=43%	AKR1B1/AKR1C3/AKR7A2/ARL1/DDT/PAM/SLC7A11/WNT5A/CYP1B1	CD146+ NES- MSCs	GO_BP	3.17.0
GO:0042698	ovulation cycle	33	-0.497348	-1.50203	0.0511151	0.260254	0.221053	716	tags=33%, list=10%, signal=30%	HAS2/PTN/SERPINF1/CA12/PCNA/PAM/SLIT3/PDGFRA/EGR1/MMP2/CYP1B1	CD146+ NES- MSCs	GO_BP	3.17.0
GO:0070841	inclusion body assembly	15	0.582655	1.49034	0.0508586	0.260254	0.221053	1572	tags=53%, list=21%, signal=42%	VCP/SACS/PSMC5/DNAJB1/HSF1/BAG5/CDC34/TRIM37	CD146+ NES- MSCs	GO_BP	3.17.0
GO:0051231	spindle elongation	10	0.645258	1.48817	0.0510328	0.260254	0.221053	1503	tags=70%, list=21%, signal=56%	KIF23/KIF4A/CDCA8/KIF11/INCENP/NUMA1/BIRC5	CD146+ NES- MSCs	GO_BP	3.17.0
GO:0006220	pyrimidine nucleotide metabolic process	30	0.484059	1.45813	0.0511413	0.260254	0.221053	1135	tags=33%, list=16%, signal=28%	UPP1/CTPS1/DPYD/NME1/DTYMK/NME4/TYMP/NT5C/NTHL1/NME6	CD146+ NES- MSCs	GO_BP	3.17.0
GO:0043502	regulation of muscle adaptation	36	0.460006	1.44027	0.0509921	0.260254	0.221053	955	tags=31%, list=13%, signal=27%	ATP2B4/RGS4/MTPN/ROCK1/IGFBP5/HAND2/LMNA/SELENON/YY1/ROCK2/TOMM70	CD146+ NES- MSCs	GO_BP	3.17.0
GO:0032206	positive regulation of telomere maintenance	47	0.428451	1.41621	0.0508163	0.260254	0.221053	2436	tags=55%, list=33%, signal=37%	HNRNPD/CCT3/XRCC5/DKC1/CCT5/CCT7/TFPT/YY1/RUVBL2/CCT6A/CCT8/RUVBL1/PPP1R10/HNRNPA2B1/PNKP/DHX36/CCT4/TERF2IP/TERF2/GNL3/NBN/CCT2/MAP3K4/TCP1/INO80E/UCHL5	CD146+ NES- MSCs	GO_BP	3.17.0
GO:0002758	innate immune response-activating signaling pathway	67	0.391236	1.3813	0.0511832	0.260254	0.221053	2160	tags=39%, list=30%, signal=28%	CYBA/HSPD1/NOP53/PAK2/PHB/NPLOC4/DDX3X/IRAK1/ERBIN/UFD1/IRF3/RIOK3/OTULIN/USP15/TNFAIP3/ANKRD17/PUM1/FLOT1/TNIP2/ITCH/EP300/RPS6KA3/PJA2/HMGB1/GPS2/TNIP1	CD146+ NES- MSCs	GO_BP	3.17.0
GO:0060491	regulation of cell projection assembly	95	0.358515	1.34572	0.0506238	0.260254	0.221053	1730	tags=35%, list=24%, signal=27%	HRAS/MAP4/ANLN/CDC42EP2/CORO1C/RAC1/HSP90AA1/MYO10/ACTR3/FXR1/CYFIP1/FSCN1/DEF8/TCHP/RDX/NRP1/CDC42/FAM98A/ACTR2/AGRN/MIEN1/HTT/APC/ARPC2/EPS8/AKIRIN1/ENTR1/SYNE2/PLEK2/CCDC88A/ATP8B1/EPS8L2/CDC42EP1	CD146+ NES- MSCs	GO_BP	3.17.0
GO:0120032	regulation of plasma membrane bounded cell projection assembly	95	0.358515	1.34572	0.0506238	0.260254	0.221053	1730	tags=35%, list=24%, signal=27%	HRAS/MAP4/ANLN/CDC42EP2/CORO1C/RAC1/HSP90AA1/MYO10/ACTR3/FXR1/CYFIP1/FSCN1/DEF8/TCHP/RDX/NRP1/CDC42/FAM98A/ACTR2/AGRN/MIEN1/HTT/APC/ARPC2/EPS8/AKIRIN1/ENTR1/SYNE2/PLEK2/CCDC88A/ATP8B1/EPS8L2/CDC42EP1	CD146+ NES- MSCs	GO_BP	3.17.0
GO:0032956	regulation of actin cytoskeleton organization	165	0.31674	1.28825	0.0513455	0.260763	0.221485	1444	tags=33%, list=20%, signal=27%	SYNPO2/ARHGDIA/SPTBN1/IQGAP1/SPTAN1/RGS4/LIMA1/HRAS/PHPT1/TPM1/MTPN/PAK2/LIMCH1/SLC4A2/ABL2/ROCK1/CDC42EP2/ARHGAP18/WDR1/FLNA/RAC1/TJP1/SORBS3/DSTN/MYADM/PHLDB2/ROCK2/FLII/AKAP13/DAPK3/PPFIA1/TMOD3/CYFIP1/FSCN1/ARPC5L/CTTN/ARPC5/RDX/NRP1/CDC42/ADD1/WASHC4/TRIM27/WASHC2A/KIRREL1/BST1/WASHC2C/TRIOBP/ARPC2/ECT2/PDGFA/EPS8/NF2/SWAP70/ARFGEF1	CD146+ NES- MSCs	GO_BP	3.17.0
GO:0039531	regulation of viral-induced cytoplasmic pattern recognition receptor signaling pathway	22	0.525818	1.47498	0.051586	0.261044	0.221723	1526	tags=50%, list=21%, signal=40%	NOP53/NPLOC4/DDX3X/ERBIN/UFD1/RIOK3/USP15/TNFAIP3/ANKRD17/PUM1/FLOT1	CD146+ NES- MSCs	GO_BP	3.17.0
GO:0022600	digestive system process	25	0.507877	1.46597	0.0514918	0.261044	0.221723	1240	tags=32%, list=17%, signal=27%	EZR/LIMA1/OXTR/SGK1/ACO1/TYMP/STK39/UGCG	CD146+ NES- MSCs	GO_BP	3.17.0
GO:0031214	biomineral tissue development	61	-0.41708	-1.42591	0.0516109	0.261044	0.221723	679	tags=26%, list=9%, signal=24%	PTN/LGR4/FAM20A/LTBP3/ATRAID/DDR2/ANKH/CEBPB/LOX/TMEM119/GAS6/COL1A1/ATF4/COMP/SRGN/COL1A2	CD146+ NES- MSCs	GO_BP	3.17.0
GO:0007006	mitochondrial membrane organization	67	0.390868	1.38	0.0516493	0.261044	0.221723	1115	tags=28%, list=15%, signal=24%	NDUFA13/NMT1/TIMM13/ATP5IF1/TIMM10/HSPA4/UQCC3/IER3/HSP90AA1/CHCHD10/TIMM8B/IMMT/TOMM40/HEBP2/MTX1/BAX/TOMM70/SPG7/BCL2L1	CD146+ NES- MSCs	GO_BP	3.17.0
GO:0045668	negative regulation of osteoblast differentiation	16	0.572197	1.4877	0.0519584	0.261975	0.222515	435	tags=25%, list=6%, signal=24%	GREM1/CRIM1/IGFBP5/HAND2	CD146+ NES- MSCs	GO_BP	3.17.0
GO:0000381	regulation of alternative mRNA splicing, via spliceosome	31	0.478197	1.45146	0.0519373	0.261975	0.222515	1765	tags=48%, list=24%, signal=37%	RBMX/HNRNPU/KHDRBS1/THRAP3/PUF60/RBM8A/YTHDC1/FXR1/PTBP1/SMU1/ZBTB7A/RBM25/DDX17/KHDRBS3/HNRNPL	CD146+ NES- MSCs	GO_BP	3.17.0
GO:0090183	regulation of kidney development	12	0.616842	1.49122	0.0520547	0.262146	0.22266	46	tags=17%, list=1%, signal=17%	GREM1/BASP1	CD146+ NES- MSCs	GO_BP	3.17.0
GO:0014074	response to purine-containing compound	50	-0.440894	-1.45061	0.0521844	0.262484	0.222947	219	tags=12%, list=3%, signal=12%	ZFP36L1/FOSB/COL1A1/FOS/CYP1B1/PENK	CD146+ NES- MSCs	GO_BP	3.17.0
GO:0030521	androgen receptor signaling pathway	29	0.48719	1.45555	0.0524353	0.262489	0.222951	2159	tags=62%, list=29%, signal=44%	DAB2/NCOR2/PHB/DNAJA1/PRMT2/SMARCA4/PKN1/FKBP4/PARK7/DAXX/ZBTB7A/DDX17/FOXP1/KDM1A/TMF1/EP300/UBE3A/HDAC1	CD146+ NES- MSCs	GO_BP	3.17.0
GO:0061982	meiosis I cell cycle process	42	0.440336	1.42376	0.0523259	0.262489	0.222951	1355	tags=29%, list=19%, signal=23%	TOP2A/CENPX/AURKA/RAD21/PLK1/PSMD13/PTTG1/C9orf78/P3H4/CDC25B/MYBL1/TRIP13	CD146+ NES- MSCs	GO_BP	3.17.0
GO:0045861	negative regulation of proteolysis	129	-0.344284	-1.33922	0.0522965	0.262489	0.222951	726	tags=21%, list=10%, signal=19%	SDCBP/CSTB/CSTA/PEBP1/CAMLG/GAS1/SERPINF1/TAF9/NR4A1/CST6/TMED10/LXN/TMEM98/PLAU/GABARAPL2/EIF3H/LAMTOR5/SERPING1/RPS7/RPL23/GAS6/SERPINH1/LRP1/CRYAB/COL6A3/SERPINE2/GPX1	CD146+ NES- MSCs	GO_BP	3.17.0
GO:0065004	protein-DNA complex assembly	101	0.352049	1.33364	0.0523822	0.262489	0.222951	2113	tags=36%, list=29%, signal=26%	SET/CENPX/CENPF/TAF10/SMARCA5/DLGAP5/UBTF/SMARCA4/CENPE/NAP1L4/SUPT16H/HJURP/HP1BP3/SSRP1/MED29/DNAJC9/GRWD1/RBBP4/NPM1/POLR1E/BDP1/DAXX/RSF1/MED16/MED25/BAZ1A/CENPV/MED15/TSPYL4/KAT6A/MED24/CENPT/TAF1B/SPTY2D1/CDT1/HMGB1	CD146+ NES- MSCs	GO_BP	3.17.0
GO:1903076	regulation of protein localization to plasma membrane	55	0.410469	1.39838	0.0525007	0.262504	0.222964	1115	tags=27%, list=15%, signal=23%	SQSTM1/EZR/SPTBN1/RACK1/ITGA3/ATP2B4/DAB2/LYPD1/AP2M1/ITGB1/VTI1B/PPFIA1/EGFR/CLTC/BCL2L1	CD146+ NES- MSCs	GO_BP	3.17.0
GO:0071345	cellular response to cytokine stimulus	327	0.278824	1.22654	0.0526786	0.26308	0.223453	1391	tags=27%, list=19%, signal=23%	KRT18/KRT8/NDUFA13/ANKRD1/RBMX/CYBA/NCL/ISG15/ACTN4/MYO1C/SRM/PFKP/CDC37/THBS1/HNRNPU/HSPD1/NRP2/FLNB/TFRC/HSP90AB1/MT2A/ATP5F1B/ZYX/PHB/AKAP12/SMARCA5/EXT1/XRCC5/GIPC1/CDC42EP2/PRPF8/EIF5A/PXDN/TRIM44/STIP1/IRAK1/MME/SYNGR1/HDGF/PTPN11/YY1/GFER/ERBIN/ACTR3/TCIRG1/ITGA4/COMMD7/GSDME/TPR/IRF3/PPP2CB/JAK1/HSPA5/MYBL2/ADAM23/DAPK3/GSTP1/BCLAF1/ZC3H15/MAT2A/OTULIN/PNPT1/CD44/CDC42/UBE2G2/PAFAH1B1/UBE…	CD146+ NES- MSCs	GO_BP	3.17.0
GO:0070301	cellular response to hydrogen peroxide	54	-0.430445	-1.43771	0.0531114	0.263754	0.224025	522	tags=22%, list=7%, signal=21%	CAT/IL6/CDK1/PCNA/RHOB/PYCR1/DDR2/RPS3/BNIP3/TXN/NQO1/CYP1B1	CD146+ NES- MSCs	GO_BP	3.17.0
GO:0007094	mitotic spindle assembly checkpoint signaling	35	0.461789	1.43725	0.0531275	0.263754	0.224025	1528	tags=43%, list=21%, signal=34%	CENPF/CCNB1/CDC20/PLK1/SPDL1/DYNC1LI1/IK/TPR/BUB1B/CDCA8/INCENP/APC/TRIP13/BIRC5/BUB1	CD146+ NES- MSCs	GO_BP	3.17.0
GO:0031577	spindle checkpoint signaling	35	0.461789	1.43725	0.0531275	0.263754	0.224025	1528	tags=43%, list=21%, signal=34%	CENPF/CCNB1/CDC20/PLK1/SPDL1/DYNC1LI1/IK/TPR/BUB1B/CDCA8/INCENP/APC/TRIP13/BIRC5/BUB1	CD146+ NES- MSCs	GO_BP	3.17.0
GO:0071173	spindle assembly checkpoint signaling	35	0.461789	1.43725	0.0531275	0.263754	0.224025	1528	tags=43%, list=21%, signal=34%	CENPF/CCNB1/CDC20/PLK1/SPDL1/DYNC1LI1/IK/TPR/BUB1B/CDCA8/INCENP/APC/TRIP13/BIRC5/BUB1	CD146+ NES- MSCs	GO_BP	3.17.0
GO:0071174	mitotic spindle checkpoint signaling	35	0.461789	1.43725	0.0531275	0.263754	0.224025	1528	tags=43%, list=21%, signal=34%	CENPF/CCNB1/CDC20/PLK1/SPDL1/DYNC1LI1/IK/TPR/BUB1B/CDCA8/INCENP/APC/TRIP13/BIRC5/BUB1	CD146+ NES- MSCs	GO_BP	3.17.0
GO:0031114	regulation of microtubule depolymerization	17	0.56157	1.48154	0.0533391	0.264491	0.224652	754	tags=35%, list=10%, signal=32%	TPX2/CKAP2/NAV3/MAP1S/HDGFL3/MAP1B	CD146+ NES- MSCs	GO_BP	3.17.0
GO:0061572	actin filament bundle organization	77	0.375363	1.35937	0.0534177	0.264569	0.224718	1031	tags=31%, list=14%, signal=27%	EZR/SYNPO2/LIMA1/PLS3/ACTN1/RFLNB/TPM1/ZYX/PAK2/LIMCH1/ROCK1/FLNA/RAC1/TJP1/SORBS3/PHLDB2/ROCK2/PPFIA1/FSCN1/HSP90B1/RDX/NRP1/CDC42/ADD1	CD146+ NES- MSCs	GO_BP	3.17.0
GO:0090502	RNA phosphodiester bond hydrolysis, endonucleolytic	41	0.442066	1.42248	0.0537244	0.265189	0.225245	2714	tags=61%, list=37%, signal=39%	NOP14/ENDOG/BOP1/TSR1/INTS11/RPS21/BMS1/RRS1/SND1/UTP20/POP5/DICER1/ELAC2/FCF1/POP4/RPP25/SMG6/POP1/DROSHA/CPSF3/TSNAX/TBL3/RNASEH1/NOL9/AGO2	CD146+ NES- MSCs	GO_BP	3.17.0
GO:0043401	steroid hormone mediated signaling pathway	67	0.389256	1.37431	0.0537827	0.265189	0.225245	2692	tags=61%, list=37%, signal=39%	DAB2/NCOR2/PHB/DNAJA1/PRMT2/SMARCA4/YWHAH/PKN1/FKBP4/CALR/STRN3/DDX54/DDRGK1/BMP4/PARK7/DAXX/PARP1/ZBTB7A/DDX17/VPS18/FOXP1/KDM1A/TMF1/BRCA1/CNOT9/CARM1/EP300/CNOT1/RBFOX2/CLOCK/UBE3A/HDAC1/SAFB/PTGES3/NEDD4/PGRMC2/NCOA4/NR3C1/RNF6/CNOT2/UBR5	CD146+ NES- MSCs	GO_BP	3.17.0
GO:1901654	response to ketone	92	-0.373332	-1.3738	0.0538586	0.265189	0.225245	913	tags=25%, list=12%, signal=22%	TSPO/ABHD2/CDK4/AHR/PCK2/FIBIN/CAV1/SERPINF1/CKB/FBXO32/PCNA/SLIT3/RWDD1/FOSB/GAS6/ERRFI1/RPL27/DDIT4/NQO1/POSTN/IGFBP7/FOS/CYP1B1	CD146+ NES- MSCs	GO_BP	3.17.0
GO:0030308	negative regulation of cell growth	86	0.364847	1.34663	0.053806	0.265189	0.225245	1010	tags=24%, list=14%, signal=21%	GREM1/NDUFA13/NPPB/RACK1/RGS4/DAB2/INHBA/PHB/CDKN1A/DDX3X/CCDC85B/SPART/SPAG9/SMARCA4/DCBLD2/YY1/BDKRB1/RBBP7/TOMM70/TCHP/NRP1	CD146+ NES- MSCs	GO_BP	3.17.0
GO:0040013	negative regulation of locomotion	152	-0.330083	-1.3151	0.0537005	0.265189	0.225245	693	tags=17%, list=9%, signal=16%	PFN2/DDT/SVBP/CD74/CYGB/PTPRG/HMOX1/SERPINF1/CLIC4/CSNK2B/RHOB/CITED2/NBL1/DUSP1/WNT5A/HAS1/RHOA/ENG/FBLN1/GJA1/MIF/LRP1/CXCL12/IGFBP3/DCN/CYP1B1	CD146+ NES- MSCs	GO_BP	3.17.0
GO:2000106	regulation of leukocyte apoptotic process	35	-0.486211	-1.4877	0.0541667	0.265198	0.225252	657	tags=26%, list=9%, signal=24%	CD74/TSC22D3/CDKN2A/SLC7A11/WNT5A/GAS6/LGALS3/MIF/CXCL12	CD146+ NES- MSCs	GO_BP	3.17.0
GO:0061615	glycolytic process through fructose-6-phosphate	10	0.641692	1.47995	0.0542394	0.265198	0.225252	1208	tags=50%, list=17%, signal=42%	PFKP/HK1/PKM/GALK1/ENO1	CD146+ NES- MSCs	GO_BP	3.17.0
GO:0061620	glycolytic process through glucose-6-phosphate	10	0.641692	1.47995	0.0542394	0.265198	0.225252	1208	tags=50%, list=17%, signal=42%	PFKP/HK1/PKM/GALK1/ENO1	CD146+ NES- MSCs	GO_BP	3.17.0
GO:0002204	somatic recombination of immunoglobulin genes involved in immune response	23	0.517709	1.46648	0.0541567	0.265198	0.225252	2489	tags=57%, list=34%, signal=37%	HSPD1/TFRC/SUPT6H/NSD2/RIF1/SHLD2/SWAP70/MSH6/MAD2L2/NBN/TP53BP1/EXOSC6/KMT5B	CD146+ NES- MSCs	GO_BP	3.17.0
GO:0002208	somatic diversification of immunoglobulins involved in immune response	23	0.517709	1.46648	0.0541567	0.265198	0.225252	2489	tags=57%, list=34%, signal=37%	HSPD1/TFRC/SUPT6H/NSD2/RIF1/SHLD2/SWAP70/MSH6/MAD2L2/NBN/TP53BP1/EXOSC6/KMT5B	CD146+ NES- MSCs	GO_BP	3.17.0
GO:0045190	isotype switching	23	0.517709	1.46648	0.0541567	0.265198	0.225252	2489	tags=57%, list=34%, signal=37%	HSPD1/TFRC/SUPT6H/NSD2/RIF1/SHLD2/SWAP70/MSH6/MAD2L2/NBN/TP53BP1/EXOSC6/KMT5B	CD146+ NES- MSCs	GO_BP	3.17.0
GO:0046456	icosanoid biosynthetic process	20	-0.567246	-1.53338	0.0545984	0.266643	0.22648	1102	tags=45%, list=15%, signal=38%	CBR1/AKR1C3/IL1B/CD74/PTGIS/PTGDS/MGST3/MIF/PTGES	CD146+ NES- MSCs	GO_BP	3.17.0
GO:2000146	negative regulation of cell motility	142	-0.334361	-1.31995	0.0547602	0.267123	0.226887	693	tags=18%, list=9%, signal=16%	PFN2/DDT/SVBP/CD74/CYGB/PTPRG/HMOX1/SERPINF1/CLIC4/CSNK2B/RHOB/CITED2/NBL1/DUSP1/HAS1/RHOA/ENG/FBLN1/GJA1/MIF/LRP1/CXCL12/IGFBP3/DCN/CYP1B1	CD146+ NES- MSCs	GO_BP	3.17.0
GO:0030901	midbrain development	37	0.45314	1.42715	0.0552871	0.269381	0.228805	1172	tags=41%, list=16%, signal=34%	BASP1/DKK1/ATP5PF/WLS/YWHAE/ATP5PB/YWHAH/CALM1/FGF2/MBP/GNB4/HSPA5/MAPKAP1/CDC42/COX6B1	CD146+ NES- MSCs	GO_BP	3.17.0
GO:0006977	DNA damage response, signal transduction by p53 class mediator resulting in cell cycle arrest	11	0.625765	1.47939	0.0556012	0.269708	0.229083	864	tags=36%, list=12%, signal=32%	PLK2/CDKN1A/MDM2/GTSE1	CD146+ NES- MSCs	GO_BP	3.17.0
GO:0019083	viral transcription	22	0.52163	1.46323	0.0554964	0.269708	0.229083	2247	tags=59%, list=31%, signal=41%	PSMC3/HMGA2/SMARCA4/RRP1B/TRIM27/DHX9/RSF1/JUN/EP300/TRIM8/HDAC1/CHD1/SNW1	CD146+ NES- MSCs	GO_BP	3.17.0
GO:0010833	telomere maintenance via telomere lengthening	54	0.410113	1.39182	0.0556112	0.269708	0.229083	2576	tags=57%, list=35%, signal=37%	HNRNPU/HSP90AB1/CCT3/XRCC5/DKC1/CCT5/HSP90AA1/CCT7/NHP2/GNL3L/CCT6A/CCT8/HNRNPA2B1/PNKP/EXOSC10/DHX36/PARP1/CCT4/TERF2IP/TERF2/RFC1/TEN1/HNRNPC/CCT2/SMG6/PTGES3/MAP3K4/TENT4B/TCP1/AURKB/NAT10	CD146+ NES- MSCs	GO_BP	3.17.0
GO:0009100	glycoprotein metabolic process	173	-0.320091	-1.29966	0.055598	0.269708	0.229083	904	tags=17%, list=12%, signal=15%	SULF2/OGT/NCSTN/RNF5/DSE/CHST12/UGDH/CTSL/HEXA/ITM2C/SERP1/DPM1/DAD1/ST6GALNAC6/KRTCAP2/RAMP1/ITM2B/CTNNB1/C1GALT1/RAB1A/TMEM258/B4GALT1/OSTC/GALNT1/OST4/TMEM59/CYTL1/BGN/DCN	CD146+ NES- MSCs	GO_BP	3.17.0
GO:0050671	positive regulation of lymphocyte proliferation	43	-0.457084	-1.45801	0.0559243	0.270178	0.229482	265	tags=14%, list=4%, signal=14%	RPS3/IGF2/MIF/VCAM1/HLA-A/IGFBP2	CD146+ NES- MSCs	GO_BP	3.17.0
GO:0071453	cellular response to oxygen levels	84	-0.380615	-1.37916	0.0558508	0.270178	0.229482	666	tags=24%, list=9%, signal=22%	EGLN2/CAV1/HMOX1/VASN/NDRG1/CHCHD2/SDHD/AK4/PTGIS/CITED2/STC2/FAM162A/DDR2/ZFP36L1/EGR1/BNIP3L/BNIP3/ATF4/MALAT1/FOS	CD146+ NES- MSCs	GO_BP	3.17.0
GO:0099504	synaptic vesicle cycle	76	0.374843	1.35505	0.0560244	0.270178	0.229482	1141	tags=22%, list=16%, signal=19%	AP2S1/CDH2/ARHGDIA/AP2B1/RAP1B/ROCK1/AP2M1/RAB3B/SCRN1/ATP6V1E1/ITSN1/ATP6V0D1/STX2/CYFIP1/SYT1/ATP6V1D/CANX	CD146+ NES- MSCs	GO_BP	3.17.0
GO:0051168	nuclear export	117	0.338923	1.31284	0.0560298	0.270178	0.229482	2122	tags=45%, list=29%, signal=33%	RANGAP1/EIF6/SUPT6H/YWHAE/KHDRBS1/RPS15/PTPN11/XPO1/CALR/RBM8A/YTHDC1/TPR/CSE1L/AKAP13/NCBP2/LSG1/WASHC4/SARNP/AGFG1/AKAP8L/PHAX/UPF1/SETD2/RRS1/FYTTD1/ABCE1/DHX9/DDX39A/NPM1/HNRNPA2B1/POM121C/POM121/PARK7/NUP62/RBM22/NCBP3/RANBP2/UHMK1/SRSF3/DDX19A/RANBP3/XPO6/GSK3B/SMG1/MDN1/SP100/NUP98/CASC3/NUP85/NUP88/LTV1/MALT1/NUP214	CD146+ NES- MSCs	GO_BP	3.17.0
GO:0034470	ncRNA processing	265	0.287894	1.23847	0.0559348	0.270178	0.229482	2465	tags=49%, list=34%, signal=34%	WDR43/FAM207A/PA2G4/IMP4/UTP11/NOP53/EIF6/NOP56/RPL7L1/DDX21/DKC1/DDX3X/NOP14/PWP1/BOP1/MTREX/PDCD11/RTRAF/TSR1/RPS15/GTPBP4/NHP2/SNU13/DDX1/MRTO4/PES1/PRKDC/RRP36/INTS11/REXO4/NOLC1/ERCC2/RIOK3/DDX54/CTU1/NSA2/RPS21/WDR46/NCBP2/NIFK/BMS1/SRRT/DDX10/TSR3/FTSJ3/DUS1L/FRG1/PELP1/TUT4/EXOSC4/USP36/FAM98A/RPL35/WBP11/ZNHIT6/EMG1/INTS1/RRS1/SRFBP1/UTP20/DDX56/ADAR/NOC4L/BMP4/POP5/HNRNPA2B1/DDX52/UTP14…	CD146+ NES- MSCs	GO_BP	3.17.0
GO:0006470	protein dephosphorylation	131	0.331084	1.30412	0.0562515	0.270936	0.230126	1492	tags=27%, list=20%, signal=22%	PHPT1/HSP90AB1/PPP1R7/ROCK1/PTPA/PPM1G/YWHAB/ITGA1/PIN1/YWHAE/PPP1R15A/NUAK1/GNAI2/ANKLE2/PTPN11/PTPRF/CALM1/NCEH1/PPP2CB/ROCK2/CDKN3/PPP1R12A/PPP6R1/PTPRA/PTPN12/HSP90B1/PTBP1/FBXW11/CDC25B/PPP5C/HTT/PTPN1/PPP1CA/SWAP70/TIMM50/PPP2R2A	CD146+ NES- MSCs	GO_BP	3.17.0
GO:0032727	positive regulation of interferon-alpha production	10	0.639505	1.47491	0.0563885	0.271285	0.230422	1511	tags=60%, list=21%, signal=48%	HSPD1/DDX3X/IRF3/SETD2/DHX9/DHX36	CD146+ NES- MSCs	GO_BP	3.17.0
GO:0046031	ADP metabolic process	43	-0.456503	-1.45616	0.0566313	0.272141	0.23115	168	tags=12%, list=2%, signal=11%	LDHA/DDIT4/AK1/NUPR1/ALDOA	CD146+ NES- MSCs	GO_BP	3.17.0
GO:1900271	regulation of long-term synaptic potentiation	17	0.558227	1.47272	0.0567736	0.272269	0.231258	501	tags=24%, list=7%, signal=22%	SQSTM1/APP/EIF2AK4/MME	CD146+ NES- MSCs	GO_BP	3.17.0
GO:0055080	monoatomic cation homeostasis	209	0.300739	1.26026	0.0567875	0.272269	0.231258	1317	tags=25%, list=18%, signal=21%	ATP6V0B/CYBA/NPPB/ATP2B4/ATOX1/GSTO1/THY1/TFRC/MT2A/ATP5F1B/TGM2/SLC4A2/APP/HMOX2/EXT1/DIAPH1/FIS1/ZNHIT1/FLNA/ACO1/YWHAE/GNAI2/SELENON/ANXA6/CALR/TCIRG1/SLC8A1/CALM1/FGF2/ATP13A3/IMMT/SLC39A7/NT5E/ATP6V0D1/KCNMA1/BDKRB1/EIF2AK1/BAX/HSP90B1/ATP13A2/SELENOK/ATP2B1/BCAP31/ATP1B3/ATP6V1D/NUBP1/SLC4A4/CCDC47/SCO1/ITPR2/BOK/AFG3L2/HTT	CD146+ NES- MSCs	GO_BP	3.17.0
GO:0034605	cellular response to heat	40	0.442164	1.41518	0.0569924	0.27294	0.231828	872	tags=30%, list=12%, signal=27%	THBS1/VCP/HSP90AB1/STUB1/YWHAE/IRAK1/HSP90AA1/PTGS2/TPR/DNAJB1/RBBP7/DNAJC7	CD146+ NES- MSCs	GO_BP	3.17.0
GO:0007204	positive regulation of cytosolic calcium ion concentration	35	0.458435	1.42682	0.0570878	0.273085	0.231951	1089	tags=29%, list=15%, signal=24%	SAA1/OXTR/ABL2/FIS1/CD55/SLC8A1/BDKRB1/BAX/BCAP31/SELENOT	CD146+ NES- MSCs	GO_BP	3.17.0
GO:0043628	regulatory ncRNA 3'-end processing	11	0.623768	1.47467	0.0575515	0.27499	0.233569	2405	tags=82%, list=33%, signal=55%	DKC1/RPS21/EXOSC4/EXOSC10/ERI3/EXOSC2/FBL/EXOSC6/TENT4B	CD146+ NES- MSCs	GO_BP	3.17.0
GO:0032944	regulation of mononuclear cell proliferation	72	-0.394049	-1.39015	0.0576437	0.275118	0.233678	365	tags=14%, list=5%, signal=13%	CTNNB1/CBLB/RPS3/CEBPB/IGF2/LGALS3/MIF/VCAM1/HLA-A/IGFBP2	CD146+ NES- MSCs	GO_BP	3.17.0
GO:0043173	nucleotide salvage	11	0.623472	1.47397	0.0577739	0.275141	0.233698	213	tags=18%, list=3%, signal=18%	UPP1/APRT	CD146+ NES- MSCs	GO_BP	3.17.0
GO:0043094	cellular metabolic compound salvage	17	0.557374	1.47047	0.0577797	0.275141	0.233698	281	tags=18%, list=4%, signal=17%	UPP1/APRT/PDXK	CD146+ NES- MSCs	GO_BP	3.17.0
GO:0006334	nucleosome assembly	34	0.461348	1.42668	0.0578568	0.275197	0.233745	2893	tags=71%, list=40%, signal=43%	SET/SMARCA5/NAP1L4/SUPT16H/HP1BP3/SSRP1/DNAJC9/GRWD1/RBBP4/NPM1/DAXX/RSF1/BAZ1A/TSPYL4/KAT6A/SPTY2D1/NASP/POLE3/CABIN1/SART3/UBN1/CHAF1A/ANP32B/BRD2	CD146+ NES- MSCs	GO_BP	3.17.0
GO:0006401	RNA catabolic process	169	0.312555	1.27515	0.0579668	0.275408	0.233924	2005	tags=34%, list=27%, signal=26%	HNRNPAB/SERBP1/TRIR/HNRNPU/HNRNPD/ROCK1/LRPPRC/TENT5A/DKC1/CARHSP1/MTREX/LSM7/NBDY/THRAP3/GSPT1/IGF2BP2/RBM8A/IGF2BP1/MRTO4/FXR1/ZC3H18/ROCK2/LARP1/ETF1/TAF15/NCBP2/PNPT1/WDR82/TUT4/KHSRP/EXOSC4/SYNCRIP/YBX1/PHAX/TBRG4/UPF1/SND1/DHX9/CSDE1/NPM1/RNASEH2C/EXOSC10/PUM1/DHX36/RBM10/DICER1/TUT7/ELAC2/ZC3H14/GIGYF2/ZPR1/EXOSC2/CNOT9/SMG1/CASC3/PNRC2/DIS3/CNOT1	CD146+ NES- MSCs	GO_BP	3.17.0
GO:0019320	hexose catabolic process	14	0.585383	1.47193	0.0581544	0.275509	0.23401	1208	tags=36%, list=17%, signal=30%	PFKP/HK1/PKM/GALK1/ENO1	CD146+ NES- MSCs	GO_BP	3.17.0
GO:1901983	regulation of protein acetylation	39	0.444473	1.41489	0.0581014	0.275509	0.23401	2315	tags=56%, list=32%, signal=39%	SET/DDX21/SMARCA5/DDX3X/SF3B1/RUVBL2/BAZ1B/GLYR1/DIP2A/PARK7/DEK/CHEK1/TERF2IP/MYBBP1A/BRCA1/GSK3B/NOC2L/MYOCD/ERCC6/IWS1/TAOK1/THAP7	CD146+ NES- MSCs	GO_BP	3.17.0
GO:0045786	negative regulation of cell cycle	213	0.298851	1.2551	0.0581849	0.275509	0.23401	1355	tags=24%, list=19%, signal=20%	CCND1/CENPF/MAP3K20/CCNB1/NR2F2/NOP53/INHBA/PLK2/SMARCA5/EIF2AK4/PRMT2/CDKN1A/RAD21/AVEN/IER3/CDC20/PLK1/NAA10/IPO5/AURKAIP1/BRD7/PTPN11/PTGS2/SPDL1/DYNC1LI1/IK/PRKDC/MDM2/TPR/GTSE1/BUB1B/CDCA8/TAOK3/WAPL/BAZ1B/MAPK12/NUBP1/USP47/NME6/IPO7/TP53BP2/BTG3/ATF5/APBB2/INCENP/VPS4A/TNFAIP3/APC/PPP1R10/NPM1/BMP4/TRIP13	CD146+ NES- MSCs	GO_BP	3.17.0
GO:0009135	purine nucleoside diphosphate metabolic process	50	-0.435617	-1.43325	0.058325	0.275551	0.234046	168	tags=10%, list=2%, signal=10%	LDHA/DDIT4/AK1/NUPR1/ALDOA	CD146+ NES- MSCs	GO_BP	3.17.0
GO:0009179	purine ribonucleoside diphosphate metabolic process	50	-0.435617	-1.43325	0.058325	0.275551	0.234046	168	tags=10%, list=2%, signal=10%	LDHA/DDIT4/AK1/NUPR1/ALDOA	CD146+ NES- MSCs	GO_BP	3.17.0
GO:0010769	regulation of cell morphogenesis involved in differentiation	17	0.555823	1.46638	0.059098	0.277827	0.235979	1511	tags=35%, list=21%, signal=28%	CUX1/DBN1/PRKDC/CAPRIN1/PAFAH1B1/DHX36	CD146+ NES- MSCs	GO_BP	3.17.0
GO:0010770	positive regulation of cell morphogenesis involved in differentiation	17	0.555823	1.46638	0.059098	0.277827	0.235979	1511	tags=35%, list=21%, signal=28%	CUX1/DBN1/PRKDC/CAPRIN1/PAFAH1B1/DHX36	CD146+ NES- MSCs	GO_BP	3.17.0
GO:0051058	negative regulation of small GTPase mediated signal transduction	28	0.486206	1.44106	0.0591132	0.277827	0.235979	2144	tags=43%, list=29%, signal=30%	ITGA3/ABL2/ITGB1/PPP2CB/MAPKAP1/KCTD10/NUP62/CD2AP/CUL3/HEG1/TGFB2/RABGEF1	CD146+ NES- MSCs	GO_BP	3.17.0
GO:0072666	establishment of protein localization to vacuole	34	0.460382	1.4237	0.0589171	0.277827	0.235979	3039	tags=68%, list=42%, signal=40%	HSPA8/SORT1/VPS53/VPS28/HGS/SCARB2/VPS4A/TNFAIP3/VPS13C/VPS41/SNF8/STAM/M6PR/PTPN23/CLU/AP3B1/NEDD4/NCOA4/AP3D1/VPS25/GNPTAB/VPS37B/ZFYVE16	CD146+ NES- MSCs	GO_BP	3.17.0
GO:0016072	rRNA metabolic process	200	0.302498	1.26043	0.0591375	0.277827	0.235979	2465	tags=52%, list=34%, signal=36%	CAVIN1/NCL/WDR43/TRIR/FAM207A/PA2G4/IMP4/UTP11/NOP53/EIF6/NOP56/RPL7L1/DDX21/DKC1/NOP14/PWP1/SMARCA4/BOP1/MTREX/PDCD11/TSR1/RPS15/GTPBP4/NHP2/SNU13/MRTO4/PES1/PRKDC/RRP36/REXO4/NOLC1/ERCC2/RIOK3/DDX54/NSA2/RPS21/WDR46/NIFK/BMS1/DDX10/TSR3/FTSJ3/FRG1/PELP1/EXOSC4/USP36/RPL35/WBP11/ZNHIT6/EMG1/RRS1/SRFBP1/UTP20/DDX56/NOC4L/GTF3C1/DDX52/POLR1E/UTP14A/TCOF1/EXOSC10/UTP18/EBNA1BP2/PPAN/RRP15/ERI3/HEAT…	CD146+ NES- MSCs	GO_BP	3.17.0
GO:0002526	acute inflammatory response	33	-0.487998	-1.4738	0.0595189	0.278684	0.236706	336	tags=18%, list=5%, signal=17%	B4GALT1/CEBPB/PTGES/VCAM1/FN1/NUPR1	CD146+ NES- MSCs	GO_BP	3.17.0
GO:0006353	DNA-templated transcription termination	14	0.583992	1.46843	0.059516	0.278684	0.236706	1412	tags=36%, list=19%, signal=29%	CAVIN1/POLR2A/WDR82/DHX9/TTF2	CD146+ NES- MSCs	GO_BP	3.17.0
GO:0097061	dendritic spine organization	33	0.46362	1.42528	0.0594306	0.278684	0.236706	1511	tags=30%, list=21%, signal=24%	ITGA3/DBN1/CAPRIN1/CTTN/CDC42/PAFAH1B1/CFL1/SIPA1L1/DIP2A/DHX36	CD146+ NES- MSCs	GO_BP	3.17.0
GO:0000768	syncytium formation by plasma membrane fusion	18	0.547034	1.46339	0.0597199	0.278693	0.236714	1759	tags=56%, list=24%, signal=42%	CD81/MYH9/EHD2/ITGB1/EHD1/SH3PXD2A/FLOT1/PLEKHO1/CAPN2/ADAM9	CD146+ NES- MSCs	GO_BP	3.17.0
GO:0140253	cell-cell fusion	18	0.547034	1.46339	0.0597199	0.278693	0.236714	1759	tags=56%, list=24%, signal=42%	CD81/MYH9/EHD2/ITGB1/EHD1/SH3PXD2A/FLOT1/PLEKHO1/CAPN2/ADAM9	CD146+ NES- MSCs	GO_BP	3.17.0
GO:0097305	response to alcohol	85	-0.377261	-1.36931	0.0596511	0.278693	0.236714	426	tags=15%, list=6%, signal=15%	CTSK/CTNNB1/SLIT3/RHOA/RPL15/FOSB/RPL27/VCAM1/NQO1/IGFBP7/FOS/CYP1B1/PENK	CD146+ NES- MSCs	GO_BP	3.17.0
GO:0035024	negative regulation of Rho protein signal transduction	14	0.583312	1.46672	0.0602572	0.280266	0.23805	1833	tags=43%, list=25%, signal=32%	ITGA3/ABL2/ITGB1/KCTD10/CUL3/HEG1	CD146+ NES- MSCs	GO_BP	3.17.0
GO:0080164	regulation of nitric oxide metabolic process	32	0.467031	1.42726	0.0602113	0.280266	0.23805	1100	tags=34%, list=15%, signal=29%	PTX3/ATP2B4/HSP90AB1/SELENOS/DDAH1/RAC1/HSP90AA1/PTGS2/ROCK2/ASL/KHSRP	CD146+ NES- MSCs	GO_BP	3.17.0
GO:0050801	monoatomic ion homeostasis	212	0.298245	1.25173	0.0602349	0.280266	0.23805	1209	tags=24%, list=17%, signal=21%	ATP6V0B/CYBA/NPPB/ATP2B4/ATOX1/GSTO1/THY1/TFRC/MT2A/ATP5F1B/TGM2/SLC4A2/APP/HMOX2/EXT1/DIAPH1/FIS1/ZNHIT1/FLNA/ACO1/YWHAE/GNAI2/SELENON/ANXA6/CALR/TCIRG1/SLC8A1/CALM1/FGF2/ATP13A3/IMMT/SLC39A7/NT5E/ATP6V0D1/KCNMA1/BDKRB1/EIF2AK1/BAX/HSP90B1/ATP13A2/SELENOK/ATP2B1/BCAP31/ATP1B3/ATP6V1D/NUBP1/SLC4A4/STK39/CCDC47/SCO1/ITPR2	CD146+ NES- MSCs	GO_BP	3.17.0
GO:1902373	negative regulation of mRNA catabolic process	38	0.445673	1.41142	0.0611678	0.283872	0.241114	1304	tags=34%, list=18%, signal=28%	HNRNPAB/HNRNPU/HNRNPD/TENT5A/THRAP3/IGF2BP2/IGF2BP1/LARP1/TAF15/SYNCRIP/YBX1/DHX9/CSDE1	CD146+ NES- MSCs	GO_BP	3.17.0
GO:0072698	protein localization to microtubule cytoskeleton	38	0.445666	1.4114	0.0611678	0.283872	0.241114	2206	tags=47%, list=30%, signal=33%	HNRNPU/AURKA/DIAPH1/PCM1/ABHD17A/GOLGB1/DCTN2/KIF20B/APC/NUMA1/NUDCD3/CSNK1D/NUP62/CEP350/GSK3B/HOOK3/TTK/SPAG5	CD146+ NES- MSCs	GO_BP	3.17.0
GO:0032755	positive regulation of interleukin-6 production	29	0.479501	1.43258	0.061283	0.284093	0.241301	1300	tags=31%, list=18%, signal=26%	CYBA/SPON2/HSPD1/APP/PTPN11/MBP/SELENOK/POU2F2/DHX9	CD146+ NES- MSCs	GO_BP	3.17.0
GO:0045948	positive regulation of translational initiation	19	0.536865	1.45546	0.0613819	0.284238	0.241424	835	tags=32%, list=11%, signal=28%	RPS6KB2/EIF2AK4/DDX3X/PPP1R15A/KHDRBS1/LARP1	CD146+ NES- MSCs	GO_BP	3.17.0
GO:0007369	gastrulation	87	-0.374075	-1.36337	0.0614544	0.28426	0.241443	520	tags=18%, list=7%, signal=17%	MMP14/ITGAV/DUSP1/WNT5A/CTNNB1/MKKS/ITGB5/COL8A1/GJA1/RPS6/COL5A1/COL12A1/COL6A1/MMP2/PLPP3/FN1	CD146+ NES- MSCs	GO_BP	3.17.0
GO:0046580	negative regulation of Ras protein signal transduction	25	0.498769	1.43968	0.0617234	0.284986	0.24206	2144	tags=44%, list=29%, signal=31%	ITGA3/ABL2/ITGB1/PPP2CB/MAPKAP1/KCTD10/NUP62/CUL3/HEG1/TGFB2/RABGEF1	CD146+ NES- MSCs	GO_BP	3.17.0
GO:0005996	monosaccharide metabolic process	110	-0.351894	-1.33463	0.061747	0.284986	0.24206	801	tags=21%, list=11%, signal=19%	PGK1/AKR1B1/AKT1/MDH1/HEXB/HK2/OGT/ADIPOR1/DSE/CHST12/PCK2/PGM1/IRS1/HEXA/SERP1/LEPR/B4GALT1/NNMT/IGF2/ATF4/IGFBP3/IGFBP4/ALDOA	CD146+ NES- MSCs	GO_BP	3.17.0
GO:0031047	RNA-mediated gene silencing	65	0.386705	1.35896	0.061942	0.285572	0.242558	2714	tags=58%, list=37%, signal=37%	EIF4G1/EIF6/DDX3X/FXR1/NCBP2/SRRT/TUT4/DDX6/SND1/DHX9/ADAR/MIR137HG/BMP4/HNRNPA2B1/SPOUT1/PUM1/ZC3H7A/SRSF3/DICER1/DDX17/TUT7/CENPV/MEG3/MARF1/CNOT9/ZNFX1/CNOT1/TNRC6A/SNIP1/DROSHA/TSNAX/EIF4E2/CNOT7/RAN/MOV10/HOXA10-AS/CNOT2/AGO2	CD146+ NES- MSCs	GO_BP	3.17.0
GO:1901989	positive regulation of cell cycle phase transition	63	0.389076	1.35968	0.0623713	0.287236	0.243971	1928	tags=40%, list=26%, signal=29%	CCND1/CCNB1/EIF4G1/APP/BRD4/DLGAP5/DDX3X/MDM2/RRM2/TMOD3/EGFR/RDX/DDRGK1/CDC25B/PPP1R10/NPM1/RRM1/ANKRD17/TBX2/CDC73/ANAPC5/CDC16/CUL3/MEPCE/VPS4B	CD146+ NES- MSCs	GO_BP	3.17.0
GO:0042102	positive regulation of T cell proliferation	31	-0.494378	-1.47164	0.062626	0.287274	0.244003	265	tags=16%, list=4%, signal=16%	RPS3/IGF2/VCAM1/HLA-A/IGFBP2	CD146+ NES- MSCs	GO_BP	3.17.0
GO:0045931	positive regulation of mitotic cell cycle	68	0.381792	1.35224	0.0625818	0.287274	0.244003	1928	tags=41%, list=26%, signal=31%	CCND1/CCNB1/EIF4G1/APP/BRD4/AURKA/DLGAP5/DDX3X/PTPN11/MDM2/RRM2/TMOD3/EGFR/RDX/PAFAH1B1/CDC25B/HSF1/PPP1R10/RRM1/ANKRD17/ANAPC5/SPHK1/USP22/CDC16/CUL3/MEPCE/SHB/VPS4B	CD146+ NES- MSCs	GO_BP	3.17.0
GO:0014706	striated muscle tissue development	102	0.346045	1.31296	0.0625124	0.287274	0.244003	687	tags=20%, list=9%, signal=18%	GREM1/ANKRD1/PLEC/NPPB/CENPF/DKK1/RGS4/HNRNPU/DSG2/TPM1/MTPN/PRMT1/EFNB2/LMNA/YY1/TBX3/CALR/ITGB1/SLC8A1/FGF2	CD146+ NES- MSCs	GO_BP	3.17.0
GO:0001775	cell activation	380	-0.271871	-1.21112	0.062653	0.287274	0.244003	657	tags=14%, list=9%, signal=14%	CD74/CYGB/CEBPG/CTSL/AZI2/CAV1/HBB/HMOX1/RUNX2/NDRG1/PHF14/MMP14/HSPB1/MT1X/SLC7A11/TMEM98/WNT5A/IRF2BP2/LEPR/ZFP36L2/CTNNB1/LAMP1/CBLB/GSN/SLC25A5/DDR2/S100A13/RHOA/EMP2/RPS3/MYL12A/CEBPB/KLF6/PDGFRA/ZFP36L1/EGR1/IGF2/SOX4/ID2/GAS6/LGALS3/PTGDS/MIF/RPS6/JUNB/VCAM1/PDGFRB/B2M/HLA-A/LRP1/COMP/FN1/SERPINE2/IGFBP2	CD146+ NES- MSCs	GO_BP	3.17.0
GO:0031113	regulation of microtubule polymerization	31	0.468986	1.4235	0.0628243	0.287745	0.244403	1899	tags=48%, list=26%, signal=36%	DCTN1/AKAP9/RAC1/NAV3/FKBP4/MAP1B/ARL2/SLAIN2/CKAP5/NUMA1/TBCD/CLIP1/CAMSAP2/DRG1/GIT1	CD146+ NES- MSCs	GO_BP	3.17.0
GO:0030203	glycosaminoglycan metabolic process	46	-0.4419	-1.42904	0.0632091	0.288563	0.245098	1091	tags=28%, list=15%, signal=24%	GALNT5/HEXB/IL1B/DSE/CHST12/FOXC1/HAS2/UGDH/HEXA/HAS1/PDGFRB/BGN/DCN	CD146+ NES- MSCs	GO_BP	3.17.0
GO:0071456	cellular response to hypoxia	68	-0.396075	-1.38138	0.0631179	0.288563	0.245098	666	tags=26%, list=9%, signal=24%	EGLN2/HMOX1/VASN/NDRG1/CHCHD2/SDHD/AK4/PTGIS/CITED2/STC2/FAM162A/DDR2/ZFP36L1/EGR1/BNIP3L/BNIP3/MALAT1/FOS	CD146+ NES- MSCs	GO_BP	3.17.0
GO:0051258	protein polymerization	138	0.324156	1.28552	0.0631497	0.288563	0.245098	1476	tags=35%, list=20%, signal=28%	TPX2/SPTBN1/SPTAN1/DCTN1/MTPN/UBE2S/DIAPH1/CDC42EP2/ARHGAP18/AKAP9/RAC1/NAV3/MSRB2/HSP90AA1/NIN/FKBP4/TUBGCP2/HDGFL3/ARPC4/MAP1B/GOLGA2/MYADM/DIAPH3/FLII/TMOD3/CYFIP1/ARPC5L/ARL2/CTTN/SLAIN2/ARPC5/CHMP3/RDX/CKAP5/ADD1/UBE2K/SPIRE1/KIRREL1/WASHC2C/INF2/TRIOBP/NUMA1/ARPC2/EPS8/CSNK1D/ARFGEF1/TBCD/DNM1L	CD146+ NES- MSCs	GO_BP	3.17.0
GO:0001676	long-chain fatty acid metabolic process	35	-0.477049	-1.45966	0.063582	0.289322	0.245742	574	tags=20%, list=8%, signal=19%	SCP2/PTGIS/PAM/EPHX1/PTGDS/GPX1/CYP1B1	CD146+ NES- MSCs	GO_BP	3.17.0
GO:0007043	cell-cell junction assembly	53	0.406722	1.37483	0.0634463	0.289322	0.245742	1636	tags=43%, list=22%, signal=34%	CDH2/TLN1/MYO1C/VCL/PAK2/ROCK1/WDR1/TJP1/CLDN11/ZNF703/ROCK2/FSCN1/ARL2/CDH13/CTNNA1/HDAC7/APC/ECT2/TBCD/PKP4/PIP5K1C/JUP/AFDN	CD146+ NES- MSCs	GO_BP	3.17.0
GO:0030324	lung development	75	-0.386102	-1.37147	0.0635681	0.289322	0.245742	647	tags=23%, list=9%, signal=21%	HSPB11/PHF14/MMP14/SLC7A11/WNT5A/LTBP3/CTNNB1/CRISPLD2/RCN3/CHI3L1/PDGFRA/LOX/ERRFI1/ADAMTS2/PDGFRB/FGF7/RPL13A	CD146+ NES- MSCs	GO_BP	3.17.0
GO:0007254	JNK cascade	68	0.380897	1.34907	0.063908	0.290491	0.246735	2659	tags=51%, list=36%, signal=33%	MAP3K20/HRAS/APP/DNAJA1/SH3RF1/PRMT1/TNIK/IRAK1/GPS1/GSTP1/EGFR/ZNF622/TAOK3/PAFAH1B1/RIPK1/SIRPA/DAXX/ITCH/GADD45B/MAP3K11/MINK1/PJA2/MAP4K3/HMGB1/ZMYND11/GPS2/ERCC6/TAOK1/AIDA/HIPK2/LTBR/NFKB1/MECOM/RB1CC1/MAP4K4	CD146+ NES- MSCs	GO_BP	3.17.0
GO:1903672	positive regulation of sprouting angiogenesis	11	0.617277	1.45932	0.064121	0.290655	0.246874	1952	tags=82%, list=27%, signal=60%	TJP1/PKM/FGF2/JAK1/JCAD/ITGA5/FGF1/JMJD8/BMPER	CD146+ NES- MSCs	GO_BP	3.17.0
GO:0071887	leukocyte apoptotic process	49	-0.433971	-1.42192	0.0641619	0.290655	0.246874	657	tags=22%, list=9%, signal=21%	CD74/CTSL/TSC22D3/CDKN2A/SLC7A11/WNT5A/GAS6/LGALS3/MIF/RPS6/CXCL12	CD146+ NES- MSCs	GO_BP	3.17.0
GO:0030323	respiratory tube development	76	-0.384492	-1.36855	0.064046	0.290655	0.246874	647	tags=22%, list=9%, signal=21%	HSPB11/PHF14/MMP14/SLC7A11/WNT5A/LTBP3/CTNNB1/CRISPLD2/RCN3/CHI3L1/PDGFRA/LOX/ERRFI1/ADAMTS2/PDGFRB/FGF7/RPL13A	CD146+ NES- MSCs	GO_BP	3.17.0
GO:0010469	regulation of signaling receptor activity	58	0.397006	1.36705	0.0642208	0.290655	0.246874	1066	tags=24%, list=15%, signal=21%	GREM1/GPRC5A/DKK1/SERPINE1/APP/PHLDA2/LYPD1/AKAP9/HBEGF/HOMER3/ITGB1/DLGAP4/NRP1/SNX6	CD146+ NES- MSCs	GO_BP	3.17.0
GO:0050982	detection of mechanical stimulus	13	-0.627654	-1.53794	0.0645747	0.290878	0.247064	365	tags=31%, list=5%, signal=29%	CTNNB1/MKKS/CXCL12/SERPINE2	CD146+ NES- MSCs	GO_BP	3.17.0
GO:0001895	retina homeostasis	16	-0.592997	-1.52305	0.0646057	0.290878	0.247064	1251	tags=56%, list=17%, signal=47%	VSTM4/CROCC/ACTG1/PRR4/DRAM2/SOD1/HSPB1/MKKS/B2M	CD146+ NES- MSCs	GO_BP	3.17.0
GO:0032924	activin receptor signaling pathway	16	0.559458	1.45458	0.0648875	0.290878	0.247064	246	tags=19%, list=3%, signal=18%	FSTL3/FST/INHBA	CD146+ NES- MSCs	GO_BP	3.17.0
GO:0035384	thioester biosynthetic process	17	0.550368	1.45199	0.065065	0.290878	0.247064	1533	tags=47%, list=21%, signal=37%	SLC25A1/ELOVL1/ACSL4/PDHA1/ELOVL6/HSD17B12/DIP2A/PPT1	CD146+ NES- MSCs	GO_BP	3.17.0
GO:0071616	acyl-CoA biosynthetic process	17	0.550368	1.45199	0.065065	0.290878	0.247064	1533	tags=47%, list=21%, signal=37%	SLC25A1/ELOVL1/ACSL4/PDHA1/ELOVL6/HSD17B12/DIP2A/PPT1	CD146+ NES- MSCs	GO_BP	3.17.0
GO:0060997	dendritic spine morphogenesis	21	0.519686	1.44327	0.0650208	0.290878	0.247064	1511	tags=38%, list=21%, signal=30%	DBN1/CAPRIN1/CDC42/PAFAH1B1/CFL1/SIPA1L1/DIP2A/DHX36	CD146+ NES- MSCs	GO_BP	3.17.0
GO:0009262	deoxyribonucleotide metabolic process	27	0.485821	1.42834	0.0651705	0.290878	0.247064	923	tags=30%, list=13%, signal=26%	UPP1/DPYD/DTYMK/GUK1/TYMP/NT5C/RRM2/NTHL1	CD146+ NES- MSCs	GO_BP	3.17.0
GO:0019692	deoxyribose phosphate metabolic process	27	0.485821	1.42834	0.0651705	0.290878	0.247064	923	tags=30%, list=13%, signal=26%	UPP1/DPYD/DTYMK/GUK1/TYMP/NT5C/RRM2/NTHL1	CD146+ NES- MSCs	GO_BP	3.17.0
GO:0032210	regulation of telomere maintenance via telomerase	36	0.449387	1.40702	0.0647976	0.290878	0.247064	2576	tags=61%, list=35%, signal=40%	HNRNPU/CCT3/XRCC5/DKC1/CCT5/CCT7/GNL3L/CCT6A/CCT8/PNKP/EXOSC10/CCT4/TERF2/TEN1/HNRNPC/CCT2/SMG6/MAP3K4/TENT4B/TCP1/AURKB/NAT10	CD146+ NES- MSCs	GO_BP	3.17.0
GO:0033209	tumor necrosis factor-mediated signaling pathway	40	0.4363	1.39642	0.0648455	0.290878	0.247064	1297	tags=32%, list=18%, signal=27%	KRT18/KRT8/ACTN4/EXT1/EIF5A/COMMD7/PPP2CB/GSTP1/OTULIN/UBE2K/NKIRAS2/RIPK1/TNFAIP3	CD146+ NES- MSCs	GO_BP	3.17.0
GO:0008088	axo-dendritic transport	44	0.426609	1.3915	0.0643793	0.290878	0.247064	2351	tags=52%, list=32%, signal=36%	HSPA8/HNRNPU/DYNC1H1/APP/BLOC1S1/UCHL1/DST/KIF4A/PAFAH1B1/SPG7/FBXW11/FLOT2/KIF1B/PURA/BLOC1S6/KIF5B/TERF2/MGARP/OPA1/RABGEF1/STAU1/AP3B1/KIF1C	CD146+ NES- MSCs	GO_BP	3.17.0
GO:0048660	regulation of smooth muscle cell proliferation	69	-0.393024	-1.37483	0.065066	0.290878	0.247064	365	tags=17%, list=5%, signal=17%	CTNNB1/NOTCH3/DDR2/RHOA/EFEMP2/NPR3/ID2/GJA1/PDGFRB/MMP2/ELN/IGFBP3	CD146+ NES- MSCs	GO_BP	3.17.0
GO:0016570	histone modification	264	0.285232	1.22648	0.0648308	0.290878	0.247064	2729	tags=45%, list=37%, signal=29%	SET/TGM2/NTMT1/TAF10/PHB/AURKA/DDX21/SMARCA5/NELFE/PRMT1/TRIP12/PRMT2/NSD3/LMNA/PKN1/SAP30BP/HUWE1/NSD2/SFPQ/SF3B1/RUVBL2/ASXL1/CHD4/CPA4/GATAD2A/RBBP7/RUVBL1/BOD1L1/USP7/RBBP4/OTUB1/BAZ1B/GLYR1/WDR82/PHF20L1/AKAP8L/USP36/RIF1/KMT2A/USP15/SETD2/SIN3B/LEO1/MBD3/PARK7/NSD1/DEK/RNF40/CDC73/TRIM37/CHEK1/PHF19/AKAP8/USP22/RPS6KA4/KDM1A/KAT6A/SF3B3/BRD8/MYBBP1A/PRDM2/BRCA1/SUZ12/EHMT1/UHRF1/MED24/NOC2L…	CD146+ NES- MSCs	GO_BP	3.17.0
GO:0048659	smooth muscle cell proliferation	70	-0.391489	-1.37402	0.0654049	0.291614	0.24769	365	tags=17%, list=5%, signal=16%	CTNNB1/NOTCH3/DDR2/RHOA/EFEMP2/NPR3/ID2/GJA1/PDGFRB/MMP2/ELN/IGFBP3	CD146+ NES- MSCs	GO_BP	3.17.0
GO:0045933	positive regulation of muscle contraction	14	0.577828	1.45293	0.0655831	0.291789	0.247838	1208	tags=50%, list=17%, signal=42%	GSTO1/OXTR/ITGA2/HSP90AA1/PTGS2/CTTN/ENO1	CD146+ NES- MSCs	GO_BP	3.17.0
GO:0090090	negative regulation of canonical Wnt signaling pathway	55	-0.417445	-1.39887	0.0655812	0.291789	0.247838	815	tags=25%, list=11%, signal=23%	DACT1/RBX1/SNAI2/FZD1/CAV1/WNT5A/CTNNB1/BICC1/SFRP4/EGR1/CTHRC1/IGFBP6/IGFBP4/IGFBP2	CD146+ NES- MSCs	GO_BP	3.17.0
GO:0030336	negative regulation of cell migration	137	-0.33206	-1.30323	0.0657033	0.292014	0.248029	693	tags=18%, list=9%, signal=16%	PFN2/DDT/SVBP/CD74/CYGB/PTPRG/HMOX1/SERPINF1/CLIC4/CSNK2B/RHOB/CITED2/NBL1/DUSP1/HAS1/RHOA/ENG/GJA1/MIF/LRP1/CXCL12/IGFBP3/DCN/CYP1B1	CD146+ NES- MSCs	GO_BP	3.17.0
GO:0009303	rRNA transcription	31	0.466476	1.41588	0.0659725	0.292901	0.248783	1429	tags=32%, list=20%, signal=26%	CAVIN1/NCL/NOP53/PWP1/SMARCA4/ERCC2/NIFK/GTF3C1/POLR1E/TCOF1	CD146+ NES- MSCs	GO_BP	3.17.0
GO:0006692	prostanoid metabolic process	19	-0.563572	-1.50412	0.0667955	0.292931	0.248808	1105	tags=53%, list=15%, signal=45%	AKR1B1/CBR1/AKR1C3/IL1B/CD74/PTGIS/TNFRSF1A/PTGDS/MIF/PTGES	CD146+ NES- MSCs	GO_BP	3.17.0
GO:0006693	prostaglandin metabolic process	19	-0.563572	-1.50412	0.0667955	0.292931	0.248808	1105	tags=53%, list=15%, signal=45%	AKR1B1/CBR1/AKR1C3/IL1B/CD74/PTGIS/TNFRSF1A/PTGDS/MIF/PTGES	CD146+ NES- MSCs	GO_BP	3.17.0
GO:0090050	positive regulation of cell migration involved in sprouting angiogenesis	16	0.558342	1.45167	0.0662703	0.292931	0.248808	1342	tags=50%, list=18%, signal=41%	PLK2/PTGS2/FGF2/PIK3C2A/NRP1/JCAD/HDAC7/FOXC2	CD146+ NES- MSCs	GO_BP	3.17.0
GO:0042659	regulation of cell fate specification	16	0.557891	1.4505	0.0668407	0.292931	0.248808	1007	tags=44%, list=14%, signal=38%	DKK1/LMO4/FGF2/CHD4/GATAD2A/RBBP7/RBBP4	CD146+ NES- MSCs	GO_BP	3.17.0
GO:0000478	endonucleolytic cleavage involved in rRNA processing	15	0.566719	1.44958	0.0668392	0.292931	0.248808	1296	tags=47%, list=18%, signal=38%	NOP14/BOP1/TSR1/RPS21/BMS1/RRS1/UTP20	CD146+ NES- MSCs	GO_BP	3.17.0
GO:0000479	endonucleolytic cleavage of tricistronic rRNA transcript (SSU-rRNA, 5.8S rRNA, LSU-rRNA)	15	0.566719	1.44958	0.0668392	0.292931	0.248808	1296	tags=47%, list=18%, signal=38%	NOP14/BOP1/TSR1/RPS21/BMS1/RRS1/UTP20	CD146+ NES- MSCs	GO_BP	3.17.0
GO:0032946	positive regulation of mononuclear cell proliferation	45	-0.441551	-1.42222	0.0668062	0.292931	0.248808	265	tags=13%, list=4%, signal=13%	RPS3/IGF2/MIF/VCAM1/HLA-A/IGFBP2	CD146+ NES- MSCs	GO_BP	3.17.0
GO:0035282	segmentation	30	0.470131	1.41617	0.0669447	0.292931	0.248808	1342	tags=30%, list=18%, signal=25%	BASP1/DKK1/NRP2/TAF10/TBX3/PRKDC/NRP1/BMP4/FOXC2	CD146+ NES- MSCs	GO_BP	3.17.0
GO:0045069	regulation of viral genome replication	38	0.442381	1.401	0.0665144	0.292931	0.248808	835	tags=24%, list=11%, signal=21%	TOP2A/ISG15/HMGA2/ILF3/DDX3X/TRIM28/ADARB1/SRPK1/LARP1	CD146+ NES- MSCs	GO_BP	3.17.0
GO:0051216	cartilage development	82	-0.375288	-1.35397	0.0668336	0.292931	0.248808	922	tags=26%, list=13%, signal=23%	SATB2/SULF2/THBS3/MGP/RARG/SNAI2/PRRX1/RUNX2/WNT5A/CTSK/LTBP3/CTNNB1/CHI3L1/MKKS/EFEMP1/COL1A1/SERPINH1/CYTL1/COMP/TGFBI/BGN	CD146+ NES- MSCs	GO_BP	3.17.0
GO:1904375	regulation of protein localization to cell periphery	73	0.372503	1.33575	0.0668858	0.292931	0.248808	1115	tags=23%, list=15%, signal=20%	SQSTM1/EZR/SPTBN1/RACK1/ITGA3/ATP2B4/HRAS/DAB2/LYPD1/AP2M1/PLK1/ITGB1/VTI1B/PPFIA1/EGFR/CLTC/BCL2L1	CD146+ NES- MSCs	GO_BP	3.17.0
GO:0071897	DNA biosynthetic process	114	0.335757	1.29568	0.0662972	0.292931	0.248808	876	tags=19%, list=12%, signal=17%	GREM1/ANKRD1/CENPF/HNRNPU/VCP/HSP90AB1/HNRNPD/PHB/CCT3/XRCC5/DKC1/CCT5/CDKN1A/HSP90AA1/CCT7/GFER/FAAP20/NHP2/FGF2/GNL3L/CCT6A/CCT8	CD146+ NES- MSCs	GO_BP	3.17.0
GO:0018209	peptidyl-serine modification	147	0.318013	1.27293	0.0669557	0.292931	0.248808	1522	tags=31%, list=21%, signal=25%	RACK1/DKK1/ATP2B4/MAP3K20/TFRC/HSP90AB1/EIF4G1/MAP2K2/SGK1/PAK2/NTMT1/BDNF/APP/AURKA/PLK2/PBK/ROCK1/PWP1/AKAP9/PLK1/HSP90AA1/PKN1/PTGS2/PRKDC/CSNK2A2/ROCK2/TOP1/MAPKAP1/BAX/GALNT2/EGFR/CSNK2A1/CD44/MAPK12/STK39/BCAR3/RIPK1/TLK2/HGF/CSNK1D/GRK2/PARK7/NSD1/MARK2/UHMK1	CD146+ NES- MSCs	GO_BP	3.17.0
GO:0019058	viral life cycle	154	0.314835	1.26893	0.0665801	0.292931	0.248808	1518	tags=30%, list=21%, signal=24%	TOP2A/CD81/HSPA8/ISG15/HMGA2/PTX3/VCP/TFRC/HSP90AB1/NECTIN2/PHB/ITGA2/ILF3/EIF2AK4/DDX3X/EFNB2/TRIM28/ADARB1/SRPK1/CD55/DPP4/NMT2/ITGB1/KPNA2/LARP1/PVR/LGALS1/EGFR/CHMP3/KPNA3/NRP1/VPS28/CD46/DDX6/SCARB2/VPS4A/DDX56/ADAR/IFIT1/JPT2/GRK2/DEK/SLC52A2/ITGA5/VAPB/CCNK	CD146+ NES- MSCs	GO_BP	3.17.0
GO:0055070	copper ion homeostasis	12	0.601882	1.45506	0.0670966	0.292937	0.248813	250	tags=25%, list=3%, signal=24%	ATOX1/MT2A/APP	CD146+ NES- MSCs	GO_BP	3.17.0
GO:0060338	regulation of type I interferon-mediated signaling pathway	21	0.51782	1.43808	0.0670767	0.292937	0.248813	1361	tags=38%, list=19%, signal=31%	ISG15/CDC37/PTPN11/IRF3/UBE2K/ADAR/TRIM56/PTPN1	CD146+ NES- MSCs	GO_BP	3.17.0
GO:0044380	protein localization to cytoskeleton	40	0.434596	1.39096	0.0672209	0.293175	0.249015	2206	tags=45%, list=30%, signal=32%	HNRNPU/AURKA/DIAPH1/PCM1/ABHD17A/GOLGB1/DCTN2/KIF20B/APC/NUMA1/NUDCD3/CSNK1D/NUP62/CEP350/GSK3B/HOOK3/TTK/SPAG5	CD146+ NES- MSCs	GO_BP	3.17.0
GO:0019080	viral gene expression	57	0.396746	1.3609	0.0673316	0.293354	0.249167	2247	tags=53%, list=31%, signal=37%	PSMC3/HMGA2/EIF3B/EIF3A/EIF3G/EIF2AK4/PRMT1/SMARCA4/ATG12/PTBP1/RRP1B/TRIM27/CANX/SPCS3/DHX9/CSDE1/MAN2A1/RSF1/MGAT4B/DENR/CSNK1A1/MCTS1/JUN/GSK3A/GSK3B/EP300/TRIM8/HDAC1/CHD1/SNW1	CD146+ NES- MSCs	GO_BP	3.17.0
GO:0043500	muscle adaptation	43	0.426957	1.38619	0.0674359	0.293504	0.249294	1091	tags=30%, list=15%, signal=26%	CYBA/ATP2B4/RGS4/MTPN/ROCK1/IGFBP5/HAND2/LMNA/SELENON/YY1/ROCK2/TOMM70/GATA6	CD146+ NES- MSCs	GO_BP	3.17.0
GO:0006165	nucleoside diphosphate phosphorylation	46	-0.438253	-1.41724	0.0675974	0.293902	0.249632	168	tags=11%, list=2%, signal=11%	LDHA/DDIT4/AK1/NUPR1/ALDOA	CD146+ NES- MSCs	GO_BP	3.17.0
GO:0016197	endosomal transport	136	0.323185	1.27924	0.0679272	0.29503	0.250591	2451	tags=44%, list=33%, signal=30%	SQSTM1/VCP/DCTN1/BLOC1S1/CORO1C/SORT1/SPAG9/EHD2/SNX8/EHD1/ITSN1/TINAGL1/VTI1B/ERC1/RAB8A/USP7/CHMP3/EVI5/VPS53/PLEKHJ1/WASHC4/SNX6/CLTC/TRIM27/VPS28/WASHC2A/HGS/RAB14/WASHC2C/VPS4A/PLEKHA3/STX12/EEA1/EHD4/ENTR1/GBF1/ARHGAP1/ATP6AP1/WASHC5/MICALL1/ANKRD50/VPS4B/GOSR1/CCDC93/SNF8/TRAPPC10/ARFRP1/VPS26A/STAM/PTPN23/VPS35L/WASHC3/KIAA1109/TBC1D10B/PREPL/RHOBTB3/VPS26C/CHMP6/EIPR1/VAMP3	CD146+ NES- MSCs	GO_BP	3.17.0
GO:0003044	regulation of systemic arterial blood pressure mediated by a chemical signal	11	0.613244	1.44979	0.0683125	0.295898	0.251328	517	tags=36%, list=7%, signal=34%	CYBA/OXTR/TPM1/ECE1	CD146+ NES- MSCs	GO_BP	3.17.0
GO:0045943	positive regulation of transcription by RNA polymerase I	27	0.483108	1.42036	0.0683816	0.295898	0.251328	634	tags=30%, list=9%, signal=27%	NCL/WDR43/DDX21/SMARCA5/UBTF/PWP1/SMARCA4/SF3B1	CD146+ NES- MSCs	GO_BP	3.17.0
GO:0003300	cardiac muscle hypertrophy	38	0.441146	1.39708	0.0684088	0.295898	0.251328	1943	tags=50%, list=27%, signal=37%	ATP2B4/RGS4/MTPN/PAK2/ROCK1/HAND2/LMNA/YY1/ROCK2/AKAP13/TOMM70/GATA6/G6PD/ATP2A2/PARP1/FOXP1/GSK3A/RAP1GDS1/MEF2A	CD146+ NES- MSCs	GO_BP	3.17.0
GO:0007498	mesoderm development	50	0.409925	1.37006	0.068373	0.295898	0.251328	664	tags=24%, list=9%, signal=22%	TXNRD1/HMGA2/DKK1/ITGA3/MESD/INHBA/TAF10/ITGA2/EXT1/WLS/TBX3/ITGB1	CD146+ NES- MSCs	GO_BP	3.17.0
GO:0009410	response to xenobiotic stimulus	158	-0.320219	-1.28418	0.0685891	0.296258	0.251634	365	tags=22%, list=5%, signal=21%	SLC1A3/IL1B/TGFBR2/EMX2/TSPO/CAT/CDK4/UBE2B/SMPD1/SOD1/AHR/FZD1/CDK1/DAD1/HMOX1/PCNA/PAM/CTNNB1/EPHX1/RHOA/PGF/NNMT/LOX/VKORC1/FOSB/GAS6/ENG/COL1A1/NQO1/FOS/MMP2/GPX1/IGFBP2/CYP1B1	CD146+ NES- MSCs	GO_BP	3.17.0
GO:0097193	intrinsic apoptotic signaling pathway	167	-0.315992	-1.27698	0.0686332	0.296258	0.251634	369	tags=13%, list=5%, signal=13%	CD74/CAV1/HMOX1/TAF9/HSPB1/TNFRSF1A/TRIB3/TPT1/HERPUD1/RPS7/HINT1/RPS3/CEBPB/BNIP3/CRIP1/MIF/DDIT4/ATF4/CXCL12/GPX1/NUPR1/CYP1B1	CD146+ NES- MSCs	GO_BP	3.17.0
GO:0006939	smooth muscle contraction	41	0.431002	1.38688	0.0687424	0.296425	0.251775	1269	tags=41%, list=17%, signal=34%	ATP2B4/SMTN/OXTR/ITGA2/ROCK1/PTGS2/TBX3/SLC8A1/ROCK2/CNN1/KCNMA1/PIK3C2A/DAPK3/CTTN/ATP2B1/PRKG1/APBB2	CD146+ NES- MSCs	GO_BP	3.17.0
GO:0006282	regulation of DNA repair	138	0.321648	1.27558	0.0688709	0.296675	0.251988	1889	tags=33%, list=26%, signal=25%	HMGA2/TAF10/SMARCD1/TRIP12/IER3/TRIM28/SMARCA4/MGMT/TFPT/BRD7/YY1/NSD2/HDGFL2/RUVBL2/PRKDC/SMCHD1/FOXM1/RUVBL1/EGFR/BCL7A/OTUB1/SMARCC1/RIF1/SPIRE1/ACTR2/SETD2/HSF1/DHX9/SHLD2/RNF169/PNKP/DEK/CYREN/FBH1/PARP1/SMARCD3/CHEK1/ARID1B/USP22/TERF2IP/KDM1A/TERF2/SF3B3/BRD8/BRCA1/MAD2L2	CD146+ NES- MSCs	GO_BP	3.17.0
GO:0090330	regulation of platelet aggregation	10	-0.667971	-1.53981	0.0693447	0.298275	0.253347	16	tags=20%, list=0%, signal=20%	IL6/SERPINE2	CD146+ NES- MSCs	GO_BP	3.17.0
GO:0043065	positive regulation of apoptotic process	245	-0.292054	-1.23938	0.0693844	0.298275	0.253347	653	tags=18%, list=9%, signal=17%	IL6/NOTCH2/TPD52L1/SMPD1/SOD1/PRKRA/FAP/RARG/CALHM2/CTSL/ITM2C/CAV1/HMOX1/CDKN2A/NR4A1/MAGED1/PTGIS/TNFRSF1A/RHOB/WNT5A/CTSK/CTNNB1/G0S2/B4GALT1/GSN/RPS7/FAM162A/RHOA/BTG1/SFRP4/RPS3/BNIP3L/SOX4/BNIP3/RPS6/ID3/CTSD/PDGFRB/ATF4/NQO1/MMP2/HTRA1/IGFBP3/NUPR1/CYP1B1	CD146+ NES- MSCs	GO_BP	3.17.0
GO:0000082	G1/S transition of mitotic cell cycle	125	0.328244	1.28366	0.0694823	0.29839	0.253445	1790	tags=32%, list=24%, signal=25%	CCND1/EIF4G1/INHBA/TAF10/BRD4/PLK2/SMARCD1/PRMT2/CDKN1A/DDX3X/KHDRBS1/SMARCA4/BRD7/GSPT1/ITGB1/PRKDC/MDM2/RRM2/DBF4/CDKN3/GTSE1/EGFR/RDX/BCL7A/SMARCC1/BACH1/CDK16/APC/RRM1/ANKRD17/CDC73/SMARCD3/CDC34/CUL1/ARID1B/KIF14/CUL2/GIGYF2/ZPR1/CUL3	CD146+ NES- MSCs	GO_BP	3.17.0
GO:1905207	regulation of cardiocyte differentiation	13	0.586546	1.44843	0.0696367	0.298652	0.253667	2106	tags=54%, list=29%, signal=38%	DKK1/EFNB2/EGFR/BMP4/DHX36/TGFB2/MYOCD	CD146+ NES- MSCs	GO_BP	3.17.0
GO:0051302	regulation of cell division	88	0.353986	1.31187	0.0696854	0.298652	0.253667	1899	tags=44%, list=26%, signal=33%	RACK1/AURKA/ASPM/PLK2/GIPC1/PIN1/PLK1/CALM1/FGF2/AHCTF1/SH3GLB1/KIF23/CDCA8/CHMP3/CDC42/KIF20B/BCL2L1/YBX1/CDC25B/BIRC6/SETD2/INCENP/VPS4A/ECT2/PDGFA/TXNIP/ENTR1/NUP62/BIRC5/PKP4/FGF1/VEGFB/CENPV/KIF14/CIT/CUL3/PRPF40A/FSD1/GIT1	CD146+ NES- MSCs	GO_BP	3.17.0
GO:0072010	glomerular epithelium development	11	0.611659	1.44604	0.0700233	0.299184	0.254119	1342	tags=55%, list=18%, signal=45%	BASP1/IQGAP1/EXT1/ASXL1/BMP4/FOXC2	CD146+ NES- MSCs	GO_BP	3.17.0
GO:0009185	ribonucleoside diphosphate metabolic process	57	-0.410289	-1.38525	0.0699744	0.299184	0.254119	168	tags=9%, list=2%, signal=9%	LDHA/DDIT4/AK1/NUPR1/ALDOA	CD146+ NES- MSCs	GO_BP	3.17.0
GO:0002237	response to molecule of bacterial origin	118	-0.341834	-1.31069	0.0699825	0.299184	0.254119	1228	tags=26%, list=17%, signal=22%	CCL2/PRDX3/CSF1/CHMP5/CXCL3/HMGB2/AKT1/ASS1/RARA/IL1B/CD68/TSPO/IL6/CDK4/PABPN1/PCK2/ZFP36/LY96/NR4A1/HNRNPA0/WNT5A/RHOA/CEBPB/MIF/VCAM1/B2M/NQO1/FOS/LOXL1/RPL13A/PENK	CD146+ NES- MSCs	GO_BP	3.17.0
GO:0000077	DNA damage checkpoint signaling	73	0.370497	1.32856	0.0706575	0.301281	0.2559	864	tags=16%, list=12%, signal=15%	CCND1/MAP3K20/NOP53/PLK2/EIF2AK4/CDKN1A/IER3/PLK1/PTPN11/PRKDC/MDM2/GTSE1	CD146+ NES- MSCs	GO_BP	3.17.0
GO:0010038	response to metal ion	139	-0.32819	-1.29137	0.0706283	0.301281	0.2559	671	tags=24%, list=9%, signal=22%	MT1M/TSPO/NCSTN/CAT/SMPD1/SOD1/TUBA1A/CYBRD1/CDK1/FIBIN/CAV1/HMOX1/SERPINF1/NDRG1/CLIC4/PCNA/PAM/MT1X/PDCD6/WNT5A/SUMO1/MT-CO1/FOSB/BNIP3/CRIP1/JUNB/VCAM1/B2M/ATF4/NQO1/FOS/IGFBP2/PENK	CD146+ NES- MSCs	GO_BP	3.17.0
GO:0046939	nucleotide phosphorylation	48	-0.431126	-1.40619	0.0708959	0.301685	0.256243	168	tags=10%, list=2%, signal=10%	LDHA/DDIT4/AK1/NUPR1/ALDOA	CD146+ NES- MSCs	GO_BP	3.17.0
GO:0006873	intracellular monoatomic ion homeostasis	179	0.304265	1.25065	0.0708951	0.301685	0.256243	1317	tags=26%, list=18%, signal=22%	ATP6V0B/CYBA/ATP2B4/ATOX1/GSTO1/THY1/TFRC/MT2A/ATP5F1B/TGM2/SLC4A2/APP/DIAPH1/FIS1/FLNA/ACO1/YWHAE/SELENON/ANXA6/CALR/TCIRG1/SLC8A1/CALM1/FGF2/ATP13A3/IMMT/SLC39A7/ATP6V0D1/KCNMA1/BDKRB1/BAX/HSP90B1/ATP13A2/SELENOK/ATP2B1/BCAP31/ATP1B3/ATP6V1D/NUBP1/SLC4A4/STK39/CCDC47/SCO1/ITPR2/BOK/AFG3L2/HTT	CD146+ NES- MSCs	GO_BP	3.17.0
GO:0030003	intracellular monoatomic cation homeostasis	176	0.305332	1.25214	0.0711318	0.302382	0.256835	1317	tags=26%, list=18%, signal=22%	ATP6V0B/CYBA/ATP2B4/ATOX1/GSTO1/THY1/TFRC/MT2A/ATP5F1B/TGM2/SLC4A2/APP/DIAPH1/FIS1/FLNA/ACO1/YWHAE/SELENON/ANXA6/CALR/TCIRG1/SLC8A1/CALM1/FGF2/ATP13A3/IMMT/SLC39A7/ATP6V0D1/KCNMA1/BDKRB1/BAX/HSP90B1/ATP13A2/SELENOK/ATP2B1/BCAP31/ATP1B3/ATP6V1D/NUBP1/SLC4A4/CCDC47/SCO1/ITPR2/BOK/AFG3L2/HTT	CD146+ NES- MSCs	GO_BP	3.17.0
GO:0090235	regulation of metaphase plate congression	11	0.609995	1.44211	0.0716827	0.302626	0.257043	2236	tags=73%, list=31%, signal=51%	HNRNPU/DYNC1H1/CDCA8/INCENP/NUMA1/BIRC5/SPAG5/TTL	CD146+ NES- MSCs	GO_BP	3.17.0
GO:0071312	cellular response to alkaloid	10	0.624346	1.43994	0.071671	0.302626	0.257043	1600	tags=60%, list=22%, signal=47%	TGM2/SELENON/SLC8A1/CCNA2/BCL2L1/CHEK1	CD146+ NES- MSCs	GO_BP	3.17.0
GO:0048499	synaptic vesicle membrane organization	10	0.624026	1.4392	0.0719098	0.302626	0.257043	989	tags=40%, list=14%, signal=35%	SYNGR1/STX2/SYNGR2/SYT1	CD146+ NES- MSCs	GO_BP	3.17.0
GO:1903649	regulation of cytoplasmic transport	18	0.536336	1.43477	0.0718513	0.302626	0.257043	991	tags=39%, list=14%, signal=34%	EZR/DAB2/MAP2K2/MSN/USP7/CHMP3/RDX	CD146+ NES- MSCs	GO_BP	3.17.0
GO:0035305	negative regulation of dephosphorylation	25	0.491058	1.41742	0.0716918	0.302626	0.257043	823	tags=32%, list=11%, signal=28%	IQGAP1/ROCK1/PTPA/YWHAB/YWHAE/PPP1R15A/GNAI2/ROCK2	CD146+ NES- MSCs	GO_BP	3.17.0
GO:0050854	regulation of antigen receptor-mediated signaling pathway	28	0.476576	1.41252	0.07146	0.302626	0.257043	178	tags=18%, list=2%, signal=17%	CD81/EZR/THY1/PHPT1/NECTIN2	CD146+ NES- MSCs	GO_BP	3.17.0
GO:0042098	T cell proliferation	70	-0.387478	-1.35995	0.0716157	0.302626	0.257043	365	tags=14%, list=5%, signal=14%	CTNNB1/CBLB/RPS3/CEBPB/IGF2/LGALS3/RPS6/VCAM1/HLA-A/IGFBP2	CD146+ NES- MSCs	GO_BP	3.17.0
GO:0046578	regulation of Ras protein signal transduction	85	0.355997	1.31132	0.0718463	0.302626	0.257043	2152	tags=35%, list=29%, signal=25%	SQSTM1/ARHGDIA/ITGA3/GABARAP/ABL2/RAC1/ITGB1/MYO9B/PPP2CB/MAPKAP1/FOXM1/AKAP13/RDX/NRP1/KCTD10/EPS8/ARFGEF1/NUP62/FLOT1/GBF1/CBL/EPS8L2/KIF14/CUL3/HEG1/GIT1/SYDE1/TGFB2/RABGEF1/ARHGDIB	CD146+ NES- MSCs	GO_BP	3.17.0
GO:0043542	endothelial cell migration	118	-0.340943	-1.30727	0.0717821	0.302626	0.257043	816	tags=20%, list=11%, signal=18%	FAP/KLF4/SNAI2/RAB13/SVBP/PTN/HMOX1/SERPINF1/NR4A1/HSPB1/CSNK2B/RHOB/PDCD6/WNT5A/FSTL1/RHOA/EMP2/ID1/TMSB4X/PLPP3/SPARC/GPX1/DCN/CYP1B1	CD146+ NES- MSCs	GO_BP	3.17.0
GO:1903050	regulation of proteolysis involved in protein catabolic process	136	0.321677	1.27327	0.0715355	0.302626	0.257043	1117	tags=26%, list=15%, signal=22%	ELOB/PSMC3/RACK1/ATP5IF1/PSMD14/GABARAP/VCP/HSP90AB1/DAB2/PSMC1/NOP53/AURKA/SH3RF1/PBK/STUB1/GIPC1/USP14/DDA1/PSMC5/CDC20/PLK1/TMEM259/XPO1/PSMC4/MDM2/CSNK2A2/CTSC/USP7/CSNK2A1/UBE2K/USP5/DDRGK1/SMARCC1/BCAP31/PHF20L1	CD146+ NES- MSCs	GO_BP	3.17.0
GO:0051241	negative regulation of multicellular organismal process	397	-0.26694	-1.19439	0.0720694	0.302994	0.257355	744	tags=15%, list=10%, signal=14%	FOXC1/RARG/SNAI2/PRDX4/PFN2/SVBP/PTN/ZFP36/CD74/CYGB/PTPRG/LGR4/HMOX1/BANF1/SERPINF1/VASN/SRI/PHF14/PTPRS/TNFRSF1A/CSNK2B/CITED2/ADAMTS5/TMEM98/WNT5A/PLAU/CTSK/LTBP3/ID4/RHEB/CTNNB1/CBLB/FBN1/STC2/DYNLT1/SERPING1/RHOA/CEBPB/PDGFRA/NPR3/LAMA4/TMEM119/ID2/GAS6/ERRFI1/LGALS3/ID1/GJA1/PTGDS/EFEMP1/B2M/ATF4/SRGN/THBS2/TMSB4X/MMP2/SPARC/FN1/SERPINE2/DCN	CD146+ NES- MSCs	GO_BP	3.17.0
GO:0002092	positive regulation of receptor internalization	10	0.623537	1.43808	0.0724386	0.304242	0.258415	398	tags=20%, list=5%, signal=19%	GREM1/AP2M1	CD146+ NES- MSCs	GO_BP	3.17.0
GO:0009583	detection of light stimulus	14	0.571696	1.43751	0.0726671	0.304897	0.258971	650	tags=14%, list=9%, signal=13%	NMT1/NMT2	CD146+ NES- MSCs	GO_BP	3.17.0
GO:0070848	response to growth factor	334	-0.274545	-1.20659	0.0729176	0.305643	0.259605	471	tags=16%, list=6%, signal=16%	FOXC1/SNAI2/DLX5/SDCBP/HAS2/FZD1/ZFP36/CAV1/GAS1/VASN/RUNX2/NR4A1/HSPB1/CITED2/NBL1/PDCD6/WNT5A/NREP/CTSK/LTBP3/SCUBE3/ZFP36L2/CTNNB1/GREM2/FBN1/HAS1/FSTL1/DDR2/SFRP4/PGF/PDGFRA/ITGB5/ZFP36L1/LTBP1/EGR1/LOX/GAS6/ERRFI1/ENG/EEF1A1/ID1/COL1A1/VCAM1/PDGFRB/DDIT4/FGF7/COMP/FOS/HTRA1/LTBP2/COL1A2/DCN/PENK	CD146+ NES- MSCs	GO_BP	3.17.0
GO:0051017	actin filament bundle assembly	74	0.368092	1.32326	0.0730175	0.305756	0.259701	1031	tags=31%, list=14%, signal=27%	EZR/SYNPO2/LIMA1/PLS3/ACTN1/TPM1/ZYX/PAK2/LIMCH1/ROCK1/FLNA/RAC1/TJP1/SORBS3/PHLDB2/ROCK2/PPFIA1/FSCN1/HSP90B1/RDX/NRP1/CDC42/ADD1	CD146+ NES- MSCs	GO_BP	3.17.0
GO:0007423	sensory organ development	178	-0.310369	-1.26539	0.0732522	0.306433	0.260276	917	tags=21%, list=13%, signal=19%	KCNK2/IFT27/NOTCH2/SOD1/SIX1/PRKRA/KLF4/IMPDH2/SMOC1/FOXC1/RARG/DLX5/INSIG2/PRRX1/MFAP2/SERPINF1/CLIC4/SCO2/IFT20/CITED2/SLC7A11/WNT5A/C12orf57/CTNNB1/FBN1/RPL38/PDGFRA/COL8A1/EFEMP1/CTHRC1/PDGFRB/ATF4/CYTL1/MFAP5/COL5A1/CRYAB/CYP1B1	CD146+ NES- MSCs	GO_BP	3.17.0
GO:0006775	fat-soluble vitamin metabolic process	13	-0.617798	-1.51379	0.0735368	0.306708	0.260509	1136	tags=46%, list=16%, signal=39%	SNAI1/LGMN/CBR1/SNAI2/VKORC1/NQO1	CD146+ NES- MSCs	GO_BP	3.17.0
GO:0002221	pattern recognition receptor signaling pathway	63	0.38269	1.33736	0.0735097	0.306708	0.260509	2160	tags=38%, list=30%, signal=27%	CYBA/HSPD1/NOP53/PHB/NPLOC4/DDX3X/IRAK1/ERBIN/UFD1/IRF3/RIOK3/OTULIN/USP15/TNFAIP3/ANKRD17/PUM1/FLOT1/TNIP2/ITCH/RPS6KA3/PJA2/HMGB1/GPS2/TNIP1	CD146+ NES- MSCs	GO_BP	3.17.0
GO:0048646	anatomical structure formation involved in morphogenesis	463	0.258493	1.17396	0.0733966	0.306708	0.260509	905	tags=19%, list=12%, signal=18%	KRT19/GREM1/KRT8/TXNRD1/CD81/COL4A2/ANKRD1/PLEC/NCL/HMGA2/NPPB/SPTBN1/DKK1/MYL9/SERPINE1/COL4A1/ITGA3/FLT1/CSRP1/FLNC/ATP2B4/ATP5IF1/THBS1/ETS1/HSPB6/THY1/NRP2/MYH9/ACTN1/NECTIN2/ATP5F1B/TPM1/MAP2K2/YWHAZ/MTPN/TGM2/INHBA/SLC4A2/TAF10/SUPT6H/LMO4/RPL7L1/DDAH1/PLK2/ITGA2/EXT1/ROCK1/RRAS/WLS/NAXE/ALDH1A3/ANXA2/WDR1/PXDN/EFNB2/FLNA/HAND2/TJP1/PKM/LOXL2/PKN1/ELK3/PTPN11/EHD2/PTGS2/TBX3/CSPG4/ITGB1/TCI…	CD146+ NES- MSCs	GO_BP	3.17.0
GO:0032091	negative regulation of protein binding	47	0.412957	1.365	0.0736729	0.306971	0.260733	1534	tags=40%, list=21%, signal=32%	RACK1/DKK1/DAB2/AURKA/STUB1/ROCK1/CDKN1A/PIN1/GTF2F1/PTPRF/ITGA4/GNL3L/GOLGA2/BAX/ADAM15/PPP1CA/IFIT1/PARK7/ATP2A2	CD146+ NES- MSCs	GO_BP	3.17.0
GO:0070665	positive regulation of leukocyte proliferation	51	-0.421665	-1.3929	0.0738416	0.307368	0.261071	265	tags=12%, list=4%, signal=11%	RPS3/IGF2/MIF/VCAM1/HLA-A/IGFBP2	CD146+ NES- MSCs	GO_BP	3.17.0
GO:0001516	prostaglandin biosynthetic process	15	-0.59386	-1.50353	0.0741375	0.307648	0.261308	1102	tags=53%, list=15%, signal=45%	CBR1/AKR1C3/IL1B/CD74/PTGIS/PTGDS/MIF/PTGES	CD146+ NES- MSCs	GO_BP	3.17.0
GO:0046457	prostanoid biosynthetic process	15	-0.59386	-1.50353	0.0741375	0.307648	0.261308	1102	tags=53%, list=15%, signal=45%	CBR1/AKR1C3/IL1B/CD74/PTGIS/PTGDS/MIF/PTGES	CD146+ NES- MSCs	GO_BP	3.17.0
GO:0001837	epithelial to mesenchymal transition	78	0.362474	1.31606	0.0740203	0.307648	0.261308	823	tags=21%, list=11%, signal=18%	GREM1/HNRNPAB/HMGA2/RFLNB/DAB2/MCRIP1/ROCK1/TGFB1I1/FLNA/TRIM28/LOXL2/TBX3/ZNF703/NOLC1/PHLDB2/ROCK2	CD146+ NES- MSCs	GO_BP	3.17.0
GO:0031346	positive regulation of cell projection organization	168	0.306719	1.25059	0.0742018	0.307648	0.261308	1557	tags=30%, list=21%, signal=24%	METRN/MACF1/ITGA3/HRAS/MAP2K2/GOLGA4/BDNF/CUX1/ABL2/DBN1/ITGA2/ANLN/CDC42EP2/NRDC/CORO1C/ENC1/FLNA/RAC1/HSP90AA1/NIN/ACTR3/EHD1/MAP1B/CAPRIN1/HSPA5/CYFIP1/FSCN1/DEF8/GDI1/NRP1/CDC42/PAFAH1B1/FAM98A/ACTR2/AGRN/MIEN1/SCARB2/HTT/APC/DDX56/ARPC2/EPS8/HGF/AKIRIN1/ENTR1/DHX36/MARK2/PLEK2/NFE2L2/CCDC88A	CD146+ NES- MSCs	GO_BP	3.17.0
GO:0016242	negative regulation of macroautophagy	21	-0.540464	-1.47742	0.0746391	0.308852	0.26233	10	tags=10%, list=0%, signal=10%	HMOX1/NUPR1	CD146+ NES- MSCs	GO_BP	3.17.0
GO:0035336	long-chain fatty-acyl-CoA metabolic process	10	0.621618	1.43365	0.0746047	0.308852	0.26233	1644	tags=60%, list=22%, signal=47%	ELOVL1/ACSL4/ELOVL6/ACOT7/HSD17B12/DGAT1	CD146+ NES- MSCs	GO_BP	3.17.0
GO:0006921	cellular component disassembly involved in execution phase of apoptosis	15	0.559738	1.43173	0.0749331	0.309458	0.262846	2203	tags=67%, list=30%, signal=47%	TOP2A/ENDOG/BAX/DFFA/HSF1/BOK/DICER1/ACIN1/AIFM1/SHARPIN	CD146+ NES- MSCs	GO_BP	3.17.0
GO:0030282	bone mineralization	46	-0.43321	-1.40093	0.074896	0.309458	0.262846	423	tags=26%, list=6%, signal=25%	PTN/LGR4/LTBP3/ATRAID/DDR2/ANKH/LOX/TMEM119/ATF4/COMP/SRGN/COL1A2	CD146+ NES- MSCs	GO_BP	3.17.0
GO:0042100	B cell proliferation	27	0.477044	1.40253	0.0759971	0.313544	0.266316	535	tags=22%, list=7%, signal=21%	CD81/HSPD1/TFRC/CTPS1/CDKN1A/PKN1	CD146+ NES- MSCs	GO_BP	3.17.0
GO:0006817	phosphate ion transport	11	-0.642258	-1.5154	0.0763658	0.314565	0.267183	280	tags=45%, list=4%, signal=44%	SLC25A3/SFRP4/ANKH/CEBPB/ATF4	CD146+ NES- MSCs	GO_BP	3.17.0
GO:0061097	regulation of protein tyrosine kinase activity	34	0.447459	1.38374	0.0763943	0.314565	0.267183	539	tags=18%, list=7%, signal=16%	GREM1/GPRC5A/RACK1/THY1/APP/HBEGF	CD146+ NES- MSCs	GO_BP	3.17.0
GO:0001570	vasculogenesis	37	-0.459746	-1.42303	0.076557	0.314926	0.26749	1365	tags=43%, list=19%, signal=35%	AGGF1/TEAD2/EPHA2/YAP1/TGFBR2/RAP1A/HAS2/CAV1/ITGAV/CITED2/CTNNB1/EMP2/ZFP36L1/ENG/JUNB/PDGFRB	CD146+ NES- MSCs	GO_BP	3.17.0
GO:1905314	semi-lunar valve development	18	-0.561813	-1.48165	0.0768704	0.315597	0.26806	1223	tags=56%, list=17%, signal=46%	RBPJ/JAG1/TGFBR2/NOTCH2/SNAI2/TNFRSF1A/ADAMTS5/SLIT3/RHOA/ELN	CD146+ NES- MSCs	GO_BP	3.17.0
GO:0043436	oxoacid metabolic process	343	-0.272412	-1.20093	0.0768652	0.315597	0.26806	1105	tags=20%, list=15%, signal=18%	AKR1B1/CBR1/AKR1C3/MID1IP1/AKT1/ECHDC2/ASS1/MDH1/HEXB/ETFA/SLC1A3/IL1B/AIG1/HK2/PPA2/OGT/ABHD2/ECH1/ADIPOR1/DSE/OAT/IDH2/CHST12/PCK2/PGM1/DECR1/TPST2/IRS1/INSIG2/SDHB/PAPSS1/UGDH/SCD/CD74/CYGB/HEXA/ALDH1L2/CAV1/PTS/SCPEP1/DBI/SCP2/MRPS36/PTGIS/TPST1/PAM/TNFRSF1A/DDAH2/SLC7A11/PYCR1/PHGDH/SHMT2/ASNS/TRIB3/EPHX1/CRABP2/ANKH/MTHFD2/PSAT1/LDHA/PTGDS/MGST3/MIF/PTGES/DDIT4/ATF4/GPX1/NUPR1/CYP1B1/ALDOA	CD146+ NES- MSCs	GO_BP	3.17.0
GO:1902914	regulation of protein polyubiquitination	16	0.548964	1.42729	0.0771597	0.315859	0.268282	1512	tags=44%, list=21%, signal=35%	GABARAP/TRIP12/DDX3X/TRIM44/OTUB1/SASH1/RNF40	CD146+ NES- MSCs	GO_BP	3.17.0
GO:0030178	negative regulation of Wnt signaling pathway	72	-0.381348	-1.34535	0.0770237	0.315859	0.268282	815	tags=21%, list=11%, signal=19%	DACT1/RBX1/SNAI2/FZD1/CAV1/WNT5A/CTNNB1/BICC1/SFRP4/EGR1/CTHRC1/LRP1/IGFBP6/IGFBP4/IGFBP2	CD146+ NES- MSCs	GO_BP	3.17.0
GO:0048666	neuron development	424	0.260612	1.17476	0.0771304	0.315859	0.268282	2009	tags=33%, list=27%, signal=26%	METRN/CDH2/DKK1/MACF1/ITGA3/IQGAP1/THY1/NRP2/HSP90AB1/DAB2/MAP2K2/YWHAZ/SGK1/VCL/PAK2/GOLGA4/BDNF/APP/FARP1/NR2F6/CUX1/AURKA/ABL2/LMO4/BLOC1S1/MAP4/DBN1/EXT1/ROCK1/EIF2AK4/PRMT1/UCHL1/TNIK/NRDC/ENC1/NEXN/EFNB2/FLNA/HAND2/SPART/ITGA1/CDC20/SPAG9/RAC1/MAP1S/HSP90AA1/ASAP1/ECE1/YWHAH/NIN/FKBP4/ADARB1/PTPN11/PTPRF/HDGFL3/ITGB1/IGF2BP1/EHD1/ITGA4/MAP1B/CAPRIN1/MBP/HSPA5/CYFIP1/CTTN/RAB8A/MFSD2A/SYT1/G…	CD146+ NES- MSCs	GO_BP	3.17.0
GO:0006266	DNA ligation	11	0.604791	1.42981	0.0772942	0.316062	0.268455	2702	tags=91%, list=37%, signal=57%	TOP2A/XRCC6/MGMT/LIG1/PNKP/XRCC4/HMGB1/APTX/TFIP11/LIG3	CD146+ NES- MSCs	GO_BP	3.17.0
GO:0043331	response to dsRNA	17	0.540295	1.42541	0.0773634	0.316062	0.268455	2457	tags=76%, list=34%, signal=51%	DDX21/DDX1/IRF3/RIOK3/DHX9/NPM1/IFIT1/DHX36/FLOT1/RALB/SLC3A2/MAVS/NFKB1	CD146+ NES- MSCs	GO_BP	3.17.0
GO:0006082	organic acid metabolic process	345	-0.272031	-1.2	0.0774352	0.316062	0.268455	1105	tags=20%, list=15%, signal=18%	AKR1B1/CBR1/AKR1C3/MID1IP1/AKT1/ECHDC2/ASS1/MDH1/HEXB/ETFA/SLC1A3/IL1B/AIG1/HK2/PPA2/OGT/ABHD2/ECH1/ADIPOR1/DSE/OAT/IDH2/CHST12/PCK2/PGM1/DECR1/TPST2/IRS1/INSIG2/SDHB/PAPSS1/UGDH/SCD/CD74/CYGB/HEXA/ALDH1L2/CAV1/PTS/SCPEP1/DBI/SCP2/MRPS36/PTGIS/TPST1/PAM/TNFRSF1A/DDAH2/SLC7A11/PYCR1/PHGDH/SHMT2/ASNS/TRIB3/EPHX1/CRABP2/ANKH/MTHFD2/PSAT1/LDHA/PTGDS/MGST3/MIF/PTGES/DDIT4/ATF4/GPX1/NUPR1/CYP1B1/ALDOA	CD146+ NES- MSCs	GO_BP	3.17.0
GO:0006383	transcription by RNA polymerase III	37	0.437353	1.37743	0.0776745	0.316731	0.269023	1555	tags=38%, list=21%, signal=30%	INHBA/DDX21/SMARCA5/POLR2L/CHD8/SF3B1/CRCP/SNAPC2/BAZ1B/GTF3C1/BDP1/DEK/DHX36/POLR3D	CD146+ NES- MSCs	GO_BP	3.17.0
GO:0010628	positive regulation of gene expression	473	0.256547	1.16701	0.0778634	0.317193	0.269415	1346	tags=23%, list=18%, signal=20%	SAA1/CD81/HNRNPAB/EZR/RBMX/HSPA8/CYBA/NCL/ISG15/HMGA2/SPTBN1/DKK1/SPON2/SERPINE1/ITGA3/THBS1/HNRNPU/ETS1/HSPD1/HRAS/MYH9/TFRC/HK1/EIF4G1/MAP2K2/HNRNPD/RPS6KB2/MSN/EIF6/INHBA/APP/PHB/ACTG2/AKAP12/DDX21/ITGA2/ROCK1/SMARCD1/EIF2AK4/TENT5A/ANXA2/DDX3X/CNN2/ADAM19/ACTA2/EIF5A/HAND2/LMNA/STMP1/PPP1R15A/KHDRBS1/IRAK1/PKM/HSP90AA1/DNMT1/BRD7/THRAP3/PTPN11/YY1/NSD2/CD55/PTGS2/IGF2BP2/CALR/FGF2/DDX1/IGF2BP…	CD146+ NES- MSCs	GO_BP	3.17.0
GO:0048002	antigen processing and presentation of peptide antigen	24	-0.516932	-1.45678	0.0784021	0.318769	0.270754	657	tags=29%, list=9%, signal=27%	CD74/CTSL/CTSF/HLA-C/CTSD/B2M/HLA-A	CD146+ NES- MSCs	GO_BP	3.17.0
GO:2000785	regulation of autophagosome assembly	25	-0.50964	-1.45048	0.0784017	0.318769	0.270754	840	tags=28%, list=11%, signal=25%	WDR45/RNF5/SNX18/WIPI1/SNX7/IFT20/NUPR1	CD146+ NES- MSCs	GO_BP	3.17.0
GO:0015931	nucleobase-containing compound transport	140	0.316766	1.25893	0.0785423	0.31903	0.270976	1937	tags=38%, list=26%, signal=28%	PEG10/SUPT6H/KPNB1/LRPPRC/KHDRBS1/RTRAF/SLC25A24/G3BP2/ATXN2/IGF2BP2/XPO1/RBM8A/YTHDC1/IGF2BP1/AHCTF1/TPR/NCBP2/PNPT1/CKAP5/CETN3/KHSRP/SARNP/AGFG1/AKAP8L/MVP/YBX1/PHAX/UPF1/RIPK1/SETD2/FYTTD1/HSF1/DHX9/DDX39A/NPM1/HNRNPA2B1/POM121C/POM121/NUP62/EIF5AL1/NCBP3/RANBP2/SRSF3/FLOT1/DDX19A/SRSF1/HNRNPA3/SLBP/NUP50/SMG1/NUP98/CASC3/SLC35B4	CD146+ NES- MSCs	GO_BP	3.17.0
GO:0033108	mitochondrial respiratory chain complex assembly	75	0.364101	1.31247	0.0786321	0.319087	0.271024	1338	tags=25%, list=18%, signal=21%	NDUFA13/MT-ND5/NDUFAF8/MT-ND1/NDUFA11/MT-ND4/DMAC1/UQCC3/STMP1/NDUFS8/NDUFS7/NDUFB7/NDUFB10/MT-ND6/NDUFA10/SCO1/DMAC2/NDUFB9/NDUFB8	CD146+ NES- MSCs	GO_BP	3.17.0
GO:0050691	regulation of defense response to virus by host	19	0.522843	1.41744	0.0787161	0.319119	0.271051	1300	tags=37%, list=18%, signal=30%	EIF2AK4/TRIM44/HSP90AA1/TOMM70/SELENOK/TNFAIP3/DHX9	CD146+ NES- MSCs	GO_BP	3.17.0
GO:0019233	sensory perception of pain	25	-0.508764	-1.44799	0.0793547	0.321398	0.272987	136	tags=16%, list=2%, signal=16%	LXN/PTGES/CXCL12/PENK	CD146+ NES- MSCs	GO_BP	3.17.0
GO:2000278	regulation of DNA biosynthetic process	73	0.366162	1.31301	0.0796918	0.322452	0.273882	876	tags=23%, list=12%, signal=21%	GREM1/ANKRD1/HNRNPU/HSP90AB1/HNRNPD/CCT3/XRCC5/DKC1/CCT5/CDKN1A/HSP90AA1/CCT7/GFER/FGF2/GNL3L/CCT6A/CCT8	CD146+ NES- MSCs	GO_BP	3.17.0
GO:0035196	miRNA processing	25	0.485495	1.40137	0.0799052	0.323005	0.274352	1669	tags=52%, list=23%, signal=40%	DDX3X/NCBP2/SRRT/TUT4/ADAR/BMP4/HNRNPA2B1/SPOUT1/PUM1/ZC3H7A/SRSF3/DICER1/TUT7	CD146+ NES- MSCs	GO_BP	3.17.0
GO:0048762	mesenchymal cell differentiation	111	0.331911	1.27537	0.0800684	0.323353	0.274648	1429	tags=29%, list=20%, signal=24%	GREM1/HNRNPAB/CDH2/HMGA2/NRP2/RFLNB/DAB2/MCRIP1/EXT1/ROCK1/TGFB1I1/CORO1C/FLNA/HAND2/TRIM28/LOXL2/TBX3/ANXA6/ZNF703/NOLC1/PHLDB2/ROCK2/NRP1/CDC42/BCL9L/PHACTR4/BMP4/FOXC2/ADAM15/HGF/S100A4/TCOF1	CD146+ NES- MSCs	GO_BP	3.17.0
GO:0006607	NLS-bearing protein import into nucleus	10	0.617053	1.42312	0.0801651	0.323433	0.274715	1515	tags=70%, list=21%, signal=56%	KPNA4/KPNB1/IPO5/KPNA2/KPNA3/KPNA1/RANBP2	CD146+ NES- MSCs	GO_BP	3.17.0
GO:0002763	positive regulation of myeloid leukocyte differentiation	17	-0.566529	-1.47626	0.080799	0.323454	0.274733	857	tags=29%, list=12%, signal=26%	NOTCH2/CD74/ZFP36L1/ID2/FOS	CD146+ NES- MSCs	GO_BP	3.17.0
GO:0009584	detection of visible light	12	0.58972	1.42566	0.0806977	0.323454	0.274733	650	tags=17%, list=9%, signal=15%	NMT1/NMT2	CD146+ NES- MSCs	GO_BP	3.17.0
GO:0031295	T cell costimulation	14	0.565122	1.42098	0.0809404	0.323454	0.274733	961	tags=36%, list=13%, signal=31%	CD81/EFNB2/PTPN11/DPP4/LGALS1	CD146+ NES- MSCs	GO_BP	3.17.0
GO:0006359	regulation of transcription by RNA polymerase III	21	0.507078	1.40825	0.0806488	0.323454	0.274733	2246	tags=57%, list=31%, signal=40%	INHBA/DDX21/SMARCA5/CHD8/SF3B1/BAZ1B/DEK/DHX36/MYBBP1A/ZNF143/ICE1/ERCC6	CD146+ NES- MSCs	GO_BP	3.17.0
GO:0048260	positive regulation of receptor-mediated endocytosis	26	0.479413	1.39667	0.0809102	0.323454	0.274733	398	tags=19%, list=5%, signal=18%	GREM1/SERPINE1/DAB2/ANXA2/AP2M1	CD146+ NES- MSCs	GO_BP	3.17.0
GO:0007416	synapse assembly	49	0.404943	1.34849	0.0808568	0.323454	0.274733	754	tags=22%, list=10%, signal=20%	CDH2/DKK1/AMIGO2/OXTR/EIF4G1/BDNF/APP/FARP1/EFNB2/CHD4/MAP1B	CD146+ NES- MSCs	GO_BP	3.17.0
GO:0061136	regulation of proteasomal protein catabolic process	117	0.327663	1.26922	0.0806318	0.323454	0.274733	1603	tags=35%, list=22%, signal=28%	ELOB/PSMC3/RACK1/PSMD14/GABARAP/VCP/HSP90AB1/DAB2/PSMC1/NOP53/AURKA/SH3RF1/PBK/STUB1/GIPC1/USP14/DDA1/PSMC5/CDC20/PLK1/TMEM259/XPO1/PSMC4/MDM2/USP7/UBE2K/USP5/DDRGK1/SMARCC1/BCAP31/PHF20L1/NUB1/SGTA/TLK2/CSNK1D/PARK7/RNF40/NFE2L2/RAD23B/BAG5/CSNK1A1	CD146+ NES- MSCs	GO_BP	3.17.0
GO:0050778	positive regulation of immune response	205	0.293713	1.22779	0.0805154	0.323454	0.274733	2160	tags=38%, list=30%, signal=27%	CD81/EZR/CYBA/THY1/HSPD1/HRAS/PHPT1/TFRC/NECTIN2/NOP53/PAK2/PHB/XRCC5/EIF2AK4/XRCC6/NPLOC4/DDX3X/KHDRBS1/IRAK1/HSP90AA1/NSD2/CD55/SFPQ/ERBIN/UFD1/PRKDC/EIF2B4/MICA/IRF3/RIOK3/LPXN/BAX/DGKZ/PVR/TOMM70/OTULIN/UBE2K/RIF1/CD46/USP15/TNFAIP3/DHX9/SHLD2/TRIM56/ANKRD17/HLA-E/PARK7/CSK/PUM1/FLOT1/POLR3D/CADM1/TNIP2/FOXP1/BTN2A1/ITCH/SLC39A10/MAD2L2/SHB/PSPC1/PTK2/GRB2/EP300/EIF2B3/ZNFX1/RPS6KA3/PJA2/AP1G…	CD146+ NES- MSCs	GO_BP	3.17.0
GO:0043068	positive regulation of programmed cell death	250	-0.287102	-1.22171	0.0809118	0.323454	0.274733	653	tags=14%, list=9%, signal=14%	CTSL/ITM2C/CAV1/HMOX1/CDKN2A/NR4A1/MAGED1/PTGIS/TNFRSF1A/RHOB/WNT5A/CTSK/CTNNB1/G0S2/B4GALT1/GSN/RPS7/FAM162A/RHOA/BTG1/SFRP4/RPS3/BNIP3L/SOX4/BNIP3/RPS6/ID3/CTSD/PDGFRB/ATF4/NQO1/MMP2/HTRA1/IGFBP3/NUPR1/CYP1B1	CD146+ NES- MSCs	GO_BP	3.17.0
GO:0007276	gamete generation	231	0.286777	1.21503	0.080438	0.323454	0.274733	1355	tags=24%, list=19%, signal=20%	TOP2A/PTX3/ATP2B4/FST/NECTIN2/RAI14/INHBA/SLC4A2/AURKA/DNAJA1/ASPM/SYNE1/UCHL1/FAM50A/DDX3X/EIF2S2/CDYL/NRIP1/PLK1/PAFAH1B3/KHDRBS1/IGF2R/FOSL1/YY1/SRPK1/PTGS2/CALR/ITGB1/YTHDC1/CFAP97/CLDN11/SELENOF/CSNK2A2/RUVBL1/BAX/PTTG1/TPGS1/PAFAH1B1/BCAP31/TUT4/FBXW11/BCL2L1/AGFG1/TRIM27/SPIRE1/PAFAH1B2/KNL1/CDC25B/NCAPH2/MYBL1/GAMT/CDK16/BMP4/PSME4/TRIP13	CD146+ NES- MSCs	GO_BP	3.17.0
GO:0045737	positive regulation of cyclin-dependent protein serine/threonine kinase activity	10	0.615587	1.41974	0.0820072	0.327066	0.277801	968	tags=20%, list=13%, signal=17%	CCND1/EGFR	CD146+ NES- MSCs	GO_BP	3.17.0
GO:0097150	neuronal stem cell population maintenance	14	0.564313	1.41895	0.082078	0.327066	0.277801	1002	tags=36%, list=14%, signal=31%	CDH2/ASPM/IGF2BP1/PCM1/SRRT	CD146+ NES- MSCs	GO_BP	3.17.0
GO:0051336	regulation of hydrolase activity	371	0.264728	1.179	0.0820031	0.327066	0.277801	1322	tags=24%, list=18%, signal=21%	NDUFA13/PTX3/RACK1/SERPINE1/FLT1/IQGAP1/ATP5IF1/RGS4/RANGAP1/THBS1/PRELID1/CAST/THY1/HSPD1/HRAS/VCP/HSP90AB1/BEX3/TGM2/PAK2/APP/PHB/ABL2/UACA/SH3RF1/ITGA2/ROCK1/PTPA/NRDC/CORO1C/FIS1/DDX3X/ITGA1/SORT1/PIN1/PPP1R15A/NUAK1/MGMT/ARHGAP29/GNAI2/ASAP1/SERPINB6/ASPH/ARHGAP11A/PTGS2/ITGB1/TBC1D1/CALM1/ARHGAP22/FGF2/SERPINB2/MBP/ROCK2/SERPINB8/PPP1R12A/TFPI2/PPP6R1/BAX/ARL2/ZC3H15/HSP90B1/EGFR/RDX/CSNK2A…	CD146+ NES- MSCs	GO_BP	3.17.0
GO:0010611	regulation of cardiac muscle hypertrophy	28	0.468783	1.38942	0.0822238	0.327337	0.278031	955	tags=32%, list=13%, signal=28%	ATP2B4/RGS4/MTPN/ROCK1/HAND2/LMNA/YY1/ROCK2/TOMM70	CD146+ NES- MSCs	GO_BP	3.17.0
GO:0050954	sensory perception of mechanical stimulus	48	-0.422862	-1.37923	0.0823101	0.32737	0.278059	268	tags=12%, list=4%, signal=12%	RPL38/MKKS/COL1A1/CXCL12/SERPINE2/GPX1	CD146+ NES- MSCs	GO_BP	3.17.0
GO:0031570	DNA integrity checkpoint signaling	76	0.361052	1.30519	0.0825226	0.327904	0.278513	864	tags=16%, list=12%, signal=14%	CCND1/MAP3K20/NOP53/PLK2/EIF2AK4/CDKN1A/IER3/PLK1/PTPN11/PRKDC/MDM2/GTSE1	CD146+ NES- MSCs	GO_BP	3.17.0
GO:0051348	negative regulation of transferase activity	142	0.314355	1.25155	0.0826431	0.328073	0.278656	1468	tags=29%, list=20%, signal=24%	GPRC5A/PLEC/RACK1/HNRNPU/THY1/PHPT1/NR2F2/PAK2/DNAJA1/UCHL1/CDKN1A/CORO1C/YWHAG/CDC20/PLK1/IPO5/RTRAF/PKN1/RPS15/ADARB1/SLC8A1/PRKAR2A/CAMK2N1/GSTP1/BUB1B/PIP4K2A/SNX6/TRIM27/MVP/IPO7/TNFAIP3/APC/NPM1/ADAR/BMP4/PTPN1/NF2/PNKP/PARK7/NUP62/CSK	CD146+ NES- MSCs	GO_BP	3.17.0
GO:0000725	recombinational repair	95	0.342199	1.28448	0.0827311	0.328112	0.27869	2246	tags=36%, list=31%, signal=25%	PSMD14/XRCC5/XRCC6/RAD21/MCM5/YY1/SFPQ/HDGFL2/RUVBL2/CHD4/SMCHD1/RUVBL1/MCM7/MCM4/MCM3/RIF1/ACTR2/SETD2/SHLD2/FBH1/ZMYND8/PARP1/CHEK1/TERF2IP/KDM1A/BRD8/BRCA1/MAD2L2/EP400/NIPBL/NABP1/NBN/FUS/ERCC6	CD146+ NES- MSCs	GO_BP	3.17.0
GO:0033032	regulation of myeloid cell apoptotic process	12	-0.621927	-1.49547	0.0829057	0.328238	0.278796	738	tags=42%, list=10%, signal=38%	SNAI2/CDKN2A/SLC7A11/GAS6/MIF	CD146+ NES- MSCs	GO_BP	3.17.0
GO:0001654	eye development	124	-0.332067	-1.28368	0.0829199	0.328238	0.278796	789	tags=19%, list=11%, signal=18%	KLF4/IMPDH2/SMOC1/FOXC1/RARG/MFAP2/SERPINF1/CLIC4/SCO2/CITED2/SLC7A11/WNT5A/C12orf57/CTNNB1/FBN1/PDGFRA/COL8A1/EFEMP1/PDGFRB/ATF4/MFAP5/COL5A1/CRYAB/CYP1B1	CD146+ NES- MSCs	GO_BP	3.17.0
GO:0030334	regulation of cell migration	402	-0.26367	-1.18087	0.0829973	0.328238	0.278796	738	tags=14%, list=10%, signal=14%	SNAI2/LRRC15/SDCBP/HAS2/PFN2/DDT/SVBP/PTN/CD74/CYGB/PTPRG/LDB2/CAV1/HMOX1/SERPINF1/PDGFC/CLIC4/MMP14/HSPB1/ITGAV/CSNK2B/RHOB/CITED2/NBL1/PDCD6/DUSP1/WNT5A/PLAU/TMSB10/RARRES2/HAS1/DDR2/RHOA/PFN1/EMP2/PGF/PDGFRA/LAMA4/GAS6/ENG/LGALS3/GJA1/MIF/COL1A1/PDGFRB/FGF7/LRP1/TNC/TMSB4X/MMP2/PLPP3/SPARC/CXCL12/FN1/IGFBP3/SERPINE2/DCN/CYP1B1	CD146+ NES- MSCs	GO_BP	3.17.0
GO:0031175	neuron projection development	374	0.264096	1.17714	0.083363	0.329374	0.279761	1571	tags=26%, list=21%, signal=22%	METRN/CDH2/DKK1/MACF1/ITGA3/IQGAP1/THY1/NRP2/HSP90AB1/DAB2/MAP2K2/SGK1/VCL/PAK2/GOLGA4/BDNF/APP/FARP1/CUX1/AURKA/ABL2/LMO4/BLOC1S1/MAP4/DBN1/EXT1/ROCK1/EIF2AK4/PRMT1/UCHL1/TNIK/NRDC/ENC1/NEXN/EFNB2/FLNA/SPART/ITGA1/CDC20/SPAG9/RAC1/MAP1S/HSP90AA1/ASAP1/ECE1/YWHAH/NIN/FKBP4/ADARB1/PTPN11/PTPRF/HDGFL3/ITGB1/IGF2BP1/EHD1/ITGA4/MAP1B/CAPRIN1/MBP/HSPA5/CYFIP1/CTTN/RAB8A/MFSD2A/SYT1/GDI1/NRP1/CDC42/TAO…	CD146+ NES- MSCs	GO_BP	3.17.0
GO:0043588	skin development	95	-0.353695	-1.30845	0.0834911	0.329513	0.279879	789	tags=22%, list=11%, signal=20%	KLF4/FOXC1/CSTA/ZFP36/LDB2/LGR4/KRT7/CLIC4/WNT5A/CTNNB1/KRT81/KRT10/ZFP36L1/ERRFI1/ADAMTS2/COL1A1/FGF7/COMP/COL5A1/FLG/COL1A2	CD146+ NES- MSCs	GO_BP	3.17.0
GO:0010810	regulation of cell-substrate adhesion	109	0.331965	1.27275	0.083555	0.329513	0.279879	1488	tags=35%, list=20%, signal=28%	GREM1/TLN1/ACTN4/MACF1/SERPINE1/ITGA3/THBS1/THY1/DAB2/VCL/LIMCH1/ROCK1/RRAS/CORO1C/FLNA/RAC1/CALR/MYADM/LIMS2/PHLDB2/ROCK2/UTRN/PTPRA/DAPK3/ARL2/NRP1/CDC42/CDH13/HSD17B12/BST1/SLK/WASHC2C/TRIOBP/ADAM15/ARPC2/NF2/TBCD/ITGA5	CD146+ NES- MSCs	GO_BP	3.17.0
GO:0033144	negative regulation of intracellular steroid hormone receptor signaling pathway	19	0.519415	1.40815	0.0837357	0.329916	0.280222	2159	tags=74%, list=29%, signal=52%	DAB2/NCOR2/PHB/SMARCA4/CALR/STRN3/ZBTB7A/VPS18/FOXP1/BRCA1/CNOT9/CNOT1/CLOCK/HDAC1	CD146+ NES- MSCs	GO_BP	3.17.0
GO:0003407	neural retina development	17	0.535258	1.41212	0.0841457	0.33122	0.28133	1071	tags=29%, list=15%, signal=25%	ATP2B4/THY1/SMARCA4/FJX1/ATP2B1	CD146+ NES- MSCs	GO_BP	3.17.0
GO:0031111	negative regulation of microtubule polymerization or depolymerization	20	0.510565	1.40164	0.0842683	0.331392	0.281476	754	tags=30%, list=10%, signal=27%	TPX2/CKAP2/NAV3/FKBP4/HDGFL3/MAP1B	CD146+ NES- MSCs	GO_BP	3.17.0
GO:0003176	aortic valve development	16	-0.573442	-1.47283	0.084488	0.331945	0.281946	1223	tags=56%, list=17%, signal=47%	RBPJ/JAG1/TGFBR2/SNAI2/TNFRSF1A/ADAMTS5/SLIT3/RHOA/ELN	CD146+ NES- MSCs	GO_BP	3.17.0
GO:1905820	positive regulation of chromosome separation	20	0.510191	1.40062	0.0846864	0.332073	0.282054	2572	tags=75%, list=35%, signal=49%	DLGAP5/CDCA8/NCAPH2/INCENP/NUMA1/BIRC5/ANAPC5/CDC16/CUL3/NCAPD2/CDT1/ANAPC7/NCAPG/NCAPG2/AURKB	CD146+ NES- MSCs	GO_BP	3.17.0
GO:0048880	sensory system development	125	-0.330633	-1.27965	0.0847606	0.332073	0.282054	789	tags=19%, list=11%, signal=17%	KLF4/IMPDH2/SMOC1/FOXC1/RARG/MFAP2/SERPINF1/CLIC4/SCO2/CITED2/SLC7A11/WNT5A/C12orf57/CTNNB1/FBN1/PDGFRA/COL8A1/EFEMP1/PDGFRB/ATF4/MFAP5/COL5A1/CRYAB/CYP1B1	CD146+ NES- MSCs	GO_BP	3.17.0
GO:0150063	visual system development	125	-0.330633	-1.27965	0.0847606	0.332073	0.282054	789	tags=19%, list=11%, signal=17%	KLF4/IMPDH2/SMOC1/FOXC1/RARG/MFAP2/SERPINF1/CLIC4/SCO2/CITED2/SLC7A11/WNT5A/C12orf57/CTNNB1/FBN1/PDGFRA/COL8A1/EFEMP1/PDGFRB/ATF4/MFAP5/COL5A1/CRYAB/CYP1B1	CD146+ NES- MSCs	GO_BP	3.17.0
GO:0006936	muscle contraction	112	0.329425	1.26731	0.0848367	0.332073	0.282054	932	tags=28%, list=13%, signal=25%	TPM3/MYL9/ATP2B4/SMTN/GSTO1/OXTR/DSG2/TPM4/TPM1/MYOF/ITGA2/ROCK1/TPM2/FLNA/AKAP9/HSP90AA1/ASPH/PTGS2/TBX3/ANXA6/SLC8A1/CALM1/SYNM/ROCK2/CNN1/KCNMA1/PIK3C2A/UTRN/DAPK3/TMOD3/CTTN	CD146+ NES- MSCs	GO_BP	3.17.0
GO:0035914	skeletal muscle cell differentiation	27	-0.493553	-1.4276	0.0854625	0.332354	0.282293	553	tags=19%, list=8%, signal=17%	NR4A1/CITED2/EGR1/FOS/NUPR1	CD146+ NES- MSCs	GO_BP	3.17.0
GO:0007076	mitotic chromosome condensation	14	0.561361	1.41152	0.0853183	0.332354	0.282293	2077	tags=64%, list=28%, signal=46%	SMARCA5/PLK1/NUSAP1/BAZ1B/AKAP8L/NCAPH2/AKAP8/NCAPD2/KMT5A	CD146+ NES- MSCs	GO_BP	3.17.0
GO:0032873	negative regulation of stress-activated MAPK cascade	25	0.481558	1.39	0.085451	0.332354	0.282293	1041	tags=32%, list=14%, signal=28%	EZR/DNAJA1/PBK/PRMT1/FOXM1/GSTP1/TAOK3/PAFAH1B1	CD146+ NES- MSCs	GO_BP	3.17.0
GO:0070303	negative regulation of stress-activated protein kinase signaling cascade	25	0.481558	1.39	0.085451	0.332354	0.282293	1041	tags=32%, list=14%, signal=28%	EZR/DNAJA1/PBK/PRMT1/FOXM1/GSTP1/TAOK3/PAFAH1B1	CD146+ NES- MSCs	GO_BP	3.17.0
GO:0120254	olefinic compound metabolic process	42	-0.437354	-1.38844	0.0851468	0.332354	0.282293	574	tags=17%, list=8%, signal=15%	SCP2/PTGIS/EPHX1/EGR1/PTGDS/GPX1/CYP1B1	CD146+ NES- MSCs	GO_BP	3.17.0
GO:0008037	cell recognition	42	0.41848	1.35309	0.0850251	0.332354	0.282293	522	tags=29%, list=7%, signal=27%	CD81/PTX3/SPON2/YWHAZ/MSN/APP/CCT3/EXT1/CCT5/UBAP2L/NEXN/CCT7	CD146+ NES- MSCs	GO_BP	3.17.0
GO:0042326	negative regulation of phosphorylation	177	0.300333	1.23245	0.0851306	0.332354	0.282293	1468	tags=31%, list=20%, signal=25%	GREM1/GPRC5A/PLEC/RACK1/DKK1/HNRNPU/THY1/EIF4G1/NR2F2/PAK2/INHBA/DNAJA1/PBK/ROCK1/UCHL1/CDKN1A/CORO1C/YWHAG/IER3/PWP1/PLK1/SPAG9/IPO5/RTRAF/PKN1/ADARB1/ANKLE2/SLC8A1/CALM1/PRKDC/DNAJC10/MYADM/PRKAR2A/BDKRB1/CAMK2N1/GSTP1/BAX/PIP4K2A/SNX6/TRIM27/MVP/IPO7/KIRREL1/TNFAIP3/APC/NPM1/ADAR/BMP4/PTPN1/SIRPA/HGF/NF2/PARK7/NUP62/CSK	CD146+ NES- MSCs	GO_BP	3.17.0
GO:0002244	hematopoietic progenitor cell differentiation	64	0.374966	1.31416	0.0863402	0.335339	0.284828	393	tags=14%, list=5%, signal=13%	TOP2A/FSTL3/PRRC2C/FST/INHBA/EXT1/XRCC5/ANLN/ZNHIT1	CD146+ NES- MSCs	GO_BP	3.17.0
GO:0051607	defense response to virus	124	0.321915	1.25729	0.0864696	0.335339	0.284828	1555	tags=32%, list=21%, signal=26%	ISG15/SPON2/PHB/DDX21/ILF3/EIF2AK4/NPLOC4/ATAD3A/TRIM44/TRIM28/HSP90AA1/ADARB1/ERBIN/ATG12/DDX1/UFD1/CRCP/MICA/IRF3/RIOK3/G3BP1/TOMM70/CHMP3/SELENOK/EXOSC4/BCL2L1/TRIM27/IFIT3/SETD2/TNFAIP3/DHX9/DDX56/ADAR/TRIM56/IFIT1/EXOC1/NCBP3/DHX36/DHX15/POLR3D	CD146+ NES- MSCs	GO_BP	3.17.0
GO:0140546	defense response to symbiont	124	0.321915	1.25729	0.0864696	0.335339	0.284828	1555	tags=32%, list=21%, signal=26%	ISG15/SPON2/PHB/DDX21/ILF3/EIF2AK4/NPLOC4/ATAD3A/TRIM44/TRIM28/HSP90AA1/ADARB1/ERBIN/ATG12/DDX1/UFD1/CRCP/MICA/IRF3/RIOK3/G3BP1/TOMM70/CHMP3/SELENOK/EXOSC4/BCL2L1/TRIM27/IFIT3/SETD2/TNFAIP3/DHX9/DDX56/ADAR/TRIM56/IFIT1/EXOC1/NCBP3/DHX36/DHX15/POLR3D	CD146+ NES- MSCs	GO_BP	3.17.0
GO:0090314	positive regulation of protein targeting to membrane	14	0.560406	1.40912	0.0866283	0.335463	0.284933	384	tags=21%, list=5%, signal=20%	MYO1C/HRAS/FIS1	CD146+ NES- MSCs	GO_BP	3.17.0
GO:0071902	positive regulation of protein serine/threonine kinase activity	76	0.35922	1.29857	0.0866613	0.335463	0.284933	1022	tags=21%, list=14%, signal=18%	CCND1/HMGA2/DKK1/FLT1/ATP2B4/THBS1/HRAS/MAP2K2/DDX3X/IRAK1/CALM1/FGF2/AKAP13/EGFR/SYAP1/TAOK3	CD146+ NES- MSCs	GO_BP	3.17.0
GO:0051090	regulation of DNA-binding transcription factor activity	188	-0.302003	-1.23933	0.0867717	0.335581	0.285034	683	tags=13%, list=9%, signal=12%	FZD1/CEBPG/CAV1/HMOX1/SRI/CDKN2A/PTGIS/WNT5A/LAMTOR5/CTNNB1/DDR2/RWDD1/SFRP4/SUMO1/RPS3/ID2/COMMD6/GAS6/ID1/ID3/CYTL1/TMSB4X/PLPP3/NUPR1/CYP1B1	CD146+ NES- MSCs	GO_BP	3.17.0
GO:0032435	negative regulation of proteasomal ubiquitin-dependent protein catabolic process	26	0.475035	1.38391	0.0874596	0.33793	0.287029	1688	tags=54%, list=23%, signal=42%	HSP90AB1/NOP53/PBK/GIPC1/USP14/USP7/DDRGK1/SMARCC1/PHF20L1/SGTA/TLK2/PARK7/BAG5/SVIP	CD146+ NES- MSCs	GO_BP	3.17.0
GO:0071385	cellular response to glucocorticoid stimulus	26	-0.496959	-1.42653	0.0878746	0.338036	0.287118	765	tags=35%, list=10%, signal=31%	PCK2/ZFP36/SERPINF1/FBXO32/ZFP36L2/ZFP36L1/ERRFI1/DDIT4/CYP1B1	CD146+ NES- MSCs	GO_BP	3.17.0
GO:0045661	regulation of myoblast differentiation	30	-0.478823	-1.41626	0.0877047	0.338036	0.287118	293	tags=17%, list=4%, signal=16%	BTG1/ZFP36L1/SOX4/ID3/IGFBP3	CD146+ NES- MSCs	GO_BP	3.17.0
GO:0098926	postsynaptic signal transduction	14	0.559408	1.40661	0.0878348	0.338036	0.287118	1422	tags=43%, list=19%, signal=35%	LYPD1/GNAI2/KPNA1/AGRN/GNB1/GRK2	CD146+ NES- MSCs	GO_BP	3.17.0
GO:1903747	regulation of establishment of protein localization to mitochondrion	24	0.484894	1.38718	0.0878102	0.338036	0.287118	812	tags=25%, list=11%, signal=22%	NMT1/ATP5IF1/DNAJA1/HUWE1/SH3GLB1/CSNK2A2	CD146+ NES- MSCs	GO_BP	3.17.0
GO:0001933	negative regulation of protein phosphorylation	159	0.305437	1.23595	0.0878892	0.338036	0.287118	1467	tags=30%, list=20%, signal=25%	GREM1/GPRC5A/PLEC/RACK1/DKK1/THY1/EIF4G1/NR2F2/PAK2/DNAJA1/PBK/UCHL1/CDKN1A/CORO1C/YWHAG/PWP1/PLK1/SPAG9/IPO5/RTRAF/PKN1/ADARB1/SLC8A1/CALM1/PRKDC/DNAJC10/MYADM/PRKAR2A/BDKRB1/CAMK2N1/GSTP1/BAX/SNX6/TRIM27/MVP/IPO7/KIRREL1/TNFAIP3/APC/NPM1/ADAR/BMP4/PTPN1/SIRPA/HGF/NF2/PARK7/NUP62	CD146+ NES- MSCs	GO_BP	3.17.0
GO:2000107	negative regulation of leukocyte apoptotic process	20	-0.535406	-1.44731	0.0880475	0.338334	0.287372	657	tags=25%, list=9%, signal=23%	CD74/TSC22D3/GAS6/MIF/CXCL12	CD146+ NES- MSCs	GO_BP	3.17.0
GO:0031123	RNA 3'-end processing	57	0.385775	1.32327	0.0882116	0.338597	0.287595	2405	tags=51%, list=33%, signal=34%	APP/DKC1/VIRMA/YTHDC1/RPS21/NCBP2/PNPT1/TUT4/EXOSC4/INTS1/HSF1/LEO1/EXOSC10/DHX36/CDC73/ERI3/TUT7/ELAC2/ZC3H14/SNRPA/SLBP/EXOSC2/PAF1/FBL/USB1/CPSF3/SYMPK/EXOSC6/TENT4B	CD146+ NES- MSCs	GO_BP	3.17.0
GO:1902904	negative regulation of supramolecular fiber organization	73	0.362219	1.29887	0.088277	0.338597	0.287595	1460	tags=38%, list=20%, signal=31%	HSPA8/TPX2/SPTBN1/SPTAN1/CKAP2/LIMA1/MTPN/PAK2/TJP1/NAV3/FKBP4/HDGFL3/MAP1B/MYADM/PHLDB2/FLII/PPFIA1/TMOD3/RDX/ADD1/PFDN1/WASHC2C/APC/TRIOBP/EPS8/SWAP70/ARFGEF1/TBCD	CD146+ NES- MSCs	GO_BP	3.17.0
GO:1903131	mononuclear cell differentiation	169	-0.307274	-1.24395	0.0887147	0.339965	0.288757	657	tags=16%, list=9%, signal=15%	CD74/CEBPG/CTSL/AZI2/RUNX2/PHF14/MMP14/TMEM98/IRF2BP2/CTSK/LEPR/ZFP36L2/CTNNB1/SLC25A5/RHOA/CEBPB/KLF6/ZFP36L1/EGR1/SOX4/ID2/GAS6/RPS6/JUNB/VCAM1/B2M/FOS	CD146+ NES- MSCs	GO_BP	3.17.0
GO:0006213	pyrimidine nucleoside metabolic process	10	0.609959	1.40676	0.0890344	0.340879	0.289534	677	tags=40%, list=9%, signal=36%	UPP1/DPYD/DTYMK/TYMP	CD146+ NES- MSCs	GO_BP	3.17.0
GO:0045980	negative regulation of nucleotide metabolic process	10	-0.647524	-1.49267	0.0895995	0.341883	0.290386	110	tags=30%, list=2%, signal=30%	TSPO/DDIT4/NUPR1	CD146+ NES- MSCs	GO_BP	3.17.0
GO:1900543	negative regulation of purine nucleotide metabolic process	10	-0.647524	-1.49267	0.0895995	0.341883	0.290386	110	tags=30%, list=2%, signal=30%	TSPO/DDIT4/NUPR1	CD146+ NES- MSCs	GO_BP	3.17.0
GO:0007520	myoblast fusion	16	0.53898	1.40133	0.0896222	0.341883	0.290386	1668	tags=50%, list=23%, signal=39%	CD81/MYH9/EHD2/ITGB1/EHD1/FLOT1/PLEKHO1/CAPN2	CD146+ NES- MSCs	GO_BP	3.17.0
GO:0019079	viral genome replication	64	0.373492	1.30899	0.0895619	0.341883	0.290386	602	tags=19%, list=8%, signal=17%	TOP2A/HSPA8/ISG15/HMGA2/VCP/PHB/ILF3/EIF2AK4/DDX3X/TRIM28/ADARB1/SRPK1	CD146+ NES- MSCs	GO_BP	3.17.0
GO:0008016	regulation of heart contraction	58	0.383243	1.31966	0.0898234	0.342339	0.290774	731	tags=22%, list=10%, signal=20%	ATP2B4/RGS4/GSTO1/DSG2/TPM1/FLNA/AKAP9/YWHAE/HSP90AA1/HBEGF/SLC8A1/CALM1/MDM2	CD146+ NES- MSCs	GO_BP	3.17.0
GO:0030433	ubiquitin-dependent ERAD pathway	57	0.38475	1.31975	0.0899307	0.342438	0.290858	1246	tags=28%, list=17%, signal=23%	VCP/SELENOS/STUB1/NPLOC4/USP14/CALR/UFD1/DNAJC10/ECPAS/HSPA5/HSP90B1/UBE2G2/BCAP31/CANX/CCDC47/SGTA	CD146+ NES- MSCs	GO_BP	3.17.0
GO:0071248	cellular response to metal ion	71	-0.375692	-1.32203	0.0901826	0.342515	0.290923	1167	tags=35%, list=16%, signal=30%	CAMK2D/MAP1LC3A/LGMN/AKR1C3/AKT1/NFATC4/MT1M/TSPO/NCSTN/SMPD1/SOD1/TUBA1A/HMOX1/SERPINF1/CLIC4/MT1X/WNT5A/SUMO1/FOSB/BNIP3/JUNB/B2M/ATF4/NQO1/FOS	CD146+ NES- MSCs	GO_BP	3.17.0
GO:0031349	positive regulation of defense response	143	0.311449	1.24121	0.0901303	0.342515	0.290923	1579	tags=31%, list=22%, signal=25%	CD81/CYBA/SERPINE1/ETS1/HSPD1/NECTIN2/NOP53/PAK2/APP/PHB/ITGA2/XRCC5/XRCC6/NPLOC4/DDX3X/IRAK1/HSP90AA1/OPTN/PTGS2/SFPQ/ERBIN/UFD1/PRKDC/IRF3/RIOK3/CAMK2N1/CTSC/PVR/TOMM70/LGALS1/OTULIN/UBE2K/USP15/RIPK1/TNFAIP3/DHX9/TRIM56/ANKRD17/HLA-E/PARK7/PUM1/FLOT1/POLR3D/CADM1	CD146+ NES- MSCs	GO_BP	3.17.0
GO:2000145	regulation of cell motility	426	-0.259712	-1.16984	0.0901957	0.342515	0.290923	738	tags=14%, list=10%, signal=14%	SNAI2/LRRC15/SDCBP/HAS2/PFN2/DDT/SVBP/PTN/CD74/CYGB/PTPRG/LDB2/CAV1/HMOX1/SERPINF1/PDGFC/CLIC4/MMP14/HSPB1/ITGAV/CSNK2B/RHOB/CITED2/NBL1/PDCD6/DUSP1/WNT5A/PLAU/TMSB10/RARRES2/HAS1/DDR2/RHOA/PFN1/EMP2/PGF/MKKS/PDGFRA/LAMA4/GAS6/ENG/LGALS3/FBLN1/GJA1/MIF/COL1A1/PDGFRB/FGF7/LRP1/MALAT1/TNC/TMSB4X/MMP2/PLPP3/SPARC/CXCL12/FN1/IGFBP3/SERPINE2/DCN/CYP1B1	CD146+ NES- MSCs	GO_BP	3.17.0
GO:0061383	trabecula morphogenesis	19	-0.541501	-1.44521	0.0904356	0.343116	0.291434	299	tags=37%, list=4%, signal=35%	THBS3/NRG1/RHOA/ENG/COL1A1/FHL2/MMP2	CD146+ NES- MSCs	GO_BP	3.17.0
GO:0001937	negative regulation of endothelial cell proliferation	17	0.530305	1.39906	0.0907546	0.343246	0.291544	186	tags=29%, list=3%, signal=29%	FLT1/ATP5IF1/THBS1/ATP5F1A/NR2F2	CD146+ NES- MSCs	GO_BP	3.17.0
GO:0006278	RNA-templated DNA biosynthetic process	49	0.39976	1.33123	0.0907449	0.343246	0.291544	2576	tags=57%, list=35%, signal=37%	HNRNPU/HSP90AB1/CCT3/XRCC5/DKC1/CCT5/HSP90AA1/CCT7/NHP2/GNL3L/CCT6A/CCT8/PNKP/EXOSC10/CCT4/TERF2IP/TERF2/RFC1/TEN1/HNRNPC/CCT2/SMG6/PTGES3/MAP3K4/TENT4B/TCP1/AURKB/NAT10	CD146+ NES- MSCs	GO_BP	3.17.0
GO:0007004	telomere maintenance via telomerase	49	0.39976	1.33123	0.0907449	0.343246	0.291544	2576	tags=57%, list=35%, signal=37%	HNRNPU/HSP90AB1/CCT3/XRCC5/DKC1/CCT5/HSP90AA1/CCT7/NHP2/GNL3L/CCT6A/CCT8/PNKP/EXOSC10/CCT4/TERF2IP/TERF2/RFC1/TEN1/HNRNPC/CCT2/SMG6/PTGES3/MAP3K4/TENT4B/TCP1/AURKB/NAT10	CD146+ NES- MSCs	GO_BP	3.17.0
GO:0046822	regulation of nucleocytoplasmic transport	64	0.372947	1.30708	0.0907968	0.343246	0.291544	2706	tags=67%, list=37%, signal=43%	RANGAP1/SUPT6H/FLNA/IER3/TRIM28/YWHAE/KHDRBS1/IPO5/HSP90AA1/PTPN11/PTGS2/XPO1/TPR/NOLC1/PPP1R12A/NCBP2/AKAP8L/SETD2/DHX9/BMP4/ECT2/PARK7/RBM22/UHMK1/JUP/PKIG/ZPR1/GSK3B/SP100/NUP214/NUP58/IWS1/NEDD4/MAVS/DMAP1/NSUN2/CTDSPL2/RAN/PTPN14/PRKACA/PKIA/UBR5/RIOK2	CD146+ NES- MSCs	GO_BP	3.17.0
GO:0072530	purine-containing compound transmembrane transport	10	-0.646249	-1.48974	0.0912914	0.343878	0.292081	425	tags=40%, list=6%, signal=38%	SLC35B3/SLC35B2/SLC25A5/SLC25A6	CD146+ NES- MSCs	GO_BP	3.17.0
GO:0033687	osteoblast proliferation	17	-0.557928	-1.45385	0.0911881	0.343878	0.292081	494	tags=41%, list=7%, signal=38%	ITGAV/ATRAID/RHOA/NPR3/TMEM119/JUNB/CTHRC1	CD146+ NES- MSCs	GO_BP	3.17.0
GO:0006949	syncytium formation	19	0.513989	1.39344	0.0912217	0.343878	0.292081	1759	tags=53%, list=24%, signal=40%	CD81/MYH9/EHD2/ITGB1/EHD1/SH3PXD2A/FLOT1/PLEKHO1/CAPN2/ADAM9	CD146+ NES- MSCs	GO_BP	3.17.0
GO:0032101	regulation of response to external stimulus	371	0.262823	1.17052	0.0911501	0.343878	0.292081	967	tags=19%, list=13%, signal=18%	GREM1/SAA1/NMT1/CD81/CYBA/ISG15/SERPINE1/CDC37/THBS1/ETS1/HSPD1/NECTIN2/MAP2K2/ZYX/MGLL/NOP53/PAK2/APP/PHB/BRD4/SELENOS/PLK2/PBK/ITGA2/XRCC5/EIF2AK4/XRCC6/NPLOC4/ANXA2/DDX3X/USP14/EFNB2/FLNA/TRIM44/IER3/RAC1/IRAK1/HSP90AA1/ABHD12/PRDX2/PTPN11/PTPRF/CHD8/OPTN/GFER/CD55/PTGS2/DPP4/SFPQ/ERBIN/NMT2/CALR/ATG12/FGF2/UFD1/PRKDC/CREB3/SERPINB2/MICA/NT5E/IRF3/PHLDB2/RIOK3/CAMK2N1/GSTP1/CTSC/ZNF580/BAX/PVR…	CD146+ NES- MSCs	GO_BP	3.17.0
GO:0034661	ncRNA catabolic process	33	0.441608	1.35761	0.0915361	0.344491	0.292601	2540	tags=55%, list=35%, signal=36%	TRIR/MTREX/PNPT1/WDR82/TUT4/EXOSC4/SND1/EXOSC10/DICER1/ELAC2/EXOSC2/DIS3/PELO/POP1/DDX49/EXOSC6/TENT4B/NSUN2	CD146+ NES- MSCs	GO_BP	3.17.0
GO:0010256	endomembrane system organization	289	0.27333	1.18722	0.0920544	0.346131	0.293995	2131	tags=38%, list=29%, signal=28%	SQSTM1/ATP6V0B/PLEC/SPTBN1/MYH9/NECTIN2/DCTN1/MAP2K2/YWHAZ/AHNAK/MYOF/BLOC1S1/SYNE1/NPLOC4/CORO1C/ANXA2/LMNA/AKAP9/PLK1/SYNGR1/ASAP1/ANKLE2/EHD2/OPTN/TRAM2/ANXA6/RETREG2/SH3GLB1/GOLGA2/STX2/ARHGAP21/PACSIN2/VTI1B/SEC61A1/YIPF5/SYNGR2/RAB8A/GOLGB1/CHMP3/SYT1/CDC42/PAFAH1B1/PLEKHJ1/WASHC4/AP1B1/AP1S2/MPP5/ATP6V1D/EMC9/AGFG1/AP1M1/AKAP8L/VPS28/HGS/CCDC47/KNL1/LMNB1/UGCG/SGTA/NSF/SCARB2/VPS4A/HTT/PLE…	CD146+ NES- MSCs	GO_BP	3.17.0
GO:0022029	telencephalon cell migration	22	-0.518382	-1.43175	0.092137	0.346132	0.293995	365	tags=14%, list=5%, signal=13%	CTNNB1/RHOA/CXCL12	CD146+ NES- MSCs	GO_BP	3.17.0
GO:0090322	regulation of superoxide metabolic process	10	0.607446	1.40097	0.0924287	0.346299	0.294137	1677	tags=70%, list=23%, signal=54%	CYBA/GNAI2/AATF/GSTP1/BST1/NFE2L2/GNAI3	CD146+ NES- MSCs	GO_BP	3.17.0
GO:0043489	RNA stabilization	40	0.420251	1.34505	0.0924288	0.346299	0.294137	1548	tags=40%, list=21%, signal=32%	HNRNPU/HNRNPD/TENT5A/DKC1/THRAP3/IGF2BP2/IGF2BP1/LARP1/TAF15/SYNCRIP/YBX1/PHAX/DHX9/CSDE1/DHX36/RBM10	CD146+ NES- MSCs	GO_BP	3.17.0
GO:0090101	negative regulation of transmembrane receptor protein serine/threonine kinase signaling pathway	68	0.366384	1.29767	0.0923314	0.346299	0.294137	1120	tags=26%, list=15%, signal=23%	GREM1/PEG10/FSTL3/DKK1/FST/STUB1/CRIM1/TGFB1I1/SMURF2/SPART/PIN1/VEPH1/HSPA5/RBBP7/RBBP4/BCL9L/SNX6/FBN2	CD146+ NES- MSCs	GO_BP	3.17.0
GO:1904358	positive regulation of telomere maintenance via telomere lengthening	24	0.481562	1.37765	0.0926749	0.346911	0.294657	1630	tags=46%, list=22%, signal=36%	CCT3/XRCC5/DKC1/CCT5/CCT7/CCT6A/CCT8/HNRNPA2B1/PNKP/DHX36/CCT4	CD146+ NES- MSCs	GO_BP	3.17.0
GO:0043207	response to external biotic stimulus	488	0.25255	1.15192	0.093029	0.347617	0.295257	1395	tags=26%, list=19%, signal=23%	KRT8/TUBB4B/ANKRD1/CYBA/ISG15/HMGA2/MYO1C/PTX3/SPON2/SERPINE1/CDC37/HSPD1/HRAS/FLNB/HK1/NECTIN2/ZYX/NOP53/PAK2/PHB/SELENOS/AKAP12/DDX21/EXT1/XRCC5/ILF3/EIF2AK4/TENT5A/XRCC6/PSMA2/CDC42EP2/NPLOC4/TAX1BP1/CCT5/PRPF8/DDX3X/USP14/ACTA2/EIF5A/ATAD3A/EFNB2/TRIM44/IER3/TRIM28/STMP1/PPP1R14B/IRAK1/HSP90AA1/GTF2F1/PRDX2/FOSL1/ADARB1/PTPN11/G3BP2/SAP30BP/SRPK1/OPTN/GFER/CD55/PTGS2/SFPQ/ERBIN/ACTR3/CALR/ATG…	CD146+ NES- MSCs	GO_BP	3.17.0
GO:0051707	response to other organism	488	0.25255	1.15192	0.093029	0.347617	0.295257	1395	tags=26%, list=19%, signal=23%	KRT8/TUBB4B/ANKRD1/CYBA/ISG15/HMGA2/MYO1C/PTX3/SPON2/SERPINE1/CDC37/HSPD1/HRAS/FLNB/HK1/NECTIN2/ZYX/NOP53/PAK2/PHB/SELENOS/AKAP12/DDX21/EXT1/XRCC5/ILF3/EIF2AK4/TENT5A/XRCC6/PSMA2/CDC42EP2/NPLOC4/TAX1BP1/CCT5/PRPF8/DDX3X/USP14/ACTA2/EIF5A/ATAD3A/EFNB2/TRIM44/IER3/TRIM28/STMP1/PPP1R14B/IRAK1/HSP90AA1/GTF2F1/PRDX2/FOSL1/ADARB1/PTPN11/G3BP2/SAP30BP/SRPK1/OPTN/GFER/CD55/PTGS2/SFPQ/ERBIN/ACTR3/CALR/ATG…	CD146+ NES- MSCs	GO_BP	3.17.0
GO:0051084	'de novo' post-translational protein folding	23	0.486371	1.37771	0.093265	0.348189	0.295743	2354	tags=61%, list=32%, signal=41%	HSPA8/HSPH1/ST13/SELENOF/DNAJB1/HSPA5/DNAJC7/SDF2L1/GAK/CCT2/DNAJB14/PTGES3/HSPA9/DNAJB12	CD146+ NES- MSCs	GO_BP	3.17.0
GO:0048167	regulation of synaptic plasticity	58	0.381506	1.31368	0.0937209	0.349581	0.296925	1019	tags=29%, list=14%, signal=25%	SQSTM1/HRAS/APP/PLK2/DBN1/EIF2AK4/GIPC1/YWHAG/CDC20/MME/SYNGR1/YWHAH/PTGS2/MAP1B/ERC1/RAB8A/SYAP1	CD146+ NES- MSCs	GO_BP	3.17.0
GO:0010907	positive regulation of glucose metabolic process	10	-0.643976	-1.48449	0.0938776	0.349855	0.297157	1066	tags=40%, list=15%, signal=34%	AKT1/IRS1/NNMT/IGF2	CD146+ NES- MSCs	GO_BP	3.17.0
GO:0048147	negative regulation of fibroblast proliferation	20	-0.530394	-1.43376	0.0940331	0.349874	0.297173	139	tags=15%, list=2%, signal=15%	CAV1/FTH1/NUPR1	CD146+ NES- MSCs	GO_BP	3.17.0
GO:0007566	embryo implantation	29	-0.477723	-1.40347	0.0943663	0.349874	0.297173	346	tags=34%, list=5%, signal=33%	IL1B/TGFBR2/VMP1/SOD1/STC2/EMP2/FBLN1/GJA1/IGFBP7/MMP2	CD146+ NES- MSCs	GO_BP	3.17.0
GO:0002714	positive regulation of B cell mediated immunity	15	0.54518	1.39449	0.0943826	0.349874	0.297173	2489	tags=67%, list=34%, signal=44%	TFRC/NECTIN2/NSD2/RIF1/SHLD2/HLA-E/MAD2L2/TP53BP1/EXOSC6/KMT5B	CD146+ NES- MSCs	GO_BP	3.17.0
GO:0002891	positive regulation of immunoglobulin mediated immune response	15	0.54518	1.39449	0.0943826	0.349874	0.297173	2489	tags=67%, list=34%, signal=44%	TFRC/NECTIN2/NSD2/RIF1/SHLD2/HLA-E/MAD2L2/TP53BP1/EXOSC6/KMT5B	CD146+ NES- MSCs	GO_BP	3.17.0
GO:0006096	glycolytic process	38	-0.443964	-1.38178	0.0941909	0.349874	0.297173	168	tags=11%, list=2%, signal=10%	LDHA/DDIT4/NUPR1/ALDOA	CD146+ NES- MSCs	GO_BP	3.17.0
GO:0006757	ATP generation from ADP	38	-0.443964	-1.38178	0.0941909	0.349874	0.297173	168	tags=11%, list=2%, signal=10%	LDHA/DDIT4/NUPR1/ALDOA	CD146+ NES- MSCs	GO_BP	3.17.0
GO:0060306	regulation of membrane repolarization	10	0.60545	1.39636	0.0947654	0.350983	0.298116	465	tags=40%, list=6%, signal=38%	WDR1/FLNA/AKAP9/YWHAE	CD146+ NES- MSCs	GO_BP	3.17.0
GO:0033280	response to vitamin D	14	-0.585961	-1.46102	0.0950124	0.351241	0.298334	346	tags=21%, list=5%, signal=20%	SNAI2/STC2/PENK	CD146+ NES- MSCs	GO_BP	3.17.0
GO:0042771	intrinsic apoptotic signaling pathway in response to DNA damage by p53 class mediator	24	-0.503591	-1.41918	0.0950859	0.351241	0.298334	148	tags=21%, list=2%, signal=20%	CD74/TAF9/MIF/DDIT4/NUPR1	CD146+ NES- MSCs	GO_BP	3.17.0
GO:0071674	mononuclear cell migration	61	0.375165	1.3033	0.0950165	0.351241	0.298334	312	tags=16%, list=4%, signal=16%	GREM1/SAA1/PLEC/SERPINE1/FLT1/THBS1/MSN/APP/ABL2/EXT1	CD146+ NES- MSCs	GO_BP	3.17.0
GO:2000641	regulation of early endosome to late endosome transport	14	0.553867	1.39268	0.0954531	0.352287	0.299224	991	tags=43%, list=14%, signal=37%	EZR/DAB2/MAP2K2/MSN/CHMP3/RDX	CD146+ NES- MSCs	GO_BP	3.17.0
GO:0006244	pyrimidine nucleotide catabolic process	10	0.604281	1.39367	0.096164	0.3546	0.301187	923	tags=50%, list=13%, signal=44%	UPP1/DPYD/TYMP/NT5C/NTHL1	CD146+ NES- MSCs	GO_BP	3.17.0
GO:0033028	myeloid cell apoptotic process	16	-0.563689	-1.44778	0.096517	0.355589	0.302028	867	tags=44%, list=12%, signal=39%	IL6/SNAI2/CTSL/CDKN2A/SLC7A11/GAS6/MIF	CD146+ NES- MSCs	GO_BP	3.17.0
GO:0006268	DNA unwinding involved in DNA replication	13	0.564011	1.39278	0.0967348	0.356079	0.302444	1045	tags=38%, list=14%, signal=33%	HMGA1/MCM5/MCM7/MCM4/MCM3	CD146+ NES- MSCs	GO_BP	3.17.0
GO:1903900	regulation of viral life cycle	57	0.381578	1.30887	0.0970041	0.356758	0.30302	961	tags=23%, list=13%, signal=20%	TOP2A/ISG15/HMGA2/PTX3/NECTIN2/ILF3/DDX3X/TRIM28/ADARB1/SRPK1/KPNA2/LARP1/LGALS1	CD146+ NES- MSCs	GO_BP	3.17.0
GO:0003179	heart valve morphogenesis	25	-0.495622	-1.41058	0.0971131	0.356758	0.303021	1145	tags=40%, list=16%, signal=34%	JAG1/MDM4/TGFBR2/NOTCH2/SNAI2/ADAMTS5/SLIT3/RHOA/SOX4/ELN	CD146+ NES- MSCs	GO_BP	3.17.0
GO:0033002	muscle cell proliferation	98	-0.344526	-1.28195	0.0971742	0.356758	0.303021	365	tags=13%, list=5%, signal=13%	CTNNB1/NOTCH3/DDR2/RHOA/EFEMP2/NPR3/ID2/GJA1/PDGFRB/FOS/MMP2/ELN/IGFBP3	CD146+ NES- MSCs	GO_BP	3.17.0
GO:0030155	regulation of cell adhesion	310	-0.27186	-1.18556	0.0975438	0.357803	0.303908	563	tags=12%, list=8%, signal=12%	RSU1/CDKN2A/MMP14/LAMC1/PPP1CB/ITGAV/CITED2/COL16A1/DUSP1/WNT5A/PLAU/CBLB/RHOA/EMP2/RPS3/CEBPB/EFEMP2/LAMA4/IGF2/SOX4/COL8A1/LGALS3/FBLN1/COL1A1/VCAM1/S100A10/B2M/HLA-A/TNC/MMP2/TGFBI/PLPP3/CXCL12/FN1/SERPINE2/IGFBP2/CYP1B1	CD146+ NES- MSCs	GO_BP	3.17.0
GO:0048026	positive regulation of mRNA splicing, via spliceosome	15	0.542833	1.38849	0.0976961	0.358049	0.304117	785	tags=33%, list=11%, signal=30%	RBMX/HSPA8/NCL/THRAP3/PRDX6	CD146+ NES- MSCs	GO_BP	3.17.0
GO:0042407	cristae formation	10	0.603013	1.39074	0.097972	0.358379	0.304397	2182	tags=70%, list=30%, signal=49%	UQCC3/CHCHD10/IMMT/AFG3L2/DNAJC11/LETM1/APOOL	CD146+ NES- MSCs	GO_BP	3.17.0
GO:0046931	pore complex assembly	13	0.563161	1.39068	0.0980932	0.358379	0.304397	1926	tags=54%, list=26%, signal=40%	CCT3/AHCTF1/CCT8/GSDMD/AFDN/ANO6/NUP98	CD146+ NES- MSCs	GO_BP	3.17.0
GO:0010660	regulation of muscle cell apoptotic process	31	-0.466145	-1.3876	0.0984587	0.358379	0.304397	593	tags=16%, list=8%, signal=15%	HMOX1/CDKN2A/BNIP3/ATF4/NUPR1	CD146+ NES- MSCs	GO_BP	3.17.0
GO:1903510	mucopolysaccharide metabolic process	39	-0.437999	-1.37124	0.0979718	0.358379	0.304397	791	tags=26%, list=11%, signal=23%	HEXB/IL1B/DSE/CHST12/HAS2/UGDH/HEXA/HAS1/BGN/DCN	CD146+ NES- MSCs	GO_BP	3.17.0
GO:0140238	presynaptic endocytosis	33	0.437422	1.34474	0.0984688	0.358379	0.304397	1141	tags=24%, list=16%, signal=21%	AP2S1/AP2B1/ROCK1/AP2M1/AAK1/ITSN1/SYT1/CANX	CD146+ NES- MSCs	GO_BP	3.17.0
GO:0007613	memory	40	0.417105	1.33498	0.0981901	0.358379	0.304397	838	tags=20%, list=11%, signal=18%	ITGA3/OXTR/SGK1/BDNF/PLK2/EIF2AK4/PTGS2/CAMK2N1	CD146+ NES- MSCs	GO_BP	3.17.0
GO:0062012	regulation of small molecule metabolic process	119	-0.328943	-1.26321	0.0983253	0.358379	0.304397	913	tags=18%, list=12%, signal=16%	TSPO/OGT/SOD1/ADIPOR1/IRS1/SNAI2/INSIG2/CD74/CAV1/AK4/SLC7A11/LEPR/TRIB3/NNMT/EGR1/IGF2/DDIT4/TMSB4X/IGFBP3/IGFBP4/NUPR1	CD146+ NES- MSCs	GO_BP	3.17.0
GO:0070588	calcium ion transmembrane transport	96	0.335122	1.25999	0.0983444	0.358379	0.304397	1632	tags=31%, list=22%, signal=25%	CYBA/ATP2B4/GSTO1/THY1/AHNAK/DIAPH1/ANXA2/FLNA/YWHAE/SELENON/ANXA6/SLC8A1/CALM1/FGF2/NIPSNAP2/BDKRB1/SEC61A1/BAX/ATP2B1/VDAC1/ITPR2/AFG3L2/SCN9A/HTT/NCS1/ORAI1/G6PD/ATP2A2/ATP2C1/MICU1	CD146+ NES- MSCs	GO_BP	3.17.0
GO:0034248	regulation of amide metabolic process	289	0.271728	1.18026	0.0986042	0.358561	0.304552	1614	tags=28%, list=22%, signal=23%	NCL/RACK1/THBS1/HNRNPU/EIF4G2/PA2G4/EIF4G1/EIF3B/HNRNPD/MTPN/RPS6KB2/EIF6/APP/ITGA2/ROCK1/ILF3/LRPPRC/EIF2AK4/PUM3/IGFBP5/BZW1/ENC1/DDX3X/EIF5A/ACO1/METAP1/PIN1/PPP1R15A/KHDRBS1/PKM/ATXN2/GSPT1/IGF2BP2/CALR/RBM8A/DDX1/IGF2BP1/BZW2/PRKDC/FXR1/EIF2B4/CAPRIN1/TPR/NOLC1/ROCK2/LARP1/ETF1/DAPK3/EIF2AK1/CYFIP1/EIF5/NCBP2/PNPT1/RCC1L/SELENOT/TUT4/KHSRP/OGFOD1/SARNP/SYNCRIP/YBX1/UPF1/DDX6/ABCE1/DHX9/CSDE1…	CD146+ NES- MSCs	GO_BP	3.17.0
GO:0046651	lymphocyte proliferation	93	-0.348368	-1.2843	0.0989437	0.359484	0.305336	365	tags=13%, list=5%, signal=12%	CTNNB1/CBLB/EMP2/RPS3/CEBPB/IGF2/LGALS3/MIF/RPS6/VCAM1/HLA-A/IGFBP2	CD146+ NES- MSCs	GO_BP	3.17.0
GO:0006919	activation of cysteine-type endopeptidase activity involved in apoptotic process	28	0.457995	1.35745	0.0990907	0.359707	0.305526	171	tags=14%, list=2%, signal=14%	RACK1/HSPD1/VCP/BEX3	CD146+ NES- MSCs	GO_BP	3.17.0
GO:0090399	replicative senescence	10	0.601884	1.38814	0.0994559	0.360721	0.306387	501	tags=30%, list=7%, signal=28%	SERPINE1/CDKN1A/MME	CD146+ NES- MSCs	GO_BP	3.17.0
GO:0001958	endochondral ossification	16	-0.560178	-1.43876	0.100527	0.361403	0.306966	744	tags=44%, list=10%, signal=39%	NAB2/FOXC1/DLX5/RUNX2/MMP14/TMEM119/COL1A1	CD146+ NES- MSCs	GO_BP	3.17.0
GO:0036075	replacement ossification	16	-0.560178	-1.43876	0.100527	0.361403	0.306966	744	tags=44%, list=10%, signal=39%	NAB2/FOXC1/DLX5/RUNX2/MMP14/TMEM119/COL1A1	CD146+ NES- MSCs	GO_BP	3.17.0
GO:1904925	positive regulation of autophagy of mitochondrion in response to mitochondrial depolarization	11	0.586996	1.38774	0.10051	0.361403	0.306966	1124	tags=45%, list=15%, signal=39%	CDC37/ATP5IF1/HUWE1/OPTN/VDAC1	CD146+ NES- MSCs	GO_BP	3.17.0
GO:0031294	lymphocyte costimulation	15	0.541185	1.38427	0.100267	0.361403	0.306966	961	tags=33%, list=13%, signal=29%	CD81/EFNB2/PTPN11/DPP4/LGALS1	CD146+ NES- MSCs	GO_BP	3.17.0
GO:0030262	apoptotic nuclear changes	14	0.55037	1.38389	0.100555	0.361403	0.306966	2203	tags=64%, list=30%, signal=45%	TOP2A/ENDOG/BAX/DFFA/HSF1/DICER1/ACIN1/AIFM1/SHARPIN	CD146+ NES- MSCs	GO_BP	3.17.0
GO:0033619	membrane protein proteolysis	25	0.471889	1.36209	0.100474	0.361403	0.306966	411	tags=20%, list=6%, signal=19%	RBMX/MYH9/ROCK1/NRDC/ADAM19	CD146+ NES- MSCs	GO_BP	3.17.0
GO:0016073	snRNA metabolic process	29	0.453158	1.35388	0.100157	0.361403	0.306966	2403	tags=59%, list=33%, signal=40%	DKC1/MTREX/ELL2/NHP2/INTS11/SNAPC2/EXOSC4/INTS1/EXOSC10/EXOSC2/MEPCE/ZNF143/ICE1/USB1/INTS13/RPAP2/EXOSC6	CD146+ NES- MSCs	GO_BP	3.17.0
GO:0030968	endoplasmic reticulum unfolded protein response	46	0.401586	1.32195	0.100052	0.361403	0.306966	1549	tags=35%, list=21%, signal=28%	CCND1/RACK1/VCP/SELENOS/STUB1/PPP1R15A/CREB3/DNAJC10/HSPA5/BAX/DDRGK1/CREB3L1/BOK/PTPN1/VAPB/NFE2L2	CD146+ NES- MSCs	GO_BP	3.17.0
GO:0043280	positive regulation of cysteine-type endopeptidase activity involved in apoptotic process	46	0.401233	1.32079	0.100677	0.361403	0.306966	392	tags=17%, list=5%, signal=17%	NDUFA13/RACK1/HSPD1/VCP/BEX3/UACA/FIS1/DDX3X	CD146+ NES- MSCs	GO_BP	3.17.0
GO:1903522	regulation of blood circulation	69	0.362159	1.28576	0.0997848	0.361403	0.306966	731	tags=23%, list=10%, signal=21%	ATP2B4/RGS4/GSTO1/OXTR/DSG2/TPM1/FLNA/AKAP9/YWHAE/HSP90AA1/ECE1/HBEGF/PTGS2/SLC8A1/CALM1/MDM2	CD146+ NES- MSCs	GO_BP	3.17.0
GO:0097191	extrinsic apoptotic signaling pathway	117	0.32083	1.24275	0.100641	0.361403	0.306966	1440	tags=25%, list=20%, signal=20%	KRT18/KRT8/NDUFA13/SERPINE1/THBS1/GABARAP/BEX3/PAK2/INHBA/SH3RF1/DDX3X/LMNA/SORT1/PRDX2/GSTP1/BAX/CTTN/NRP1/BCL2L1/BIRC6/RIPK1/CTNNA1/BOK/TNFAIP3/HTT/BMP4/PPP1CA/HGF/PARK7	CD146+ NES- MSCs	GO_BP	3.17.0
GO:0048545	response to steroid hormone	153	-0.310448	-1.23806	0.100429	0.361403	0.306966	666	tags=17%, list=9%, signal=16%	EGLN2/ZFP36/FIBIN/CAV1/SERPINF1/FBXO32/PCNA/LBH/PAM/ZFP36L2/SLIT3/RHOA/RWDD1/ZFP36L1/LOX/FOSB/ERRFI1/ENG/PTGDS/RPL27/COL1A1/DDIT4/IGFBP7/FOS/IGFBP2/CYP1B1	CD146+ NES- MSCs	GO_BP	3.17.0
GO:0032506	cytokinetic process	28	0.457015	1.35455	0.100937	0.361514	0.30706	1467	tags=39%, list=20%, signal=32%	PLEC/MYH9/ANLN/CEP55/ANXA11/CHMP3/KIF20B/SPIRE1/VPS4A/ECT2/NUP62	CD146+ NES- MSCs	GO_BP	3.17.0
GO:0045428	regulation of nitric oxide biosynthetic process	29	0.452676	1.35244	0.100966	0.361514	0.30706	1100	tags=34%, list=15%, signal=29%	PTX3/ATP2B4/HSP90AB1/DDAH1/RAC1/HSP90AA1/PTGS2/ROCK2/ASL/KHSRP	CD146+ NES- MSCs	GO_BP	3.17.0
GO:0022613	ribonucleoprotein complex biogenesis	339	0.264691	1.16889	0.10091	0.361514	0.30706	1969	tags=40%, list=27%, signal=30%	EIF3J/WDR43/HSP90AB1/FAM207A/PA2G4/IMP4/EIF3B/UTP11/EIF3A/EIF3G/NOP53/EIF6/NOP56/SURF6/RPL7L1/DDX21/XRCC5/DKC1/PRPF8/DDX3X/NOP14/EIF2S2/PWP1/MRPL20/BOP1/HSP90AA1/MTREX/PDCD11/TSR1/RPS15/SNRPB/GTPBP4/SRPK1/PUF60/TSSC4/SF3B1/NHP2/XPO1/SNU13/TMA16/ZNF593/YTHDC1/DDX1/RUVBL2/MRTO4/PES1/PRPF6/PRKDC/RRP36/AATF/GNL3L/REXO4/NOLC1/ERCC2/RIOK3/DDX54/GRWD1/NSA2/RPS21/RUVBL1/EIF5/WDR46/PAK1IP1/NOM1/ZNF622/NIF…	CD146+ NES- MSCs	GO_BP	3.17.0
GO:0014072	response to isoquinoline alkaloid	11	-0.619303	-1.46124	0.101613	0.36155	0.307091	186	tags=18%, list=3%, signal=18%	FOSB/PENK	CD146+ NES- MSCs	GO_BP	3.17.0
GO:0043278	response to morphine	11	-0.619303	-1.46124	0.101613	0.36155	0.307091	186	tags=18%, list=3%, signal=18%	FOSB/PENK	CD146+ NES- MSCs	GO_BP	3.17.0
GO:0062098	regulation of programmed necrotic cell death	13	-0.592818	-1.45259	0.101881	0.36155	0.307091	1129	tags=38%, list=15%, signal=33%	RBCK1/ARHGEF2/OGT/CAV1/NUPR1	CD146+ NES- MSCs	GO_BP	3.17.0
GO:0071604	transforming growth factor beta production	18	-0.540256	-1.4248	0.10188	0.36155	0.307091	502	tags=28%, list=7%, signal=26%	ATP6AP2/ITGAV/LTBP1/LUM/FN1	CD146+ NES- MSCs	GO_BP	3.17.0
GO:0071634	regulation of transforming growth factor beta production	18	-0.540256	-1.4248	0.10188	0.36155	0.307091	502	tags=28%, list=7%, signal=26%	ATP6AP2/ITGAV/LTBP1/LUM/FN1	CD146+ NES- MSCs	GO_BP	3.17.0
GO:0016074	sno(s)RNA metabolic process	13	0.560813	1.38488	0.101635	0.36155	0.307091	2405	tags=62%, list=33%, signal=41%	DKC1/NOLC1/EXOSC4/EXOSC10/EXOSC2/FBL/EXOSC6/TENT4B	CD146+ NES- MSCs	GO_BP	3.17.0
GO:0034063	stress granule assembly	21	0.492734	1.36842	0.1018	0.36155	0.307091	1304	tags=48%, list=18%, signal=39%	PRRC2C/DYNC1H1/DDX3X/UBAP2L/G3BP2/ATXN2/G3BP1/OGFOD1/DDX6/CSDE1	CD146+ NES- MSCs	GO_BP	3.17.0
GO:0042476	odontogenesis	47	-0.413492	-1.34263	0.102009	0.36155	0.307091	570	tags=26%, list=8%, signal=24%	RUNX2/FAM20A/PAM/ADAMTS5/CTNNB1/RHOA/ANKH/PDGFRA/COL1A1/ID3/HTRA1/COL1A2	CD146+ NES- MSCs	GO_BP	3.17.0
GO:2000036	regulation of stem cell population maintenance	42	0.409649	1.32454	0.101881	0.36155	0.307091	1067	tags=24%, list=15%, signal=20%	HMGA2/WDR43/SMARCD1/BRD9/SMARCA4/LOXL2/RBBP7/RBBP4/BCL7A/SMARCC1	CD146+ NES- MSCs	GO_BP	3.17.0
GO:1901992	positive regulation of mitotic cell cycle phase transition	49	0.394046	1.31221	0.101992	0.36155	0.307091	1928	tags=41%, list=26%, signal=30%	CCND1/CCNB1/EIF4G1/APP/BRD4/DLGAP5/DDX3X/MDM2/RRM2/TMOD3/EGFR/RDX/CDC25B/RRM1/ANKRD17/ANAPC5/CDC16/CUL3/MEPCE/VPS4B	CD146+ NES- MSCs	GO_BP	3.17.0
GO:0006909	phagocytosis	84	0.344467	1.26639	0.101892	0.36155	0.307091	664	tags=18%, list=9%, signal=16%	CYBA/PTX3/RACK1/SPON2/MESD/THBS1/MYH9/TGM2/ITGA2/CORO1C/CNN2/RAC1/ANXA11/CALR/ITGB1	CD146+ NES- MSCs	GO_BP	3.17.0
GO:0019953	sexual reproduction	273	0.273799	1.18165	0.101829	0.36155	0.307091	1355	tags=25%, list=19%, signal=21%	TOP2A/PTX3/ATP2B4/MYH9/FST/NECTIN2/NR2F2/RAI14/INHBA/SLC4A2/CCT3/AURKA/DNAJA1/ASPM/SYNE1/UCHL1/FAM50A/CCT5/DDX3X/UBAP2L/EIF2S2/CDYL/NRIP1/PLK1/PAFAH1B3/KHDRBS1/IGF2R/CCT7/FOSL1/YY1/SRPK1/PTGS2/SNU13/CALR/ITGB1/YTHDC1/CFAP97/CLDN11/STX2/SELENOF/CSNK2A2/CCT8/NECTIN3/RUVBL1/BAX/PTTG1/TPGS1/PAFAH1B1/BCAP31/GNPDA1/TUT4/FBXW11/BCL2L1/AGFG1/TRIM27/SPIRE1/PAFAH1B2/CD46/LY6K/KNL1/CDC25B/NCAPH2/MYBL1/GAMT/…	CD146+ NES- MSCs	GO_BP	3.17.0
GO:0061564	axon development	179	0.294764	1.2116	0.102158	0.361772	0.30728	1308	tags=25%, list=18%, signal=21%	METRN/CDH2/MACF1/THY1/NRP2/HSP90AB1/MAP2K2/VCL/PAK2/GOLGA4/BDNF/APP/LMO4/EXT1/UCHL1/NRDC/NEXN/EFNB2/FLNA/SPART/RAC1/MAP1S/HSP90AA1/ECE1/NIN/ADARB1/PTPN11/PTPRF/ITGB1/ITGA4/MAP1B/MBP/CYFIP1/CTTN/RAB8A/GDI1/NRP1/PAFAH1B1/TRIO/ALCAM/PRKG1/CTNNA1/SIPA1L1/NRXN3/AFG3L2	CD146+ NES- MSCs	GO_BP	3.17.0
GO:0042026	protein refolding	12	0.573376	1.38614	0.102514	0.36273	0.308093	854	tags=50%, list=12%, signal=44%	HSPA8/HSPD1/DNAJA1/DNAJA2/HSP90AA1/HSPA5	CD146+ NES- MSCs	GO_BP	3.17.0
GO:0010950	positive regulation of endopeptidase activity	64	0.36796	1.2896	0.102663	0.362951	0.308281	1277	tags=27%, list=17%, signal=22%	NDUFA13/RACK1/PRELID1/HSPD1/VCP/BEX3/UACA/FIS1/DDX3X/ASPH/MBP/ROCK2/BAX/BCAP31/PERP/HSF1/BOK	CD146+ NES- MSCs	GO_BP	3.17.0
GO:1905508	protein localization to microtubule organizing center	28	0.45579	1.35091	0.103435	0.365289	0.310267	2206	tags=46%, list=30%, signal=33%	AURKA/PCM1/GOLGB1/DCTN2/APC/NUMA1/NUDCD3/CSNK1D/NUP62/CEP350/GSK3B/HOOK3/SPAG5	CD146+ NES- MSCs	GO_BP	3.17.0
GO:0034103	regulation of tissue remodeling	29	0.451162	1.34791	0.103499	0.365289	0.310267	926	tags=28%, list=13%, signal=24%	GREM1/TFRC/TNFRSF11B/SLC4A2/ROCK1/HAND2/ROCK2/DEF8	CD146+ NES- MSCs	GO_BP	3.17.0
GO:0045947	negative regulation of translational initiation	11	-0.617596	-1.45721	0.103586	0.365291	0.310268	176	tags=27%, list=2%, signal=27%	EIF3E/ATF4/RPL13A	CD146+ NES- MSCs	GO_BP	3.17.0
GO:1903573	negative regulation of response to endoplasmic reticulum stress	31	0.442587	1.34337	0.103716	0.365443	0.310398	1822	tags=45%, list=25%, signal=34%	RACK1/SELENOS/USP14/PPP1R15A/CREB3/HSPA5/DDRGK1/BCL2L1/CREB3L1/SGTA/PTPN1/PARK7/SVIP/HYOU1	CD146+ NES- MSCs	GO_BP	3.17.0
GO:0042307	positive regulation of protein import into nucleus	20	0.49801	1.36718	0.10399	0.366099	0.310955	1775	tags=50%, list=24%, signal=38%	FLNA/TRIM28/IPO5/HSP90AA1/PTGS2/TPR/ECT2/RBM22/JUP/ZPR1	CD146+ NES- MSCs	GO_BP	3.17.0
GO:0002475	antigen processing and presentation via MHC class Ib	10	-0.634208	-1.46198	0.104319	0.366453	0.311255	406	tags=30%, list=6%, signal=28%	HLA-C/B2M/HLA-A	CD146+ NES- MSCs	GO_BP	3.17.0
GO:1900102	negative regulation of endoplasmic reticulum unfolded protein response	13	0.559105	1.38066	0.104352	0.366453	0.311255	1361	tags=38%, list=19%, signal=31%	RACK1/PPP1R15A/HSPA5/DDRGK1/PTPN1	CD146+ NES- MSCs	GO_BP	3.17.0
GO:0046850	regulation of bone remodeling	20	0.497894	1.36686	0.104181	0.366453	0.311255	248	tags=20%, list=3%, signal=19%	GREM1/TFRC/TNFRSF11B/SLC4A2	CD146+ NES- MSCs	GO_BP	3.17.0
GO:0031116	positive regulation of microtubule polymerization	23	0.479788	1.35906	0.104481	0.366601	0.311381	1899	tags=52%, list=26%, signal=39%	DCTN1/AKAP9/RAC1/NAV3/MAP1B/ARL2/SLAIN2/CKAP5/NUMA1/CLIP1/DRG1/GIT1	CD146+ NES- MSCs	GO_BP	3.17.0
GO:0002637	regulation of immunoglobulin production	26	0.464844	1.35422	0.104597	0.3667	0.311465	2489	tags=54%, list=34%, signal=36%	TFRC/PHB/SUPT6H/PKN1/NSD2/RIF1/SHLD2/HLA-E/GPI/MAD2L2/STX4/TP53BP1/EXOSC6/KMT5B	CD146+ NES- MSCs	GO_BP	3.17.0
GO:1903201	regulation of oxidative stress-induced cell death	42	-0.425454	-1.35067	0.104986	0.367758	0.312364	519	tags=21%, list=7%, signal=20%	FZD1/HSPB1/SLC7A11/PYCR1/CTNNB1/DDR2/TXN/ATF4/GPX1	CD146+ NES- MSCs	GO_BP	3.17.0
GO:0006929	substrate-dependent cell migration	17	-0.546869	-1.42503	0.105308	0.368385	0.312896	28	tags=24%, list=0%, signal=23%	SNAI2/SDCBP/ITGA11/FN1	CD146+ NES- MSCs	GO_BP	3.17.0
GO:0000959	mitochondrial RNA metabolic process	25	0.469011	1.35378	0.105458	0.368385	0.312896	1178	tags=20%, list=16%, signal=17%	MRPL12/LRPPRC/CHCHD10/PNPT1/TBRG4	CD146+ NES- MSCs	GO_BP	3.17.0
GO:0001704	formation of primary germ layer	59	-0.387124	-1.31452	0.105496	0.368385	0.312896	520	tags=22%, list=7%, signal=21%	MMP14/ITGAV/DUSP1/WNT5A/CTNNB1/ITGB5/COL8A1/GJA1/COL5A1/COL12A1/COL6A1/MMP2/FN1	CD146+ NES- MSCs	GO_BP	3.17.0
GO:0006935	chemotaxis	195	-0.293886	-1.21209	0.105604	0.368385	0.312896	762	tags=18%, list=10%, signal=17%	NFASC/DLX5/NRG1/RAB13/PLGRKT/DDT/PTN/CD74/NR4A1/HSPB1/ITGAV/NBL1/CKLF/DUSP1/WNT5A/PLAU/UNC5B/RARRES2/SLIT3/NOTCH3/RHOA/PGF/PDGFRA/LOX/GAS6/LGALS3/MIF/LSP1/VCAM1/PDGFRB/FGF7/TMSB4X/MMP2/RPL13A/CXCL12	CD146+ NES- MSCs	GO_BP	3.17.0
GO:0042330	taxis	195	-0.293886	-1.21209	0.105604	0.368385	0.312896	762	tags=18%, list=10%, signal=17%	NFASC/DLX5/NRG1/RAB13/PLGRKT/DDT/PTN/CD74/NR4A1/HSPB1/ITGAV/NBL1/CKLF/DUSP1/WNT5A/PLAU/UNC5B/RARRES2/SLIT3/NOTCH3/RHOA/PGF/PDGFRA/LOX/GAS6/LGALS3/MIF/LSP1/VCAM1/PDGFRB/FGF7/TMSB4X/MMP2/RPL13A/CXCL12	CD146+ NES- MSCs	GO_BP	3.17.0
GO:0055093	response to hyperoxia	11	-0.615275	-1.45173	0.105969	0.368622	0.313098	155	tags=55%, list=2%, signal=53%	CAT/CAV1/BNIP3/COL1A1/PDGFRB/MMP2	CD146+ NES- MSCs	GO_BP	3.17.0
GO:0006623	protein targeting to vacuole	25	0.468719	1.35294	0.105879	0.368622	0.313098	3039	tags=68%, list=42%, signal=40%	HSPA8/SORT1/VPS53/HGS/SCARB2/VPS4A/VPS13C/VPS41/M6PR/CLU/AP3B1/NEDD4/NCOA4/AP3D1/GNPTAB/VPS37B/ZFYVE16	CD146+ NES- MSCs	GO_BP	3.17.0
GO:0010921	regulation of phosphatase activity	45	0.400774	1.31322	0.106023	0.368622	0.313098	959	tags=29%, list=13%, signal=25%	HSP90AB1/ITGA2/ROCK1/PTPA/ITGA1/PPP1R15A/NUAK1/GNAI2/CALM1/ROCK2/PPP1R12A/PPP6R1/HSP90B1	CD146+ NES- MSCs	GO_BP	3.17.0
GO:0032496	response to lipopolysaccharide	116	-0.32829	-1.25533	0.105928	0.368622	0.313098	1228	tags=26%, list=17%, signal=22%	CCL2/PRDX3/CSF1/CHMP5/CXCL3/HMGB2/AKT1/ASS1/RARA/IL1B/CD68/TSPO/IL6/CDK4/PABPN1/PCK2/ZFP36/LY96/NR4A1/HNRNPA0/WNT5A/RHOA/CEBPB/MIF/VCAM1/NQO1/FOS/LOXL1/RPL13A/PENK	CD146+ NES- MSCs	GO_BP	3.17.0
GO:0048048	embryonic eye morphogenesis	16	-0.556029	-1.4281	0.106363	0.369291	0.313666	741	tags=44%, list=10%, signal=39%	RARG/MFAP2/CITED2/WNT5A/FBN1/EFEMP1/MFAP5	CD146+ NES- MSCs	GO_BP	3.17.0
GO:0031112	positive regulation of microtubule polymerization or depolymerization	24	0.473018	1.3532	0.106464	0.369291	0.313666	1899	tags=50%, list=26%, signal=37%	DCTN1/AKAP9/RAC1/NAV3/MAP1B/ARL2/SLAIN2/CKAP5/NUMA1/CLIP1/DRG1/GIT1	CD146+ NES- MSCs	GO_BP	3.17.0
GO:0048738	cardiac muscle tissue development	95	0.33345	1.25164	0.106479	0.369291	0.313666	687	tags=19%, list=9%, signal=17%	GREM1/ANKRD1/PLEC/NPPB/DKK1/RGS4/HNRNPU/DSG2/TPM1/PRMT1/EFNB2/LMNA/YY1/TBX3/CALR/ITGB1/SLC8A1/FGF2	CD146+ NES- MSCs	GO_BP	3.17.0
GO:0045823	positive regulation of heart contraction	11	0.582945	1.37816	0.106703	0.369458	0.313808	513	tags=27%, list=7%, signal=25%	RGS4/TPM1/HSP90AA1	CD146+ NES- MSCs	GO_BP	3.17.0
GO:1903524	positive regulation of blood circulation	11	0.582945	1.37816	0.106703	0.369458	0.313808	513	tags=27%, list=7%, signal=25%	RGS4/TPM1/HSP90AA1	CD146+ NES- MSCs	GO_BP	3.17.0
GO:0032526	response to retinoic acid	42	-0.42437	-1.34723	0.106817	0.369484	0.313829	124	tags=21%, list=2%, signal=21%	KLF4/RARG/SERPINF1/WNT5A/COL1A1/PDGFRB/IGFBP7/MMP2/IGFBP2	CD146+ NES- MSCs	GO_BP	3.17.0
GO:0006874	intracellular calcium ion homeostasis	97	0.331347	1.24764	0.106886	0.369484	0.313829	1317	tags=32%, list=18%, signal=27%	CYBA/ATP2B4/GSTO1/THY1/TGM2/APP/DIAPH1/FIS1/FLNA/YWHAE/SELENON/ANXA6/CALR/TCIRG1/SLC8A1/CALM1/FGF2/ATP13A3/IMMT/BDKRB1/BAX/HSP90B1/ATP13A2/SELENOK/ATP2B1/BCAP31/CCDC47/ITPR2/BOK/AFG3L2/HTT	CD146+ NES- MSCs	GO_BP	3.17.0
GO:0001832	blastocyst growth	15	0.536537	1.37238	0.107084	0.36956	0.313894	2685	tags=73%, list=37%, signal=47%	COPS2/INTS1/CHEK1/ZPR1/RTF1/NBN/PELO/SBDS/CTR9/NCAPG2/BRCA2	CD146+ NES- MSCs	GO_BP	3.17.0
GO:0019752	carboxylic acid metabolic process	334	-0.266112	-1.16953	0.10701	0.36956	0.313894	801	tags=19%, list=11%, signal=18%	AKR1B1/CBR1/AKR1C3/MID1IP1/AKT1/ECHDC2/ASS1/MDH1/HEXB/ETFA/SLC1A3/IL1B/AIG1/HK2/OGT/ABHD2/ECH1/ADIPOR1/DSE/OAT/IDH2/CHST12/PCK2/PGM1/DECR1/IRS1/INSIG2/SDHB/UGDH/SCD/CD74/CYGB/HEXA/ALDH1L2/CAV1/PTS/SCPEP1/DBI/SCP2/MRPS36/PTGIS/PAM/TNFRSF1A/DDAH2/SLC7A11/PYCR1/PHGDH/SHMT2/ASNS/TRIB3/EPHX1/CRABP2/MTHFD2/PSAT1/LDHA/PTGDS/MGST3/MIF/PTGES/DDIT4/ATF4/GPX1/NUPR1/CYP1B1/ALDOA	CD146+ NES- MSCs	GO_BP	3.17.0
GO:0002429	immune response-activating cell surface receptor signaling pathway	81	0.345781	1.26243	0.107325	0.369784	0.314085	922	tags=17%, list=13%, signal=15%	CD81/EZR/CYBA/THY1/HRAS/PHPT1/NECTIN2/PAK2/KHDRBS1/IRAK1/EIF2B4/LPXN/BAX/DGKZ	CD146+ NES- MSCs	GO_BP	3.17.0
GO:0052547	regulation of peptidase activity	156	-0.30685	-1.22747	0.107257	0.369784	0.314085	694	tags=19%, list=9%, signal=17%	CSTB/SVBP/CSTA/CTSL/PEBP1/CAV1/SERPINF1/NR4A1/CST6/TMED10/LXN/PDCD6/PSENEN/CTSK/LAMTOR5/GSN/RCN3/SERPING1/FAM162A/RHOA/RPS3/GAS6/SERPINH1/CTSD/LRP1/CRYAB/COL6A3/SERPINE2/GPX1	CD146+ NES- MSCs	GO_BP	3.17.0
GO:0061013	regulation of mRNA catabolic process	104	0.326056	1.24116	0.107814	0.371164	0.315256	2005	tags=35%, list=27%, signal=25%	HNRNPAB/SERBP1/HNRNPU/HNRNPD/ROCK1/TENT5A/CARHSP1/THRAP3/IGF2BP2/RBM8A/IGF2BP1/FXR1/ROCK2/LARP1/TAF15/PNPT1/TUT4/KHSRP/SYNCRIP/YBX1/TBRG4/UPF1/DHX9/CSDE1/NPM1/PUM1/DHX36/RBM10/TUT7/ZC3H14/GIGYF2/EXOSC2/CNOT9/CASC3/DIS3/CNOT1	CD146+ NES- MSCs	GO_BP	3.17.0
GO:0060042	retina morphogenesis in camera-type eye	12	0.569686	1.37722	0.107969	0.371391	0.315449	1457	tags=42%, list=20%, signal=33%	THY1/NECTIN3/MFSD2A/FJX1/MAN2A1	CD146+ NES- MSCs	GO_BP	3.17.0
GO:0007008	outer mitochondrial membrane organization	11	0.581743	1.37532	0.108277	0.371538	0.315575	955	tags=45%, list=13%, signal=40%	HSPA4/HSP90AA1/TOMM40/MTX1/TOMM70	CD146+ NES- MSCs	GO_BP	3.17.0
GO:0045040	protein insertion into mitochondrial outer membrane	11	0.581743	1.37532	0.108277	0.371538	0.315575	955	tags=45%, list=13%, signal=40%	HSPA4/HSP90AA1/TOMM40/MTX1/TOMM70	CD146+ NES- MSCs	GO_BP	3.17.0
GO:0040012	regulation of locomotion	433	-0.255567	-1.15297	0.108165	0.371538	0.315575	738	tags=14%, list=10%, signal=13%	SNAI2/LRRC15/SDCBP/HAS2/PFN2/DDT/SVBP/PTN/CD74/CYGB/PTPRG/LDB2/CAV1/HMOX1/SERPINF1/PDGFC/CLIC4/MMP14/HSPB1/ITGAV/CSNK2B/RHOB/CITED2/NBL1/PDCD6/DUSP1/WNT5A/PLAU/TMSB10/RARRES2/HAS1/DDR2/RHOA/PFN1/EMP2/PGF/MKKS/PDGFRA/LAMA4/GAS6/ENG/LGALS3/FBLN1/GJA1/MIF/COL1A1/PDGFRB/FGF7/LRP1/MALAT1/TNC/TMSB4X/MMP2/PLPP3/SPARC/CXCL12/FN1/IGFBP3/SERPINE2/DCN/CYP1B1	CD146+ NES- MSCs	GO_BP	3.17.0
GO:0035308	negative regulation of protein dephosphorylation	20	0.495124	1.35926	0.108449	0.371827	0.31582	823	tags=35%, list=11%, signal=31%	ROCK1/PTPA/YWHAB/YWHAE/PPP1R15A/GNAI2/ROCK2	CD146+ NES- MSCs	GO_BP	3.17.0
GO:0007026	negative regulation of microtubule depolymerization	15	0.535469	1.36965	0.108586	0.37199	0.315959	754	tags=33%, list=10%, signal=30%	TPX2/CKAP2/NAV3/HDGFL3/MAP1B	CD146+ NES- MSCs	GO_BP	3.17.0
GO:0051693	actin filament capping	21	0.488826	1.35756	0.10903	0.372904	0.316735	1410	tags=48%, list=19%, signal=39%	SPTBN1/SPTAN1/MTPN/FLII/TMOD3/RDX/ADD1/WASHC2C/TRIOBP/EPS8	CD146+ NES- MSCs	GO_BP	3.17.0
GO:0048524	positive regulation of viral process	38	0.417235	1.32136	0.108987	0.372904	0.316735	2717	tags=63%, list=37%, signal=40%	TOP2A/DDX3X/ADARB1/SRPK1/ATG12/KPNA2/LARP1/LGALS1/VPS4A/DHX9/ADAR/IFIT1/VAPB/RSF1/TMEM250/AXL/TBC1D20/HMGB1/STAU1/PKN2/KPNA6/CNOT7/STOM/TOP2B	CD146+ NES- MSCs	GO_BP	3.17.0
GO:0007131	reciprocal meiotic recombination	20	0.494678	1.35803	0.109338	0.373046	0.316855	416	tags=15%, list=6%, signal=14%	TOP2A/CENPX/RAD21	CD146+ NES- MSCs	GO_BP	3.17.0
GO:0140527	reciprocal homologous recombination	20	0.494678	1.35803	0.109338	0.373046	0.316855	416	tags=15%, list=6%, signal=14%	TOP2A/CENPX/RAD21	CD146+ NES- MSCs	GO_BP	3.17.0
GO:0062207	regulation of pattern recognition receptor signaling pathway	36	0.422845	1.32392	0.10917	0.373046	0.316855	1526	tags=33%, list=21%, signal=27%	CYBA/NOP53/NPLOC4/DDX3X/ERBIN/UFD1/RIOK3/USP15/TNFAIP3/ANKRD17/PUM1/FLOT1	CD146+ NES- MSCs	GO_BP	3.17.0
GO:0044849	estrous cycle	11	-0.612312	-1.44474	0.109819	0.37313	0.316927	716	tags=55%, list=10%, signal=49%	HAS2/PTN/CA12/PCNA/EGR1/CYP1B1	CD146+ NES- MSCs	GO_BP	3.17.0
GO:0095500	acetylcholine receptor signaling pathway	10	0.595196	1.37271	0.109724	0.37313	0.316927	1422	tags=50%, list=19%, signal=40%	LYPD1/GNAI2/AGRN/GNB1/GRK2	CD146+ NES- MSCs	GO_BP	3.17.0
GO:0019226	transmission of nerve impulse	11	0.580543	1.37248	0.109868	0.37313	0.316927	1041	tags=36%, list=14%, signal=31%	PLEC/ITGA2/TYMP/PAFAH1B1	CD146+ NES- MSCs	GO_BP	3.17.0
GO:0071168	protein localization to chromatin	16	0.525382	1.36598	0.109863	0.37313	0.316927	1542	tags=44%, list=21%, signal=35%	VCP/RAD21/PLK1/RUVBL2/WAPL/SETD2/ZMYND8	CD146+ NES- MSCs	GO_BP	3.17.0
GO:0006270	DNA replication initiation	21	0.488555	1.35681	0.109622	0.37313	0.316927	2857	tags=67%, list=39%, signal=41%	MCM5/MCM7/MCM4/MCM3/NOC3L/CDC34/PURA/CDT1/NBN/CCNE2/LRWD1/MCM10/ORC3/ORC2	CD146+ NES- MSCs	GO_BP	3.17.0
GO:0033077	T cell differentiation in thymus	37	-0.43671	-1.35173	0.109985	0.37313	0.316927	1007	tags=24%, list=14%, signal=21%	FZD7/IL1B/SOD1/CD74/ZFP36L2/CTNNB1/ZFP36L1/RPS6/B2M	CD146+ NES- MSCs	GO_BP	3.17.0
GO:0030514	negative regulation of BMP signaling pathway	26	0.461663	1.34496	0.10997	0.37313	0.316927	437	tags=23%, list=6%, signal=22%	GREM1/FSTL3/DKK1/CRIM1/SMURF2/SPART	CD146+ NES- MSCs	GO_BP	3.17.0
GO:0009116	nucleoside metabolic process	26	0.461327	1.34398	0.110339	0.373727	0.317434	782	tags=27%, list=11%, signal=24%	UPP1/APRT/DPYD/DTYMK/NME4/TYMP/NT5E	CD146+ NES- MSCs	GO_BP	3.17.0
GO:1904062	regulation of monoatomic cation transmembrane transport	101	0.327493	1.24062	0.110258	0.373727	0.317434	1147	tags=25%, list=16%, signal=21%	CYBA/ACTN4/ATP2B4/RGS4/GSTO1/THY1/AHNAK/DIAPH1/FXYD5/FLNA/AKAP9/YWHAE/YWHAH/SELENON/ITGB1/TCIRG1/SLC8A1/CALM1/NIPSNAP2/BDKRB1/UTRN/BAX/ATP1B3/VDAC1/STK39	CD146+ NES- MSCs	GO_BP	3.17.0
GO:0048568	embryonic organ development	169	-0.300156	-1.21514	0.110793	0.374963	0.318484	857	tags=20%, list=12%, signal=18%	NOTCH2/SOD1/SIX1/PRKRA/FOXC1/RARG/DLX5/INSIG2/PRRX1/MFAP2/RUNX2/HOXB2/MMP14/CITED2/WNT5A/RARRES2/RPL10/CTNNB1/FBN1/RPL38/CEBPB/MKKS/PDGFRA/ZFP36L1/IGF2/ID2/ENG/EFEMP1/JUNB/ID3/CTHRC1/ATF4/MFAP5	CD146+ NES- MSCs	GO_BP	3.17.0
GO:0010676	positive regulation of cellular carbohydrate metabolic process	11	-0.611282	-1.44231	0.110951	0.375152	0.318644	1066	tags=36%, list=15%, signal=31%	AKT1/IRS1/NNMT/IGF2	CD146+ NES- MSCs	GO_BP	3.17.0
GO:0007062	sister chromatid cohesion	29	0.446938	1.33529	0.111027	0.375152	0.318644	1051	tags=31%, list=14%, signal=27%	RAD21/CDC20/PLK1/NAA10/SGO2/SMC1A/BUB1B/WAPL/CTCF	CD146+ NES- MSCs	GO_BP	3.17.0
GO:0060070	canonical Wnt signaling pathway	134	-0.315523	-1.23455	0.111295	0.375756	0.319157	904	tags=21%, list=12%, signal=19%	SULF2/NR4A2/UBE2B/DACT1/KLF4/RBX1/RARG/SNAI2/DLX5/FZD1/CAV1/RPS12/LGR4/IFT20/ATP6AP2/TBL1XR1/WNT5A/CTNNB1/BICC1/SFRP4/EGR1/SOX4/COL1A1/CTHRC1/IGFBP6/PLPP3/IGFBP4/IGFBP2	CD146+ NES- MSCs	GO_BP	3.17.0
GO:0050775	positive regulation of dendrite morphogenesis	16	0.524376	1.36336	0.111505	0.375859	0.319245	1511	tags=31%, list=21%, signal=25%	CUX1/DBN1/CAPRIN1/PAFAH1B1/DHX36	CD146+ NES- MSCs	GO_BP	3.17.0
GO:0009314	response to radiation	202	-0.290348	-1.20309	0.11149	0.375859	0.319245	260	tags=7%, list=4%, signal=7%	CIRBP/GTF2H5/EGR1/ID2/CRIP1/TXN/VCAM1/ATF4/CRYAB/FOS/MMP2/CXCL12/GPX1/PENK	CD146+ NES- MSCs	GO_BP	3.17.0
GO:0048729	tissue morphogenesis	253	0.274697	1.17629	0.111687	0.376173	0.319511	687	tags=15%, list=9%, signal=14%	GREM1/TXNRD1/ANKRD1/HMGA2/DKK1/COL4A1/ITGA3/NRP2/FST/TPM1/DAB2/MICAL2/TGM2/VCL/MSN/INHBA/TAF10/ACTG2/LMO4/ITGA2/EXT1/TGFB1I1/SMURF2/IGFBP5/WLS/ALDH1A3/WDR1/ACTA2/EFNB2/FLNA/HAND2/TRIM28/RAC1/HBEGF/ADARB1/TBX3/ITGB1/FGF2	CD146+ NES- MSCs	GO_BP	3.17.0
GO:1901661	quinone metabolic process	24	-0.491585	-1.38535	0.11254	0.378739	0.321691	1105	tags=29%, list=15%, signal=25%	AKR1B1/CBR1/AKR1C3/AKR7A2/NQO2/VKORC1/NQO1	CD146+ NES- MSCs	GO_BP	3.17.0
GO:0022604	regulation of cell morphogenesis	93	0.332683	1.2441	0.112836	0.379431	0.322279	1041	tags=29%, list=14%, signal=25%	EZR/MACF1/MYH9/MYH10/TPM1/MSN/CUX1/DBN1/DIAPH1/CDC42EP2/ARHGAP18/CORO1C/WDR1/SPAG9/RAC1/MYO10/FBLIM1/PRKDC/CAPRIN1/DAPK3/CYFIP1/MFSD2A/SYT1/RDX/CD44/BCL9L/PAFAH1B1	CD146+ NES- MSCs	GO_BP	3.17.0
GO:0022612	gland morphogenesis	53	-0.394254	-1.31297	0.113148	0.380178	0.322913	982	tags=32%, list=13%, signal=28%	TGFBR2/PLXND1/SULF2/IL6/NOTCH2/NTN4/RARG/SNAI2/PTN/CAV1/WNT5A/ID4/CEBPB/CRIP1/FGF7/TNC/MMP2	CD146+ NES- MSCs	GO_BP	3.17.0
GO:0009132	nucleoside diphosphate metabolic process	64	-0.375287	-1.29384	0.113347	0.380366	0.323073	168	tags=8%, list=2%, signal=8%	LDHA/DDIT4/AK1/NUPR1/ALDOA	CD146+ NES- MSCs	GO_BP	3.17.0
GO:0032872	regulation of stress-activated MAPK cascade	84	0.340445	1.25161	0.113385	0.380366	0.323073	2383	tags=48%, list=33%, signal=32%	EZR/HRAS/MAP2K2/APP/DNAJA1/SH3RF1/PBK/PRMT1/TNIK/HAND2/FOXM1/GSTP1/EGFR/ZNF622/TAOK3/PAFAH1B1/SASH1/STK39/RIPK1/BMP4/SIRPA/HGF/SPHK1/EIF2AK2/PRDX1/ITCH/GADD45B/MAP3K11/MINK1/PJA2/TGFB2/HMGB1/ZMYND11/GPS2/TAOK1/AIDA/HIPK2/PDCD10/MAP3K4/LTBR	CD146+ NES- MSCs	GO_BP	3.17.0
GO:1903036	positive regulation of response to wounding	30	0.440815	1.32787	0.114496	0.383173	0.325457	664	tags=23%, list=9%, signal=21%	SERPINE1/THBS1/HRAS/FLNA/HBEGF/PRDX2/ITGB1	CD146+ NES- MSCs	GO_BP	3.17.0
GO:0043666	regulation of phosphoprotein phosphatase activity	37	0.417085	1.3136	0.114485	0.383173	0.325457	959	tags=32%, list=13%, signal=28%	HSP90AB1/ROCK1/PTPA/ITGA1/PPP1R15A/NUAK1/GNAI2/CALM1/ROCK2/PPP1R12A/PPP6R1/HSP90B1	CD146+ NES- MSCs	GO_BP	3.17.0
GO:0007417	central nervous system development	416	0.254404	1.14501	0.114457	0.383173	0.325457	1078	tags=19%, list=15%, signal=17%	BASP1/CDH2/CENPF/SPTBN1/DKK1/COL4A1/MT-ND4/ATP2B4/AMIGO2/RGS4/OXTR/NRP2/PITX1/HSP90AB1/NR2F2/DCTN1/TACC3/NCOR2/HNRNPD/MTPN/INHBA/APP/LMO4/ASPM/EXT1/XRCC5/ATP5PF/WLS/CORO1C/ALDH1A3/WDR1/YWHAE/PAFAH1B3/MAP1S/ATP5PB/HSP90AA1/YWHAH/NIN/SNRPB/ADARB1/TUBGCP2/ANKLE2/PTPN11/CHD8/TBX3/ITGB1/SLC8A1/CALM1/FGF2/IGF2BP1/TUBB2A/ARCN1/PRKDC/EIF2B4/MBP/BPTF/ATP6V0D1/PCM1/DNAJB1/CSNK2A2/GNB4/ERCC2/HSPA5/ADAM23/MA…	CD146+ NES- MSCs	GO_BP	3.17.0
GO:0010629	negative regulation of gene expression	480	0.24954	1.13671	0.114858	0.38408	0.326227	1934	tags=34%, list=26%, signal=26%	HNRNPAB/EZR/RBMX/SERBP1/NCL/HMGA2/RACK1/SERPINE1/ATP2B4/THBS1/HNRNPU/CAST/HRAS/CBX3/HSP90AB1/EIF4G1/HNRNPD/EIF6/INHBA/APP/AURKA/SELENOS/SMARCA5/ROCK1/ILF3/EIF2AK4/TENT5A/IGFBP5/NPLOC4/CDKN1A/ENC1/DDX3X/HAND2/LMNA/CARHSP1/TRIM28/RAC1/NAV3/DNMT1/LSM7/NBDY/THRAP3/HOMER3/YY1/GSPT1/ERBIN/IGF2BP2/CALR/RBM8A/ATG12/FGF2/IGF2BP1/MRTO4/CHD4/UFD1/FXR1/CAPRIN1/TPR/PPP2CB/MYADM/ROCK2/LARP1/ETF1/TAF15/SMCHD1/D…	CD146+ NES- MSCs	GO_BP	3.17.0
GO:0010640	regulation of platelet-derived growth factor receptor signaling pathway	13	-0.581174	-1.42405	0.115049	0.384287	0.326403	560	tags=38%, list=8%, signal=36%	PHF14/IFT20/CBLB/LOX/LRP1	CD146+ NES- MSCs	GO_BP	3.17.0
GO:0010951	negative regulation of endopeptidase activity	62	-0.377311	-1.29394	0.115103	0.384287	0.326403	585	tags=16%, list=8%, signal=15%	SERPINF1/NR4A1/TMED10/LAMTOR5/SERPING1/GAS6/SERPINH1/CRYAB/SERPINE2/GPX1	CD146+ NES- MSCs	GO_BP	3.17.0
GO:0071407	cellular response to organic cyclic compound	238	0.276579	1.17593	0.115333	0.38475	0.326797	854	tags=20%, list=12%, signal=18%	EZR/MT-ND3/HSPA8/CYBA/ATP2B4/RGS4/ATP5F1A/HNRNPU/DAB2/NCOR2/HNRNPD/SGK1/TGM2/MSN/PAK2/INHBA/APP/RAP1B/PHB/DNAJA1/ITGA2/DIAPH1/IGFBP5/PRMT2/FLNA/NRIP1/HAND2/AKAP9/SMARCA4/MGMT/DNMT1/YWHAH/PKN1/SELENON/FKBP4/PTGS2/CALR/SLC8A1/RUVBL2/CCNA2/STRN3/IRF3/ZNF703/ROCK2/RIOK3/LARP1/DDX54/HSPA5	CD146+ NES- MSCs	GO_BP	3.17.0
GO:1903053	regulation of extracellular matrix organization	25	-0.483263	-1.37541	0.115731	0.385772	0.327664	867	tags=32%, list=12%, signal=28%	IL6/FAP/HAS2/LAMC1/TNFRSF1A/DDR2/EFEMP2/LRP1	CD146+ NES- MSCs	GO_BP	3.17.0
GO:0006826	iron ion transport	22	-0.50083	-1.38327	0.116014	0.385903	0.327776	247	tags=23%, list=3%, signal=22%	CYBRD1/ISCU/SLC25A37/FTH1/B2M	CD146+ NES- MSCs	GO_BP	3.17.0
GO:0002762	negative regulation of myeloid leukocyte differentiation	20	0.490601	1.34684	0.115958	0.385903	0.327776	246	tags=15%, list=3%, signal=15%	FSTL3/TNFRSF11B/INHBA	CD146+ NES- MSCs	GO_BP	3.17.0
[truncated: 15,038 more rows]

## Sheet: GSEA_KEGG
ID	Description	setSize	enrichmentScore	NES	pvalue	p.adjust	qvalue	rank	leading_edge	core_enrichment	Groups	Database	Version	cluster	gene	avg_log2FC	p_val_adj	p_val
[truncated: 1,144 more rows]
