# Supplementary material for: Advantages of cell proliferation and immune regulation in CD146+NESTIN+ HUMSCs: insights from single-cell RNA sequencing
Source: Stem Cells. 2024 Oct 21;43(7):sxae063. doi: 10.1093/stmcls/sxae063 (PMC12199618; doi:10.1093/stmcls/sxae063)
Supplement: sxae063_suppl_Supplementary_Table_S5 [file sxae063_suppl_supplementary_table_s5.xls]

## Sheet: test.regulons
Regulon	Motif	Target Gene
ALX1(54g)	http://motifcollections.aertslab.org/v9/logos/tfdimers__MD00374.png	LINC01423,MANEA-AS1,RARRES2,FAM132B,HLA-DMA,FAM188B,EMX2,GGACT,STXBP5,FBXL20,WASH1,SIX2,ASIC3,WDR81,ZNF311,MN1,ALX1,SEMA3F,KBTBD11,ITGB2,BAIAP2-AS1,NKAIN2,ZEB2,CES1,FAM178B,C10orf76,DLX2,SLC35E2B,SP7,FTCDNL1,IGF2,SIX1,C14orf37,KCTD15,S100B,IGFBP6,LINC01119,EGFLAM,KIAA0922,SEC16B,STRA13,DLX1,VSTM2L,LNX1,GTF2IRD2B,AFF2,CELSR1,BMP2,HR,ADHFE1,NKX3-2,LINC00944,FAM83H-AS1,C7orf13
ARID3A(62g)	http://motifcollections.aertslab.org/v9/logos/tfdimers__MD00420.png	GREB1L,MMP25-AS1,MIR193BHG,CDKN1A,TGM2,SYT15,MEG8,NOTCH1,PLXNB2,ABCD1,MIDN,COG1,TLE4,ITGB3,MEG3,SLC4A2,FAT3,PRKX,PHLDB1,AEN,ZNF582,ZNF132,FRMD4A,HDAC7,TRPC4,EXOC3,AGAP3,CADPS,AKT3,TRABD,NACC2,HTT,ELMSAN1,PRDM15,DENND4A,DLGAP4,HAPLN1,SYDE1,MAMLD1,KRT17,KCNC4,KCNQ3,PKNOX1,ZNF57,SLC35C1,SFXN2,AKNA,AP5B1,B3GLCT,ARID3A,GFOD1,NEURL1,CLDN6,ZNF696,PLD6,PTPRD,RAB11FIP4,GPAT2,MAP7D2,ABHD14A-ACY1,ACOT11,CDK…
ATF3(28g)	http://motifcollections.aertslab.org/v9/logos/metacluster_156.2.png	AKR1C1,DDIT3,IRF1,PMAIP1,DENND2C,GCLC,HDX,HIST1H2BD,SH3BGR,IL12A,DIRAS2,ARID5B,DSEL,BTG2,NCOA7,NRK,NUAK2,LONRF1,CREB5,ABHD4,SPTY2D1,HSP90B1,PTGS2,LSMEM1,KLK1,GRIN2C,CYP7B1,NLRP3
ATF4(509g)	http://motifcollections.aertslab.org/v9/logos/taipale_tf_pairs__ATF4_TEF_RNMTGATGCAATN_CAP.png	COL1A2,RPS20,TRIB3,COL1A1,RPL7,MTHFD2,NME1-NME2,DDR2,HIST1H2BK,ARHGEF2,SLC7A11,COL5A1,SLC38A2,SESN2,EPB41L4A-AS1,ALDH1L2,BGN,EEF1A1,SOX4,POLD4,XPOT,CEBPG,RAB31,FSTL1,CBS,ZNF667-AS1,LRP1,HTRA1,FN1,FBXO25,COL6A1,U2AF1,RARG,NFIX,TBL1XR1,ASNS,COL12A1,ITGB5,SLC44A1,DPYSL2,STC2,GJA1,EPAS1,GPC6,C6orf62,EIF4B,HMBOX1,RAB6A,RPS6KA2,NREP,PABPC1,JDP2,LBH,PODNL1,KLF9,THBS2,PLA2G12A,ANKH,PTPRG,CTNNB1,ITGAV,ZNF…
BACH1(996g)	http://motifcollections.aertslab.org/v9/logos/tfdimers__MD00588.png	TGFB2,FRMD6,USP53,NORAD,STK38L,MICAL2,PHLDB2,MYH9,NRIP1,ARID5B,MEX3B,DCBLD1,DGKI,SSFA2,PRKG1,ARHGEF5,DUSP4,CDKN2B,FNDC3B,CCNT2-AS1,DCBLD2,PADI1,DST,FLT1,ADAM9,TIPARP,VCL,GOLGB1,TMEM87B,PLAGL1,CDH2,GDF6,SLC4A7,ENAH,EXOC6B,SMARCA1,ZFPM2,ENTPD7,CTTNBP2NL,NAPEPLD,AKAP9,PJA2,CMTR2,PKP2,CDK6,KLF9,NABP1,LRP12,EDIL3,MTMR3,ITPR2,APP,PAPSS2,ZFAND4,SVIL,CUX1,TES,ANKRD50,CEP170,ZNF281,ADAM23,SACS,UACA,EIF4G3…
BACH2(17g)	http://motifcollections.aertslab.org/v9/logos/tfdimers__MD00114.png	PPP1R12B,FGFR2,ZMIZ1,DUSP4,PTPRG,LARGE,RCAN1,PAPD7,NRN1,ARHGAP5-AS1,SULF2,PP7080,CROCC,FAM19A5,TNKS1BP1,TP53INP1,FAM101A
BARX1(17g)	http://motifcollections.aertslab.org/v9/logos/hocomoco__BARX1_MOUSE.H11MO.0.C.png	PENK,LINC01024,CRLF1,GALNT16,LYNX1,PPM1H,MEGF6,BARX1,MEOX2,SP7,PRTG,NRN1,ACKR3,RHPN1,POLN,DKFZP434I0714,PAX9
BATF3(10g)	http://motifcollections.aertslab.org/v9/logos/transfac_pro__M06985.png	B3GALNT1,NRSN2,IL32,FAM107B,ATG2A,SLC7A1,SLC19A1,MARCH4,PTX3,BATF3
BCL6(87g)	http://motifcollections.aertslab.org/v9/logos/metacluster_29.2.png	ATXN7L3,ZNF181,FBXO42,FAM168A,LINC00473,ZNRF3,PIK3R3,TMEM63A,NFAT5,ZHX2,MID1,ATRN,TTLL1,TMCC3,CARD11,RHOXF1-AS1,HDAC5,FOXC2,NNT-AS1,CEP85L,KNDC1,FTX,TRDMT1,TOB2,EFHD1,BCL6,SLC38A2,ASB7,ZNF202,SNX27,DIP2B,SOCS6,PTHLH,FBXO30,LINC-PINT,SLC45A4,NYNRIN,SHTN1,TRIM13,INTS6,HMGCS1,MIR503HG,KAT2B,FOXJ2,AFF4,CSNK1G1,UBTD2,NXN,RIMKLB,ATXN1L,ZNF275,CREBRF,TBCEL,FOSB,ZNF71,ZFHX3,SUN1,NFIL3,RSPH14,PRDM10,LASP1…
BCLAF1(1884g)	http://motifcollections.aertslab.org/v9/logos/taipale_tf_pairs__E2F1_ELK1_SGCGCNNNNNNNNNNNCGGAAGN_CAP_repr.png	EIF3A,SMARCA5,ODC1,KPNB1,HNRNPU,TNPO1,MYH10,EIF4G1,CAPRIN1,HSPA4,DHX9,IPO7,SPEN,G3BP1,FAT1,RAD23B,SLK,ROCK2,THRAP3,NUP50,SMARCC1,CORO1C,SLC12A2,MAP4K4,XPO1,EIF4G2,UTRN,SACS,FAM208B,QSER1,NIN,MARCH7,NUP58,SETD2,GNB4,PRPF8,WAPL,NUP153,BAZ1B,TACC1,CBX1,TRIM44,API5,GABBR2,NONO,ZMYND11,DDX42,AGO2,PRRC2C,RAD21,UTP14A,HECTD1,KPNA4,CANX,SMG1,TTL,CD2AP,PDS5B,PBRM1,CLTC,IGF2BP1,TP53BP2,PCNX4,ACTR3,ARHGAP21…
BHLHE41(24g)	http://motifcollections.aertslab.org/v9/logos/tfdimers__MD00470.png	GREM1,SSPN,PTGS2,NR1D1,STK38L,GATA6,NFKBIZ,ABCA1,INHBA,ST8SIA4,PAPPA,HOTAIR,TSC22D1,C1QTNF1,NCOA7,CDH2,APBB2,HEG1,COL3A1,STON1,HOXC8,UBE2H,HOXD11,TNS1
BRCA1(705g)	http://motifcollections.aertslab.org/v9/logos/metacluster_33.8.png	HIST1H1E,HIST1H1C,ATAD2,CCNE2,HELLS,MCM10,CDC6,HIST1H2AL,RFC3,MSH6,PRIM1,EXO1,CEP152,GMNN,E2F7,FIGNL1,CDCA7L,XRCC2,RFC4,KLHL23,GINS4,CHAF1B,DNA2,RBL1,MCM8,BLM,TUBGCP5,EZH2,RBBP8,POLA1,NUP85,CTDSPL2,RIF1,BARD1,ZGRF1,HIST2H2BF,FKBP5,SYNE2,FBXO5,MMS22L,DEK,RMI1,GSTCD,VRK1,RFC1,RRM1,ORC6,CEP295,MTR,MYBL1,DDIAS,TIMELESS,TMPO,MND1,PCNA,SUZ12,HIST1H4I,FAM129A,CDCA7,PHIP,MTHFD1,CENPJ,CSE1L,TIPIN,ANKRD26,…
CEBPA(31g)	http://motifcollections.aertslab.org/v9/logos/tfdimers__MD00103.png	C11orf96,IGF1,LINC00982,DACT1,CCDC188,CECR7,FAM65A,AXIN2,KLF8,GHDC,FAM180A,SMOC2,EYA1,TEX41,DUSP2,LPAR6,DAPK2,OSBPL5,FAM150B,RAB20,KRT23,KIAA0196,SP7,LINC01444,ECE2,ARMC7,TNS2,DLX6-AS1,LRRC27,ARHGEF6,CEBPA
CEBPB(188g)	http://motifcollections.aertslab.org/v9/logos/taipale_tf_pairs__ATF4_TEF_RNMTGATGCAATN_CAP.png	FGF7,RPL23A,COL1A2,TRIB3,ATF4,DDR2,BTG1,MTHFD2,KLF9,COL6A2,ZFP36L1,JDP2,SERPINH1,JUNB,N4BP2L2,SLC38A2,PNRC1,SPARC,IRF2BP2,LTBP1,C6orf62,CRNDE,ASNS,HERPUD1,TGIF1,MEST,RPL27A,LUM,MRC2,ARHGEF2,DDIT4,CEBPG,CHAC1,WIPI1,SIAH2,MXI1,PAM,LURAP1L,SHMT2,WDR26,SCARF2,SLC25A37,ACKR3,SCPEP1,PXK,CREBRF,DDIT3,CARS,IRF2BPL,LY96,SNAI2,SESN2,CCNG1,CCNG2,HBP1,PTK7,KRT34,XPOT,ALDH1L2,OGT,PDK1,MKRN1,FABP3,FGF18,OTUD1,…
CEBPG(526g)	http://motifcollections.aertslab.org/v9/logos/taipale_tf_pairs__ATF4_TEF_RNMTGATGCAATN_CAP.png	ATF4,TRIB3,MTHFD2,LINC01133,LINC00662,EIF4EBP1,SLC1A5,ARHGEF5,WARS,ASNS,JDP2,ADM2,CHAC1,GPT2,HOXC11,CARS,SESN2,ALDH1L2,SLC6A9,TUB,C1RL,FBXO25,NXPH3,CEBPB,NQO2,FBXL7,FBXO10,PCK2,PPM1A,SUSD3,CUL7,STYX,RBL1,SHMT2,NAA40,GRB10,MAGI2,SIAH2,TAS2R14,NGF,LINC00856,RPS6KA2,RABL2B,GARS,LINC01006,ARRDC3,SLC1A4,KCTD15,CDC42EP1,ARHGEF2,SLC3A2,ZNF354C,RBM18,LINC00680,MTRF1,KCNMB1,IRX2,GIGYF1,SPPL3,YARS,XPOT,GDP…
CHD1(498g)	http://motifcollections.aertslab.org/v9/logos/swissregulon__hs__CHD1.png	EIF2AK3,BCL11A,ADAMTS9,CCDC120,ZNF518A,INVS,JPH1,PAXIP1,CCNJ,MSH6,LUZP2,CNTN5,MOCS1,TRAF3,ORC2,TPD52,UBE3A,PRPF4B,BAZ1B,FIGNL1,E2F3,PDE10A,XPO7,SLK,LINC00473,RAB28,ZNF510,TMTC4,ZNF841,RBM26,OTULIN,ZNF507,GPATCH8,CREBZF,KIAA1551,BEND3,RNF219,GLUL,HSF2,ZNF710,ZNF565,B3GALNT2,MECOM,SDE2,TMSB15B,ZNF682,CCDC93,ITPRIP,CASP8AP2,TRRAP,HNRNPU,C3orf58,SESN1,POLA1,MCMBP,EPB41L2,OTUD4,PDS5A,C5orf30,PLAG1,PAX…
CHURC1(48g)	http://motifcollections.aertslab.org/v9/logos/tfdimers__MD00565.png	TMEM187,CCDC33,TK2,MIB2,SYF2,JOSD2,ETV2,RPL18A,LINC01089,EIF2S2,EXOC4,MRPL53,ALOX5AP,RNF208,CHCHD5,FAM200B,ZNF333,CAMKK1,RAB40C,FBXW5,MARK1,RPS19,SERP2,PNPLA4,ZNF213,F11R,NDUFA13,ZNHIT1,PRKCZ,ACAA1,RNF207,OSTN-AS1,TXN2,NMRK1,SMUG1,CIB1,CHCHD7,MROH6,CDKN2A,ALKBH3,PTP4A3,SCAMP5,SPATA17,MVB12A,ZNF410,MEIG1,RNASEK-C17orf49,TTYH2
CLOCK(404g)	http://motifcollections.aertslab.org/v9/logos/taipale_tf_pairs__ETV5_CLOCK_NCACGTGNNNNNSCGGAWRN_CAP_repr.png	USP53,KCTD20,SYNPO2L,DOPEY1,MYOCD,NABP1,SAMD4A,HIF1A-AS2,STAU2,BNC1,KDELC2,TGFBR3,SH3BP2,TRMT10B,KAT2B,USP32,USP40,PRICKLE1,HECTD2,NBR1,KMT5B,KLF5,PLCL1,PCDH10,CNST,KLHL29,KMT2D,C18orf25,AKAP1,MYO1B,PLD5,GFOD2,MPP5,STXBP4,PCYT1A,SLC12A2,NLRC5,DHX15,B3GNT2,SETD7,RTN1,GPAT4,FRY,SESN1,KAT6A,REV3L,ZNF655,NACC2,PIK3C2A,ZNF667-AS1,ZFHX3,SPTLC2,ZYG11B,SYDE2,SGMS1,TDRD7,PDCD4,DGKH,RMI1,NSF,JADE2,ATP7A,MA…
CNOT3(157g)	http://motifcollections.aertslab.org/v9/logos/transfac_pro__M01253.png	RIMKLB,GABBR2,PROSER2,KITLG,LIN54,NFRKB,CCNJ,SLC30A1,USP24,VPS13D,RAB12,UTRN,C3orf33,DDIAS,PTPN13,POGK,PUM2,PHLPP2,NCOA6,CHD7,VPS54,IL15RA,C18orf25,CEP120,MANSC1,F3,KLC1,RHOBTB3,SPATS2,ANAPC1,MANEA,ZBTB1,EP300,SOCS2,LRBA,UCK2,ZNF507,RAP2B,ADARB1,PPP4R3A,ARHGAP21,WEE1,MITF,ITPRIP,CASP3,FRMD5,HAPLN1,TMEM135,CLDN1,DENND4C,RLF,SEC22C,FRMPD4,TAB3,CYTH1,TEAD1,BAHD1,TRMT2B,PGBD2,IL12A,PBX3,PRDM5,NEO1,PI…
CREB5(13g)	http://motifcollections.aertslab.org/v9/logos/taipale_tf_pairs__JUN_ATGACGTCAT_HT.png	DUSP8,ABHD6,C19orf81,HELZ2,GPR37,LINC01435,USP2,CREB5,CHRDL2,SHISA3,SULT4A1,IL2RB,LINC01271
CRX(11g)	http://motifcollections.aertslab.org/v9/logos/tfdimers__MD00198.png	C1orf162,CRX,SNX29P2,PGM5P4-AS1,AIPL1,HFM1,PDE6A,GNGT1,RCVRN,B3GNT7,DCAF4L1
DBP(100g)	http://motifcollections.aertslab.org/v9/logos/tfdimers__MD00163.png	TEF,LINC01444,CECR7,DLX6,CYP1B1-AS1,SH3BGR,MXI1,WNT16,ACSS3,YPEL4,PTGFR,ANXA2R,SEPP1,GPR75-ASB3,YPEL1,LRRC36,TSC22D1,SIX1,GUCY1A2,ZNF516,SYNDIG1,FOXO3,PTOV1-AS1,RARRES2,HHIP-AS1,TRPS1,PITPNM3,MAFB,SNED1,ID2,CH25H,LDLRAD4,IKZF2,ZNF423,BHLHE40,FAM20C,DBP,SFRP2,TBX18,FOXF2,UBL7,LINC00174,PER3,KIAA2026,VAX2,MYOM2,RGS3,NAA60,TMEM121,C10orf11,BEX1,C3orf18,ZNF395,TSC22D4,CHST11,PLEKHF1,ZNF32,LINC01550,Z…
DDIT3(459g)	http://motifcollections.aertslab.org/v9/logos/metacluster_156.2.png	TRIB3,CHAC1,SQSTM1,ATF3,UNC5B-AS1,HSPA5,JDP2,DDIT4,CAMTA2,HMOX1,PPP1R15A,FTL,OLMALINC,FTH1,SLC3A2,IFRD1,INHBE,BEX2,BBC3,AKR1C1,HERPUD1,RAB4B,FDXR,SPINT2,SGCG,CDKN1A,MDM2,HDAC9,LPP-AS2,BEX4,CEBPB,ALOX5AP,SARS,PLOD2,PLA2R1,CYB5D2,RRAD,GPNMB,UPP1,ZNF385A,VLDLR-AS1,PWWP2B,PTGFR,GADD45A,SPOCK3,BTG1,RND3,NPC2,SLC7A11,KDM6A,SERPINB6,GCLM,ZNF804A,ATF7IP2,KIF27,SNHG8,CREBRF,CA3,NFKB2,TSC22D1,CRYM,OPN3,CCS…
DIDO1(177g)	http://motifcollections.aertslab.org/v9/logos/metacluster_24.3.png	NEFM,CTPS2,KANSL1L,LINC00941,AP1AR,TAPT1,PYGO1,CAND1,SLC11A2,ARHGAP29,ZBTB21,MPP5,ELOVL2,KLF12,CTIF,RNF111,ZDBF2,DNAJC13,SMG1,CCNJ,ADAMTS9,PARD3B,LATS2,ARHGAP12,AFTPH,PDE4DIP,UTRN,MLLT10,TRIP12,GLRB,VPS13A,IFT80,FBN1,TTBK2,XPO7,NR1D2,ZNF84,DIDO1,EHBP1,LRRC1,MXRA5,TLL1,NEK3,SPEN,GABPA,SLC16A1,FBXO34,MATN2,SEC31A,TP53BP2,COBLL1,FBXL7,DENND4C,LAMC1,MBOAT2,SOS2,ZNF143,LUC7L2,PDP1,QKI,XPOT,RRBP1,FAM20…
DLX1(107g)	http://motifcollections.aertslab.org/v9/logos/metacluster_184.43.png	NRXN2,LINC01024,WNT7B,NOP2,TBX18,NPAS1,FTCDNL1,FAM63A,U2AF1,LINC01118,TLE3,KIAA1644,SRCAP,WISP1,SLC35E2B,PDE4A,SATB1,ATP10A,RNASEH2A,KIAA0101,GS1-124K5.11,KLHL13,C11orf87,LINC01116,ALX1,ADCY7,ANO1,MATR3,HLA-DRB1,SIDT2,TOPORS-AS1,KAZALD1,LINC00938,DPH6-AS1,COL5A3,DLX1,STRA13,PTPN18,C9orf69,ZNF295-AS1,TLE2,FAM178B,SMAD7,C2orf27A,SFRP4,PLXND1,SLC18B1,PP7080,FAM46A,RUNX2,EBF3,SEPW1,IQSEC2,MAN1B1-AS1,…
DLX2(63g)	http://motifcollections.aertslab.org/v9/logos/metacluster_150.7.png	ID1,C14orf159,SMAD6,MILR1,ZNF423,PRR5L,FAM178B,PPFIA2,INSC,SMAD7,MYLIP,BAIAP2-AS1,HES1,SAMD11,SLC7A8,SESN3,DLX1,CASP9,SLC1A3,SH2B3,ZSCAN1,HYDIN,EGFLAM,OCLN,DLX3,MKX,FAM109A,C11orf84,MIRLET7BHG,ZMAT4,LRRC73,POU6F1,NDUFA4L2,SMOC1,LINC01060,DLX2,SATB2,NLGN2,DLX6,LINC00311,NR4A2,SOX4,CRACR2A,WHSC1,SNED1,HOXA9,NKX6-1,RAMP1,GNAL,CEBPA,FAM58A,PRRX2,EMX2,PORCN,PTGDS,ADRA2C,ZNF135,LYNX1,SYNDIG1,TJP2,GPR14…
DLX3(28g)	http://motifcollections.aertslab.org/v9/logos/taipale_tf_pairs__TEAD4_HOXA2_RCATTCNNNNNNCATTA_CAP_repr.png	MRAP2,NLGN4X,DUOX1,BRINP1,LINC00936,TNFSF13B,LAMP5,IGSF1,TMEM132B,CELSR1,SLC25A27,SEPT5,DRC3,CDHR3,DLX3,CLEC3B,ITGB7,LHX9,AGMO,TMEM255A,SP7,TMEM27,SCARF1,ODF3L2,C20orf197,RASL11B,KLF15,C8orf37-AS1
DLX5(557g)	http://motifcollections.aertslab.org/v9/logos/metacluster_9.46.png	ID2,ALDOA,ATP5E,GLTSCR2,TCEB2,LSP1,ATP5J2,ATP5G1,RUNX2,ATP5O,CXCL12,ATP5B,C19orf43,C11orf73,IFITM10,SIX1,ATP5C1,IRX3,DLX6,ATOH8,TMEM59L,PTGES,EMX2OS,C7orf73,PLPP3,EPHX1,SESN3,TMEM119,LINC00998,PGF,MAFB,FOSB,ITGBL1,PTRF,MID1,IGFBP4,AK1,C9orf142,C17orf62,ATP5D,TMEM5,ABCF2,DLX6-AS1,RAD50,COL6A3,SULT1A1,SUGCT,FAM92A1,FZD1,C20orf24,CCDC53,NRN1,TNC,C5orf38,VWA1,AUTS2,NDNF,LOXL1,MMP2,GBAS,EMX2,KAZALD1,P…
DLX6(17g)	http://motifcollections.aertslab.org/v9/logos/tfdimers__MD00546.png	ID2,ITGB2,OLFML2B,IGFBP2,LYNX1,TP73-AS1,CXCL12,ZSCAN18,INSC,SEPP1,ATP5G2,FAM21C,PRDM16,METTL10,SIX1,CPSF3L,RFWD2
DPF2(24g)	http://motifcollections.aertslab.org/v9/logos/metacluster_183.2.png	ZNF223,ZFYVE28,ETV1,C8orf44,ABCA1,EPC2,SENP7,ZNF219,HCN3,ZNF155,CXCL2,MAP3K8,LCA5,PIK3CA,UST,SPESP1,MIPOL1,ADGRL2,CYP2S1,RALGAPB,ZCWPW2,LRRC37B,CXXC4,RNF2
DRAP1(2541g)	http://motifcollections.aertslab.org/v9/logos/metacluster_174.3.png	RPL37,RPL5,COX17,RPL38,RPL22L1,RPL7A,SLIRP,RPL13,RPS7,UBB,GNG11,RPS27,TUBA1A,FKBP3,PHLDA1,ITGB1,MRPL51,SRI,NDUFB1,DNAJC15,RPL36,RPL32,CTSL,HMG20B,PPIA,RPS13,BNIP3,UBL5,MRPL33,TXNDC17,YIPF5,NDUFS5,SNRPG,TMSB10,TOMM5,PPIB,ETFB,RPL24,PLGRKT,DUT,RPL34,MRPS6,RPS25,RPS6,ARPC3,NDUFC1,BANF1,COA6,COX8A,MIF,RPS24,NFKBIA,RPL12,SEC61G,NUDT5,DCBLD2,MYL12A,TFPI2,POPDC3,RPS21,RPS27A,ESD,SF3B6,RAB13,RPL6,COA1,SN…
E2F1(1237g)	http://motifcollections.aertslab.org/v9/logos/transfac_public__M00024.png	DTL,FAM111B,MCM5,MCM3,CDC6,CDT1,CCNE2,MCM6,GINS2,WDR76,CLSPN,C19orf48,PCNA,MCM10,CHAF1A,HELLS,FEN1,BRCA1,SLBP,ATAD2,MCM4,UNG,MCM7,PAQR4,MSH6,POLD3,CHAF1B,MYBL2,CDCA7L,TCF19,HIST1H1D,PSMC3IP,MCM2,RFC2,MYO19,CCNE1,EXO1,RFC3,TIPIN,KLHL23,PKMYT1,ORC1,HIST1H1C,HIST2H2AC,HIST1H2AG,MSH2,RFC4,GMNN,PRIM1,RMI2,CENPU,TONSL,E2F8,DDX11,SPATA33,CDC25A,XRCC3,E2F2,FAM111A,POLE,CDCA7,RBBP8,LRRC45,DNAJC9,UHRF1,ATA…
E2F2(67g)	http://motifcollections.aertslab.org/v9/logos/metacluster_197.1.png	CCNE2,CDC6,MCM4,USP37,EXO1,MCM3,PRKCE,UHRF1,POLE,PCDH7,E2F8,TMEM200B,MCM5,NOLC1,C19orf48,ZC3H4,LRRC8C,MSH6,XRCC2,ANKRD36B,NCR3LG1,TIPIN,HAUS7,MCM6,RIF1,PEG10,ARNT2,CHST10,RNF168,RPP25,TAF5L,CLSPN,FIGNL1,MCM7,E2F2,RFC1,HIST1H2AK,POLD3,CTDSPL2,CCDC6,KCNQ5,RFC3,MYO19,HELLS,CHAF1B,ZW10,SLC1A5,MDM1,ZNF215,ZNRF3,CDKL1,USP1,HIST1H4D,MSH2,NXT1,MUM1,SIMC1,HNRNPF,ARHGEF26,LIG1,FLAD1,TTI1,KIAA1841,RANBP17,D…
E2F3(662g)	http://motifcollections.aertslab.org/v9/logos/metacluster_15.1.png	AMIGO1,DGKI,HBEGF,TXNDC5,F3,ZNRF3,ITPR1,FAM208B,WAPL,HECTD2,DSP,TTC7A,ZBTB37,MFSD4B,ANKRD36B,MYOCD,FAM107B,NRG1,CSTF2T,AP1AR,SPON1,PCDHGA12,URB2,NUFIP2,PTER,NRIP1,EML5,ADAM23,ARGLU1,PARP16,CCBE1,ARHGAP20,USP36,SH3RF1,ITPRIPL2,CPE,ZMIZ1,TMEM47,COBLL1,NCR3LG1,IGF2BP3,ZNF121,RUBCN,NPC1,PRKD3,SLC39A8,CSNK1G1,TXNDC11,LINC00909,ZNF800,ZNF26,GYG2,TRIM27,GALNT3,ATG16L1,SPTBN1,ZBTB47,STARD9,ARNT2,E2F6,TGF…
E2F6(20g)	http://motifcollections.aertslab.org/v9/logos/metacluster_15.1.png	CACNG8,TOP1MT,EPS8L2,CAPN5,RGS12,C1QL1,AIF1L,P2RY1,DCLK2,RIMKLB,DIP2C,IQGAP2,SPTBN1,ZNF331,UBQLN2,PLD5,PRDM2,ZFPM2,CHD7,RASSF8
E2F7(657g)	http://motifcollections.aertslab.org/v9/logos/metacluster_197.2.png	HIST1H1D,HIST1H1C,HIST1H1E,HIST1H2AG,HIST1H1A,PMAIP1,GSAP,BRCA1,POLD3,CENPJ,HMGB2,ATAD2,HIST1H2AL,BLM,RFX8,HELLS,BRIP1,CKAP2L,OSBPL6,ORC6,CENPK,PSIP1,CLSPN,HIST1H4I,ZNF730,EXO1,TAPT1,ZRANB3,MND1,ZNF93,NCAPD3,MCM8,CNOT6L,PRIM1,POLH,HIST2H2BF,CASP8AP2,ATAD5,RFC3,TMPO-AS1,BBC3,CCDC15,BARD1,TOPBP1,NCAPG2,CENPQ,KLHL23,POLE2,S100PBP,FBXO5,CCDC150,ITGA6,ARNTL2,PKIA,CDK1,CEP152,VRK1,KNTC1,SLC7A2,FAM111B,…
E2F8(490g)	http://motifcollections.aertslab.org/v9/logos/metacluster_197.2.png	HIST2H2AC,FAM111B,HIST1H1D,HIST1H2AG,MCM3,CCNE2,ESCO2,FBXO5,ATAD2,FAM111A,EXO1,MYBL2,CDCA5,EZH2,POLD3,E2F1,HIST1H2AL,MCM5,HIST1H2AB,TCF19,RFC3,NEIL3,CLSPN,CDC6,E2F2,ATAD5,ORC1,HELLS,DTL,ARHGEF26,MASTL,BARD1,USP1,HIST1H3C,STIL,CENPU,DNA2,MCM6,PRIM1,XRCC2,HJURP,LIG1,POLA1,HIST1H4D,TMPO,MYBL1,BLM,HIST1H1A,RRM2,SAMD1,DDX11,MCM7,XRCC3,UHRF1,RNF168,BRIP1,RBBP8,JADE1,FKBP5,TICRR,FIGNL1,RAD18,LZTS1,MTFR2…
EBF1(59g)	http://motifcollections.aertslab.org/v9/logos/metacluster_33.7.png	FNDC1,LGR4,SLIT3,BICC1,KIAA1033,KCTD12,RUNX2,KLHL24,DFNA5,SETBP1,GPC6,KIAA0368,SESN3,ZCCHC6,TMEM57,ATXN7,SPG20,ZCCHC11,SATB1,ZNF395,IL1R1,CACNA1C,FGFR2,TP53INP1,LINC-PINT,JMY,C16orf52,ADAMTS5,PDGFD,TP73-AS1,SGSM3,SH3BGR,PLEKHH2,APBB1IP,MUC1,EYA4,ADCK3,EP400NL,STAC,CARF,ALX1,C11orf63,KIAA0922,IL7,CASC15,ISM1,LINC00863,GAB1,OCLN,PLAC8,GNAL,HECW2,EYA1,C4orf36,PDK4,GUCY1A2,MKX-AS1,KIAA0226L,FAM169A
EGR1(967g)	http://motifcollections.aertslab.org/v9/logos/metacluster_131.4.png	FOS,COL12A1,PLPP3,JUN,FN1,DNM3OS,ACVR2A,U2AF1,EGR3,PTGDS,ZNF395,GOLGA8A,TBL1XR1,COL8A1,KLF6,NR4A1,RARA,AUTS2,WSB1,MRC2,GABPB1-AS1,HES1,DUSP6,EBLN3,PKIB,NR4A2,PSMA3-AS1,CNTNAP3B,TP53INP1,MLLT1,ID4,TNS2,MXRA5,SETBP1,FNIP1,MID1,TTC28,SUSD6,SNTB1,RUNX1T1,KCNK2,VGLL3,EFEMP1,CDKN2C,NPR3,GLTSCR2,FNDC1,AHR,PAM,MIRLET7BHG,ANKRD44,C5orf38,RAMP1,LARGE,ERRFI1,BICC1,LEPR,BHLHE40,DPYSL2,SERTAD4,SLC38A2,GAA,CRN…
EHF(23g)	http://motifcollections.aertslab.org/v9/logos/tfdimers__MD00204.png	ALDH1A3,CXCL8,PFKFB4,CNIH2,STC1,KCNN3,SVIL,GIP,VAT1L,STEAP1,LRFN5,F2RL1,GPR68,NPAS2,STAR,FUT8-AS1,FGGY,ZNF608,EHF,MMP3,PLEKHG4B,C15orf54,SERPINB4
ELF1(17g)	http://motifcollections.aertslab.org/v9/logos/taipale_tf_pairs__ERF_HOXA3_RSCGGAWNNNNNNNYMATTA_CAP_repr.png	PLAGL1,OTUD1,GAN,PIK3R1,CAMSAP2,SPOCK3,JDP2,LINGO2,CTPS2,ZNF804A,PRICKLE1,MBTD1,KCNMB4,ARFGEF3,PELI2,RAI2,FOXP2
ELF2(155g)	http://motifcollections.aertslab.org/v9/logos/tfdimers__MD00571.png	TAF4,PHF2,GABRE,ARHGEF19,SHPRH,DBNDD1,NAA16,TMPO-AS1,KRBA2,EPM2A,ADGRL1,PROX1,ZNF69,SOAT1,FAM160B1,CCNE2,UHRF1BP1,OSGIN2,MYLIP,ZNF292,MYO9A,CDH8,ERN1,DNMT3A,TMEM200B,TNFAIP8L3,PUS7,RPS6KA6,PREP,PRKD3,ZNF318,ELF2,PRR5L,IPMK,AMMECR1,PLAG1,ZNF416,ZNF611,PABPC4L,QKI,C15orf48,LCORL,ELAC1,DNAJC1,ING4,NID2,RFC1,MED13L,ZBTB33,FBXO43,SEMA3C,ZNF131,HIST1H2BF,LYN,B3GALNT2,ZBTB44,SCN9A,SDHA,AP1G1,HIPK1,GNA13…
ELF3(16g)	http://motifcollections.aertslab.org/v9/logos/taipale_tf_pairs__HOXB2_ELF1_NYMATTANNNNNNNNGGAAGNN_CAP_repr.png	MGP,PTGS2,ABCA1,MCHR1,SLC22A3,FRZB,TCTEX1D1,MTSS1,CHRNA9,CXCR5,ELF3,CHD5,TRIL,PACERR,KCNA4,APOBEC3H
ELF4(29g)	http://motifcollections.aertslab.org/v9/logos/taipale_tf_pairs__ETV2_RFX5_NNNTTCCGSNNNNGCAACNN_CAP_repr.png	C1QL1,POLR3B,WWOX,CEP41,EAF1,ZNF101,PLCH2,OTUD7B,DDX11,ELF4,REXO1,PUM2,ARHGAP29,MCC,FAM129B,RCBTB1,GINS3,NCBP1,BCOR,SENP1,LRCH1,MIEF1,WDR24,ARL5B,CSNK1G1,NEDD4L,PAN3,KDM6B,DDX42
ELK1(185g)	http://motifcollections.aertslab.org/v9/logos/tfdimers__MD00046.png	PTGS2,VWA8,MPP7,NEURL1,AGK,PLA2G4A,SSFA2,TAF4,UTS2B,AGTPBP1,PRKCD,XRCC3,ZNF595,NEXN-AS1,CEP112,NORAD,ALS2CL,COLEC10,INSR,EEF1AKMT1,ZNF274,PPP1R3D,MXD3,FUZ,KIAA1328,USP27X,METAP1D,EPC2,MFSD14C,ZFP30,C21orf91,INCA1,BIVM,TMEM168,DENND2D,INTS6L,ZNF25,MRPS24,ARHGEF5,VLDLR,GEMIN8,SPRY2,C9orf72,ZNF865,XIAP,SAA1,A1BG,RBM15,CREM,CDO1,L3MBTL3,HLA-DPA1,BRD1,GPRIN1,TACC2,PRKAB1,SLC25A38,FMR1,ZNF529,KLHL21,PA…
ELK3(651g)	http://motifcollections.aertslab.org/v9/logos/taipale_tf_pairs__ERF_HES7_NNCACGTGNNNNCCGGAANN_CAP_repr.png	EGFR,CEP170,PKIA,ANKRD50,NRP1,SSFA2,ARHGAP42,HAS2,ARNTL2,TMEM200A,BTBD11,SLC5A3,MEIS1,NORAD,F3,RABGEF1,CCDC68,AK5,PHF6,NRP2,ZDBF2,PELI1,MECOM,KANSL1L,ELL2,MYO5A,ANTXR2,RASA3,NR3C1,CPSF2,CAST,ITCH,ZMYND11,EEA1,RALGPS2,CHD8,NEFM,HP1BP3,NIN,DCBLD2,APBB2,SEMA5A,BRAF,RAB3B,SRGAP1,IQCH-AS1,NAPB,SLC4A4,ENTPD4,USP42,REL,IL17RD,KDM3B,LMO4,NCAM2,F2R,NID1,KDM2A,REST,SCRN1,KLF3,SLC7A2,TEAD1,ITPR2,GOLIM4,HIVE…
EN1(59g)	http://motifcollections.aertslab.org/v9/logos/metacluster_51.33.png	PPARG,WDR81,TOX,ZC3H7B,PRSS23,DIRAS1,ST3GAL4-AS1,CCDC80,LLGL1,MYO1B,HIF1A,FAM19A5,SERINC2,NFASC,EXTL1,IVNS1ABP,KIAA1107,LINC00926,ZNF529,NDUFA4L2,MARCH8,S100A3,PALM2-AKAP2,SLC12A8,GREM2,RCAN2,EN1,ZNF423,JAG1,LOX,LINC00341,KANK1,SOX6,TBX15,KIAA0513,LINC01116,PP7080,VWA1,KANK2,BAALC,NTN4,FGFRL1,EGFLAM,ADAMTSL3,BEX1,NBL1,VAX2,LANCL3,NFATC1,TRIB2,ADAMTS2,HOTAIRM1,ANKRD6,ABL1,BRI3,FBLN5,MEOX2,LINC0111…
EP300(559g)	http://motifcollections.aertslab.org/v9/logos/tfdimers__MD00391.png	RNF152,KAT6B,MXRA5,PHRF1,AVL9,ZNF426,SPTBN1,MED13,EFHD1,ZNF445,ANKRD27,OSBPL10,TOB2,PIGM,DDX17,TNRC6B,CEP350,ATMIN,STK3,MAPKBP1,CDYL2,YLPM1,DNAJC16,TAOK1,ZNF583,TNIK,NCOR2,ARHGEF11,IGF2R,SYNE1,FBXO28,MYH9,SLC1A1,ADARB1,SH3PXD2A,SLC12A2,SPOPL,PANK3,NR1D2,PCYT1A,SPEN,RGL1,DNAJC11,TMEM200A,SOCS7,HIPK2,CBL,KMT2D,ZCCHC2,PLXDC2,BPTF,HP1BP3,PELI1,KHDRBS3,SGK3,CREBBP,AHNAK,HIVEP1,TRIB1,NBPF12,TRIM44,APP,…
ERG(18g)	http://motifcollections.aertslab.org/v9/logos/tfdimers__MD00577.png	MPPED2,OPCML,SHISA2,CEMIP,NKX3-2,ARHGEF6,PAPD7,ERG,NUDT3,GCNT1,MLLT4,KLF4,APLP2,KIAA1462,ITGAV,SERPINE2,DFNA5,SLIT3
ETS1(857g)	http://motifcollections.aertslab.org/v9/logos/jaspar__MA1708.1.png	RPS10,ABL2,SPTBN1,HNRNPM,SH3RF1,RBMX,SPTAN1,CDYL,DPYD,EZR,MYEF2,SURF6,DIP2A,LRPPRC,ATP8B1,WDR45B,DCTN1,CRCP,TBC1D4,NMT2,PEG10,PES1,NAV2,SUPT5H,ACTN4,ADAMTS1,NDUFA13,TRIP12,RND3,SENP5,SMG1,GRIN2D,LIMCH1,PHRF1,METAP1,EFNB2,TAF15,DIAPH1,DDX19A,SH2D4A,CCDC137,KAT6A,PLCG1,TNIK,VPS53,DDAH1,ARHGAP23,CCDC9,DENND4C,SWAP70,ANO10,NCR3LG1,TPM3,ARHGAP11A,LZTS1,MIR137HG,LSG1,PIK3C2A,RRP12,BCL2L1,UBAP2L,COL4A2,…
ETS2(21g)	http://motifcollections.aertslab.org/v9/logos/taipale_tf_pairs__TEAD4_ERG_RSCGGAANNNNNNNNCATWCC_CAP_repr.png	OSBPL6,TCP11L2,INTS6L,EXTL3,GSAP,NCAM2,SLC7A2,LRIG1,BMPR1A,BAMBI,FMNL2,KLF3,COLEC10,ZFYVE9,ZNF518B,TXNDC16,CDK19,LINC01501,FXYD6,SLCO5A1,GPM6A
ETV1(88g)	http://motifcollections.aertslab.org/v9/logos/jaspar__MA1958.1.png	RAB27B,UACA,HGF,C3orf80,WNT5A,PDGFRA,MLPH,DCBLD2,NCKAP5,TSC22D1,GALNT5,NRP1,PSD3,IL6ST,ALDH1A3,LCA5,SV2A,RGS17,NCOA7,RGS2,SH3KBP1,NFKBIZ,ABCA1,NR3C1,PRDM1,UST,WWTR1,TTC33,TLE3,TM4SF18,ITGA2,KCNN3,PDE7B,SLC44A1,PLEKHA5,MRAP2,ANKH,NCAM2,MEIS1,LHFPL2,KITLG,F2R,HDGFRP3,ADPRM,IL6,RFX8,RCAN1,HMSD,ZNF506,RBM43,RIMKLB,GNG11,CTSL,AHI1,SCAF8,CTHRC1,AGK,PTPRK,NTM,NMB,TRIB2,MAP3K8,LIN7A,COLEC12,SOCS5,GOLGA8B…
ETV4(21g)	http://motifcollections.aertslab.org/v9/logos/taipale_tf_pairs__ETV7_TBX21_NSCGGAARNNNNNTCACACNN_CAP_repr.png	NLGN4Y,ZNF749,KIF13B,CPOX,C3orf67,HIST2H2BF,ITSN2,CES2,POU2F1,CIB2,SLC25A21-AS1,CACNA2D3,KMT5C,PARP3,DMRT2,ZNF280C,FBLN7,RTKN2,ARFGEF3,DUSP9,IL37
ETV6(19g)	http://motifcollections.aertslab.org/v9/logos/metacluster_153.2.png	AMIGO2,MBNL1,STK38L,FOXO1,TWSG1,MRVI1,TBCK,TRAF5,GALNT10,ARHGEF35,SLC2A13,SLC24A3,NBEA,TGFB2,CDH8,MYOCD,NACC2,STXBP5L,PCDH10
ETV7(13g)	http://motifcollections.aertslab.org/v9/logos/tfdimers__MD00365.png	CIRBP-AS1,GTF2IRD2B,TMEM184A,FRMPD1,SUSD4,SH3RF3-AS1,EEF1A2,STK38L,HSPA6,OSBPL5,EPB41L4A,ERC2,SCGB3A1
FLI1(34g)	http://motifcollections.aertslab.org/v9/logos/tfdimers__MD00266.png	WDR62,TCF21,ZFY,KCNC4,DIS3L2,DLG4,SLC25A25,LRRC37B,CORO2A,FAM199X,DZIP1L,ARHGEF5,WDR47,PCOLCE2,MATN2,ANKRD50,SALL2,KANSL2,ZKSCAN8,BRD1,RCAN3,MAP3K6,KIF7,SCN9A,FLI1,BRPF3,PCED1B,FAR2,GRTP1,TSHZ3,GALNT3,KLHL15,LINC01191,MEI1
FOS(101g)	http://motifcollections.aertslab.org/v9/logos/tfdimers__MD00100.png	FOSB,FN1,ALDOA,COL12A1,EGR1,HTRA1,JUNB,PLPP3,ITGA11,CTSD,RPL31,LOXL1,C1R,RPS20,C1S,CXCL12,MFGE8,BGN,ITGBL1,ATP5L,THBS2,MMP2,ATP5O,IGFBP2,LINC01420,LRP1,ID2,VWA1,CIRBP,PTGDS,NR4A1,NRN1,MIRLET7BHG,EMX2OS,CCNG2,PLPP1,TSC22D3,LRRC15,LINC01503,MEGF6,FLJ20021,LEPR,PRRX2,SATB2,FOXC1,GOLGA8A,CROCC,RARRES2,ERRFI1,PRDM16,EMX2,TP53I11,MN1,PPP1R12B,RARA,GIGYF1,ACAN,LINC00982,LARGE,FGFR2,METTL10,SLC35E2B,KRT7…
FOSB(13g)	http://motifcollections.aertslab.org/v9/logos/tfdimers__MD00583.png	FN1,THBS2,ITGBL1,MIRLET7BHG,NR4A2,DNM3OS,COL8A1,MFGE8,MID1,IFITM3,LRP1,NR4A1,IGFBP2
FOSL1(1397g)	http://motifcollections.aertslab.org/v9/logos/nitta__CG18619_TCGAAG20NGA_KH_RTGACGTCAT_m1_c3u.png	TOP2A,MKI67,PIF1,HJURP,FST,TUBB4B,CCNF,HMGB2,ARHGAP22,CDK1,ARHGAP29,FZR1,PLK1,DBF4,CENPF,WDR62,AURKB,MYBL1,DTYMK,ASPM,LMO4,H1FX,IER2,SPDL1,SGO2,ARHGAP11A,UQCC3,DDIT4L,WDR34,CDC25B,PHACTR4,KIFC1,TMPO,NDC80,AURKA,KIF2C,KIF23,CKAP2,TPX2,TBX2,HIRIP3,MXD3,SGO1,KIF22,CMSS1,G2E3,SPC25,NCAPH2,GAS2L3,CTCF,SKA3,KIF18A,PKNOX1,RRM2,MAD2L2,ATAD3A,UBE2S,CCDC14,EZR,PCNT,NDE1,ASXL1,SLC19A1,CENPE,TIMM10,HMGN2,NCA…
FOSL2(28g)	http://motifcollections.aertslab.org/v9/logos/tfdimers__MD00546.png	CTNNB1,SERTAD2,ZNF503,PTER,ZNF181,ZNF211,TRPV4,KIAA1217,ELL2,FZD7,CDK20,KLF6,RBM24,PTPN4,PRR5L,POLN,LYRM9,RGS12,ATXN1,KCND2,ANKRD30B,FOSL2,ZNF709,MACC1,PEG3,SMIM2-AS1,LINC00950,FAM174B
FOXF2(38g)	http://motifcollections.aertslab.org/v9/logos/metacluster_188.5.png	ZNF295-AS1,AKR1C2,TMEM100,MFSD7,CCL28,SLC22A23,ERMN,UNC5B,APOL6,TNNT3,LINC00475,HHIPL2,PTPRN2,FOXF2,CAPN3,TLE2,PEG3,L3MBTL4,KLF7,DIABLO,TNFRSF14,FOXC1,SMOC2,FAM132A,PTGDS,GS1-259H13.2,CDH23,GRAMD4,HIF1A-AS1,HTRA3,FAM83H-AS1,CRLF1,PRRX2,C17orf62,C9orf69,C7orf49,SLA,FMO3
FOXK2(14g)	http://motifcollections.aertslab.org/v9/logos/metacluster_127.2.png	C2orf27B,UNKL,PIGQ,PIK3CB,IRS2,FAM234B,TRAF2,TMEM200B,WRNIP1,KREMEN1,ANXA3,SLC45A4,BEAN1,USP2
FOXM1(32g)	http://motifcollections.aertslab.org/v9/logos/tfdimers__MD00236.png	CDC25B,PBK,CENPF,HMGN2,HJURP,TUBB4B,SCARA3,MYBL2,KIF2C,RANGAP1,NAV2,SOGA1,KIF23,RRM2,CEP55,NDE1,ARL6IP1,SUV39H1,LIG1,HAUS5,GJC1,CCDC7,C19orf47,GATA2,SMCR5,GPR157,PIK3R2,BCL2,RGPD8,MYO5B,ANKRD18A,ISL1
FOXN2(12g)	http://motifcollections.aertslab.org/v9/logos/metacluster_67.2.png	NCAM1,GULP1,FOXN2,WASF1,TANC1,DENND4C,SAMD3,L3MBTL3,KIF1B,RREB1,RB1CC1,IRS2
FOXO3(268g)	http://motifcollections.aertslab.org/v9/logos/metacluster_133.2.png	FBXL17,EFNA5,MEX3C,SMURF2,EPB41L3,MAST4,DLC1,USP47,PTP4A1,PHIP,RNF38,XPO7,LATS1,FRMD6,PAG1,SGPP1,HP1BP3,GPATCH2L,RPS6KB1,TBC1D4,PTPN14,CD2AP,ZNF395,PGAP1,RMND5A,JAK2,RAB6A,CBL,JADE1,ELMO2,SH3BP4,LIN7A,MICAL1,IPO11,FBXW7,SFXN1,LPP,FAM168A,PIM1,MAP3K5,TRAM2,ZBTB8A,ADNP2,FNIP1,PTPRK,UBE3C,KMT2E,LARP4B,ROR1,FYCO1,TCF4,EYA3,FOXO3,SFT2D2,RFTN1,ZNF891,HMGCR,VPS13A,BNC1,ROCK1,ZFHX3,SEC61A1,SLC37A3,DGKI,A…
GABPA(55g)	http://motifcollections.aertslab.org/v9/logos/tfdimers__MD00408.png	DUSP6,PTGER2,ZNF516,SLITRK4,SNCAIP,RAB11FIP1,JAK2,TRPS1,NAPEPLD,DIDO1,BAMBI,FAM13B,CREB1,DENND5B,GABPA,DUSP4,MAMLD1,XPOT,NADK2,ANKRD6,CPEB2,RAP2A,STAG2,ZBTB44,KRAS,MAGI3,SEMA5A,PRDM2,NIN,KLF12,PTPRK,APP,ZEB2,KIAA1841,FAM102B,SPATA18,ATXN1L,PLAG1,DYRK1A,FST,SOCS6,FIGN,ATF3,PUM2,INPP1,MLLT3,TET2,USP33,PIK3CA,ROBO1,NRP1,EXTL3,MYO1B,ARNTL,EPS8
GABPB1(14g)	http://motifcollections.aertslab.org/v9/logos/taipale_tf_pairs__ETV2_ONECUT2_RCCGGAANNNNNATCGATN_CAP_repr.png	C11orf95,INPP5K,ZKSCAN3,TMEM86A,ZNF71,TAF4,RCC1,MFI2-AS1,KLHL29,LINC01423,HMGB2,BRINP1,FMNL1,LYNX1
GATA2(52g)	http://motifcollections.aertslab.org/v9/logos/transfac_pro__M01878.png	GATA2-AS1,NSG1,MEX3B,KMT2D,KLHDC8B,GRK5,NAV2,KIAA1551,ATF7IP,AP1AR,TLL1,FOXRED2,LINC00909,MED13,CORO1A,ADIPOR2,TNFAIP8L1,GAS2L3,HIPK1,NFIL3,CENPE,SOX11,SLC37A3,USP42,ZBTB2,ZCCHC2,GNA14,ZBTB40,DENND4A,GPSM2,STAMBPL1,PDLIM3,PIM1,KIF14,TACC2,FBXW4,SAP30,TPK1,PM20D2,MAN2A2,AGTPBP1,ZNF438,ADNP-AS1,GATA2,FAM102B,SLC4A8,PGAP1,CHST12,HSPA4L,ZNRF2,APBA1,CPXM2
GATA4(16g)	http://motifcollections.aertslab.org/v9/logos/tfdimers__MD00265.png	NDST3,SCARA3,SLMAP,ADNP-AS1,PTMS,PTPRZ1,PLS3,TAF5L,GNB5,EFNB2,PDE10A,PSMD14,FAM13B,CDC42EP3,PLEKHM2,FHL1
GATAD1(439g)	http://motifcollections.aertslab.org/v9/logos/metacluster_191.3.png	MNT,NKTR,ORAI2,REL,SNHG19,HMGXB3,ARHGEF11,FAM160B2,NNT-AS1,THUMPD3-AS1,DNAJB2,JAKMIP2,ZNF791,MADD,ZNF286A,KIF9-AS1,KANK2,ZDBF2,DCAF5,ZKSCAN1,EPB41L3,OTULIN,PDP2,CC2D1A,EXOC1,PAXIP1-AS1,PIK3R4,SLC25A44,ZNF335,CYTH1,CGNL1,DOCK11,PCYT1A,POMZP3,MID2,RNF207,TTPAL,VGLL4,PRKACA,RGL1,GTF2IRD2,FBXW4,DDX39B,NFX1,KIAA1217,KCNE5,DTD2,DCAKD,SP2,FICD,MED25,NXT2,NPLOC4,DAPK1,FAM86C1,DCAF16,NEAT1,COQ10B,ATF5,CDH…
GLI4(20g)	http://motifcollections.aertslab.org/v9/logos/kznf__GLI4_Schmitges2016_ChIP-seq.png	MIR99AHG,SYNPO,NCOA3,TIMP3,MMP25-AS1,CA3,NACAD,ANK3,YY2,TOLLIP,GLI4,TRIQK,C7orf69,COLEC10,ZNF503-AS2,WHRN,GPR143,SERPINB2,C14orf93,LAMA5
GMEB1(54g)	http://motifcollections.aertslab.org/v9/logos/dbtfbs__GMEB1_K562_ENCSR928KOR_merged_N1.png	HIST1H4C,SPHK2,ZNF438,RBM34,BANP,HIST1H4E,RNF215,HIST1H4D,MSC,TAPT1,C12orf4,ATG16L2,SPATA7,ETFBKMT,FAAP100,ERMARD,GMEB1,CYB5D1,NPIPB5,PPP5C,FAM76B,PRDM15,PLEKHM1,PNRC1,MLLT3,PKNOX1,TAF5,GINS4,IBA57,SFN,ST5,NUP214,SEC24B,TTLL11,NPW,SDHAF4,CDC42EP4,LYPLAL1,SUPT16H,GTPBP10,BCL7A,MECOM,ZFYVE27,ATF3,ASNSD1,PLSCR1,DENND6A,PALB2,CPNE1,EIF4E3,HIST1H2AI,C2orf69,ATG16L1,SH3D19
HDX(19g)	http://motifcollections.aertslab.org/v9/logos/tfdimers__MD00337.png	BST1,PCDH10,USP40,ST8SIA4,TRHDE,MECOM,NIN,DMXL1,SPATA5,UBE4B,HPS5,PNPLA8,HEATR5B,COL12A1,SQLE,ADAM23,ESCO1,ARMCX5,ULBP2
HMGA1(12g)	http://motifcollections.aertslab.org/v9/logos/tfdimers__MD00098.png	ARHGAP22,HMGB1,PLEK2,KCNMA1,RACK1,ECI2,EFHD2,TUBA1C,ARSI,FOSL1,CD44,HMGA1
HOXA10(30g)	http://motifcollections.aertslab.org/v9/logos/tfdimers__MD00277.png	HOXA9,HOXA11,ADAMTS1,HOXA13,ANOS1,MAF,B4GALT5,CTDSP2,AIFM1,RMND5A,S100P,PPP1R3B,HOXA3,MKX,PPME1,USP42,SMIM10L2B,HAND2-AS1,STOX2,ZFP36L2,ING1,HOXC10,ATXN1L,NELL2,HOXA10,CLYBL,MGAT4A,HCRTR1,RAI2,ZNF843
HOXA3(25g)	http://motifcollections.aertslab.org/v9/logos/jaspar__MA1498.2.png	MAB21L2,UACA,NPY,HOXA5,HOXA9,RARRES2,KCTD1,HOXB8,STC2,NR3C1,FOXF2,NCOA7,UBXN7,INHBA,FAM102A,HOXA3,SMAD3,HOXA7,GFPT2,SDC3,HOXA11,ARHGEF25,MIRLET7BHG,KLF9,MEIS2
HOXA6(10g)	http://motifcollections.aertslab.org/v9/logos/metacluster_9.33.png	HOXA6,PEG10,SPECC1L,TUBB3,FRMD4A,PRDM2,STAG2,TUBGCP2,FGF5,MYB
HOXB2(355g)	http://motifcollections.aertslab.org/v9/logos/taipale_tf_pairs__E2F1_ELK1_SGCGCNNNNNNNNNNCGGAAGN_CAP_repr.png	TBCK,KIAA0513,TBCCD1,AFF2,HAS2,BNIP3,RPL27A,PHLDA1,SAMD13,CRISPLD1,STK38L,PPARG,INSIG2,IPO11,PRR16,CNTNAP3B,HLA-B,CASP9,GEMIN8,KIAA1456,TMEM59,CRLS1,EPSTI1,TMEM64,C4orf33,LINC01111,BVES,COL4A2,PABPN1,BET1,SSBP2,GAS7,KIAA1958,UTY,PPP1CB,RORA,EIF1B,TMEM138,GLT8D2,GABPB1,HTR1F,C1orf43,KAT8,KCNK2,PRIM1,IQCB1,SARAF,MAML1,GSR,DR1,PCMTD1,MNS1,RFX8,ZNF32,ZNF639,MID1IP1,DPH6,C2orf74,B2M,DCAF12,ZC3H6,EXTL2…
HOXB8(10g)	http://motifcollections.aertslab.org/v9/logos/metacluster_161.66.png	CELF2,MIR155HG,SETD9,MCPH1,ARHGEF25,SPON2,GRWD1,TRNP1,ARHGAP22,BIVM
HOXD11(14g)	http://motifcollections.aertslab.org/v9/logos/metacluster_116.4.png	ST6GAL2,HOXC11,SSTR1,HOTAIR,HACL1,FAR2,SLC9A9,ONECUT2,HOXD11,USP30-AS1,MGAT5B,HCRTR1,SYNJ2BP-COX16,TSPOAP1
HOXD9(17g)	http://motifcollections.aertslab.org/v9/logos/metacluster_116.3.png	HOXD11,SIM2,HOTAIR,HOXD10,NPLOC4,HOXC11,LIMS2,NFXL1,MEIS1,CCDC80,NEAT1,CPNE7,PLEKHN1,HOXD9,CDH4,ASB13,CD1D
HSF1(10g)	http://motifcollections.aertslab.org/v9/logos/tfdimers__MD00427.png	CACNB3,GRTP1,FAM157C,ADAMTS15,RGMB-AS1,PLCB2,NHLH1,HOXD4,LINC01410,NKX2-3
ILF2(1404g)	http://motifcollections.aertslab.org/v9/logos/metacluster_138.2.png	HMGB1,TUBA1C,SRSF7,LDHB,CCNB2,C1QBP,CCT2,H2AFZ,HAT1,TOP1,DUT,PSMD11,SNRNP40,MAD2L1,PCMT1,HSP90AA1,MRPL39,MRPL3,HPF1,MRPL47,SNRPG,EXOSC9,PTMA,FABP5,PTRH2,CENPW,HAUS1,PSMB2,PCNA,ESD,CDKN3,TPRKB,SLC25A3,EIF2S1,KNSTRN,GTPBP4,EXOSC8,MRPS30,RPL22L1,NUF2,PSIP1,CMC2,GAR1,CKS1B,PSMA3,METTL3,MRPL15,BZW1,MIS18A,NDUFS2,FKBP3,AASDHPPT,TIPRL,H2AFV,PPIA,MRPS22,C1GALT1C1,TFB1M,SKA2,EIF3M,HADH,DCAF13,NIT2,HNRNPA3…
ING4(28g)	http://motifcollections.aertslab.org/v9/logos/tfdimers__MD00043.png	ADGRL1,CYGB,ACSS3,MAFB,OARD1,ZNF397,LETMD1,BTN3A2,HBP1,DMXL2,C4orf47,NXNL2,STEAP2,SETD1B,FAM19A2,PRCD,SGSM3,PAPD7,TUBB2B,ING4,DLX5,ACKR3,NEUROD1,HOXA-AS2,EHF,ZNF608,PTPRN2,LINC00840
IRF1(26g)	http://motifcollections.aertslab.org/v9/logos/tfdimers__MD00438.png	BIRC3,NFKBIA,ATF3,NFKBIE,TRAF1,TMEM220,CXCL2,KLF10,TNFAIP2,NFKB1,GADD45B,NKX3-1,PTP4A3,GCH1,ZNF611,ICOSLG,IL1A,DSEL,TNFSF15,TNFRSF9,ZNF608,BAALC-AS2,ITPKA,IRF1,USP44,P3H2-AS1
IRF3(18g)	http://motifcollections.aertslab.org/v9/logos/tfdimers__MD00075.png	ADTRP,DDX60,IFT122,BLVRB,EXOC4,PHF2,KIFC2,ATG2A,STXBP2,OSGEPL1,EFR3B,MTMR11,MMP17,CSGALNACT1,ZNF416,FAM83G,FRG1,RNASEK-C17orf49
IRF7(98g)	http://motifcollections.aertslab.org/v9/logos/metacluster_2.9.png	MX1,IFI6,PARP14,MX2,ISG15,SOX6,IFIT1,XAF1,LINC00944,IGF1,SULT1A1,IFIT3,ISG20,CRABP2,LDLRAD4,USP18,PARP9,HERC6,PLPP1,IGFBP6,EPSTI1,RSAD2,C1QTNF4,PSMB9,RAET1E,NBL1,CAMK1D,KRT17,APOBEC3C,ANKRA2,KLF4,SLC29A1,PRELP,URB1-AS1,OAS1,MEGF8,EIF3J-AS1,SDPR,DHX58,CYGB,PML,MFSD14A,ETV1,SAMD9L,CDH15,GATSL3,BST2,SIDT2,PBX4,TNNT1,TUBB2B,TYMP,CCDC24,ZNF793-AS1,SMOX,IFNAR2,TSC22D3,METTL21B,MGP,STAT2,UMAD1,IRF7,RARR…
ISL1(17g)	http://motifcollections.aertslab.org/v9/logos/tfdimers__MD00395.png	PLCB4,GCHFR,TMEM238,ACTN2,FRY,IFIT2,EVA1C,EFNB2,SAA1,SAA2,NCOR2,SLC38A10,TMEM160,CDC25B,APOLD1,CST3,C9orf16
JUNB(56g)	http://motifcollections.aertslab.org/v9/logos/tfdimers__MD00036.png	EGR1,BHLHE40,ZFP36,HES1,PNRC1,COL1A2,EPHX1,SOCS3,LUM,CEBPB,C1R,ZFP36L1,COL6A2,SMAD7,FGF7,FOSB,HTRA1,ID1,DDIT4,KLF9,SOX4,SERPINH1,IER5L,CD74,PPIC,FHL2,RARA,CHMP1B,SERPINE2,LOXL1,KLF10,IGFBP7,TMEM59,COL5A1,SNAI1,NR4A1,BNIP3L,BGN,PER1,GMDS,MYLIP,RASD1,ACSF2,IFI30,PARP6,LINC00840,PLCD4,DNM3,EPHX2,CYP1B1-AS1,JUNB,GALNT9,PSD2,MALRD1,FAM78B,FOXD2
JUND(271g)	http://motifcollections.aertslab.org/v9/logos/jaspar__MA1951.1.png	COL3A1,TNFRSF12A,MSMO1,PHLDA3,PDLIM3,P4HA2,GNAS,FERMT2,PMEPA1,PLPP4,CNN1,SQLE,HES4,CDH2,CREB5,RAB32,DCBLD1,CKAP4,SLC39A10,FILIP1L,GLIPR2,PALLD,PNPLA8,METRNL,TMEM154,CDH13,IDI1,NINJ1,LMO4,TIMP2,GADD45A,DUSP8,BBC3,SPCS3,SSBP4,PTPRF,IRF2BPL,ST6GALNAC5,MYRF,DUSP1,RAI14,TSPAN13,FGF2,CCDC50,TNFAIP3,RECK,CHMP2B,TRAPPC2B,KLF3,MARCH3,INSIG1,ST3GAL1,TUBB2A,GATA6,TFPI2,TIGAR,TSPAN5,TGFBR1,ST3GAL4,MAFG,PERP,…
KLF10(210g)	http://motifcollections.aertslab.org/v9/logos/metacluster_3.14.png	BHLHE40,HES1,TRAF1,GINS4,ASIC1,LRIG1,OSBPL6,ZNF687,CCNJL,IER5L,KLHL15,CDKL3,ZNF260,SLC7A2,PMAIP1,GPR68,DUSP16,SOCS1,AMBRA1,ZNF699,VEGFA,BDH1,TGFBR3,PCDH9,ZCCHC2,TAB3,PYGO1,TIPARP,IRF1,EFNA5,THSD1,ERF,CDK2AP1,RAB33B,NMB,LIF,DOCK10,PIM1,SH3BGR,WRAP73,ZEB2,SNX19,SLC2A13,SOX17,TTBK2,SOCS3,TOB2,NLGN4Y,ST3GAL1,BVES,ITPK1,FGD1,DMTF1,RAD50,SACS,LHFPL2,KDM6B,ZNF362,ZXDC,MT1X,KLF10,BCL3,SOX12,TCF4,DPP9,ZFP…
KLF11(53g)	http://motifcollections.aertslab.org/v9/logos/transfac_pro__M01837.png	GPAT3,IRS1,TACC2,PDE4DIP,ERAP1,PIGN,SLC38A1,MCMBP,DCLK1,KATNAL1,CEMIP,MFSD14C,ARAP2,CEP350,PRKAA1,DNMT3B,SEC61A2,TMEM117,NBEA,FAM107B,AZIN1,CDS2,KITLG,GINS3,SLC7A1,MME,CASD1,REV1,STK38L,TSC1,CDC14B,ZFYVE16,SCAMP1,ZFHX3,TET1,AP1AR,ROCK2,EPB41L3,ZNF84,HIP1,RAB3B,MITF,GREB1L,DSTYK,CRIM1,HELZ,LPAR1,ZCCHC2,GJC1,RUNX1T1,ZNF532,NCOA2,SEMA5A
KLF12(17g)	http://motifcollections.aertslab.org/v9/logos/tfdimers__MD00391.png	ANKH,STXBP5,HCG18,PRIMPOL,TNFRSF19,RALGAPB,MEX3B,KLHL21,TGFBR3,IRS1,QKI,ACVR1,SPG20,CACNA1C,TP53INP1,XPO7,KLF12
KLF13(159g)	http://motifcollections.aertslab.org/v9/logos/metacluster_170.2.png	RNF44,GABPB2,GABBR1,ATL2,RHPN2,RAI1,FLI1,PPAT,CAPRIN2,SENP8,GAS7,MBTD1,USP12,KIAA1217,PPP2R2B,ZBTB8A,ZKSCAN5,RNF138,PBX3,FAM171A2,MIDN,DGKH,GRTP1,TRIM39,SNRK,METTL25,IRS1,MPP2,KMT2D,KLF13,ARL4C,LINC00969,NEXN-AS1,PLAGL2,ARNT2,ZEB2,NEK1,EPB41L3,RNF152,URGCP,TMEM44,HDAC5,PLCB1,TANC1,KIAA1522,RTN1,HOMER1,LINC00941,TMEM40,GAN,DSC2,PCBD2,STYX,TRIB2,ATP6V1B2,AFF1,DLST,USF3,NOS1AP,ZNF260,PPARA,TIPARP,DP…
KLF2(1065g)	http://motifcollections.aertslab.org/v9/logos/metacluster_3.10.png	RHOB,CYR61,KLF6,CTGF,CITED2,AVPI1,GPR1,DLGAP5,NCALD,YWHAH,UBC,EZR,FNIP2,JUN,KLF13,NRXN3,DUSP14,FBXO5,CENPF,SSBP2,PPP1R13L,PTPN21,PTTG1,ARL4A,PRKD1,C2CD2L,FERMT2,VLDLR,AMOTL2,SAV1,CDKL5,BUB1,TSC22D3,CHAC1,CDKN3,CEMIP,SLC16A7,CDCA4,C1orf198,DKK1,RAB3IP,PLK2,BAG2,RAB23,TBC1D15,PHACTR2,TNFRSF11B,LRRC8D,CHIC2,GAS6,SECISBP2,ARAP2,ARF6,AAED1,CCNB2,DEPDC1,ST6GALNAC5,IER5,TRAF6,BCAR3,PLAGL1,ATG14,KBTBD8,C…
KLF3(501g)	http://motifcollections.aertslab.org/v9/logos/metacluster_3.4.png	ALDH3A2,TNFAIP3,NFKBIZ,NR3C1,MOB3B,RSRP1,RRAD,CORO6,SSFA2,CHRM2,NORAD,CXCL3,GNG10,IFT74,ID3,IFT81,MYOCD,MEIS1,NET1,ZNF215,BCL3,ANKRD50,MAP7,DDHD2,DPYSL3,BAMBI,TULP3,USPL1,RAB27B,VEGFA,AASS,ZC3H6,MIA3,PNRC1,ZNF281,SHTN1,MPDZ,UBE2H,BHLHE41,UBE2V1,TMEM30A,TRIQK,WHRN,IL1A,F2R,HDAC9,PCMTD1,MXRA5,IRF2,SUPT3H,KDM5B,ARRDC3-AS1,DNM1,CEBPD,TET2,HCG11,UBXN2A,ERN1,PLD5,ABLIM3,TNS3,SLC11A2,DSC2,ARHGAP17,MSANT…
KLF4(19g)	http://motifcollections.aertslab.org/v9/logos/transfac_pro__M09808.png	SERPINE2,SGK223,SEMA3B,PAK3,ZNF471,PPFIA4,PLPP7,LINC01138,C2orf27B,IGDCC4,PCDHB10,B3GAT2,ERG,LINC01535,CLEC2B,KRT86,C20orf197,LYPD5,CALCRL
KLF6(2975g)	http://motifcollections.aertslab.org/v9/logos/metacluster_3.10.png	JUN,WSB1,FGF5,RPS20,CITED2,FOSL2,RHOB,EMP1,CCNL1,ARHGEF2,GCNT1,RAPH1,DLC1,PSMA3-AS1,CA12,TNRC18,MCL1,EHBP1,SLC38A2,CLMP,CLIC4,RAF1,GDF5,ERRFI1,AXL,NR4A1,CAMK2D,MFGE8,RBPJ,KLF7,PDLIM1,TBL1XR1,VGLL3,SERTAD2,HGSNAT,NUDT3,LANCL3,SH3BP4,LPAR1,ZFP36L1,IRF2BP2,ARF6,C2orf69,CNTNAP3B,PTMS,LOXL1,CBFB,RAB6A,KLF12,TIAM2,ID4,CYR61,KCNK2,ARHGEF10,PKD1,FNIP1,NR4A2,ALDH3A2,YWHAH,RRAGC,APLP2,KLF4,FAM126A,MIRLET7B…
KLF7(417g)	http://motifcollections.aertslab.org/v9/logos/metacluster_3.2.png	IQGAP2,STXBP5L,TGFBR1,C5orf56,LAMA2,GATAD2B,MMP16,CASD1,RNF217,EPAS1,KDM4C,CMKLR1,LMO4,ZNF329,DEPTOR,DDHD1,C18orf25,NKRF,ZNF200,HEG1,KIAA0368,STC2,RORA,COL1A1,ANKRD36C,CEMIP,MXD1,CHST15,KLF12,SOCS3,RHOB,TP53INP1,CALY,ULK1,HIF1A,CARD11,VMP1,FAM171A1,PHLDB1,LRRC8D,MAST2,PRR14L,PRUNE2,SLC38A2,FOXF2,EHHADH,UBAP1,AASS,SYT11,SLIT3,KRT7,C18orf54,MFSD14C,ABCC1,CREB3L1,RHOBTB2,COL5A1,ZMYM2,TANC1,SLC22A23,…
KLF9(1007g)	http://motifcollections.aertslab.org/v9/logos/transfac_pro__M02281.png	SLC38A2,PTGS2,GAS1,TNFRSF11B,MEF2D,COL5A3,GREM1,SORBS2,HGF,ZNF331,CREBRF,SSH1,STK38L,DACT1,ADAM12,NDEL1,ZNF281,GLIS3,FAM13C,DSE,COL1A1,INHBA,ARHGAP5,STON1,YPEL2,PRDM15,CYP1B1,NFKBIZ,ATF3,RAB23,LIFR,HTR2A,CDH11,MNT,TGFBR1,DPYSL3,COL1A2,AMIGO2,HYKK,MAF,MED13L,NUAK1,SULF1,MEDAG,SLC30A1,CEMIP,PLEKHA1,PLXDC2,NOTCH3,FBN1,ANTXR1,SLC44A1,SYTL2,BMPR2,FILIP1L,CEBPD,FNDC3B,RBM24,SMAD7,SEC24D,RNF150,DDR2,CPE…
LHX9(20g)	http://motifcollections.aertslab.org/v9/logos/metacluster_9.10.png	DLX3,CSTA,CHI3L1,FIBIN,FAM134B,FAM101A,MAN1B1-AS1,LHX9,WDR81,TRIM52-AS1,LRRC73,HECW1,VIT,CYP27C1,ST3GAL4-AS1,SLC2A5,OAS1,TMEM132B,MAFA-AS1,RIMKLA
LTF(14g)	http://motifcollections.aertslab.org/v9/logos/tfdimers__MD00056.png	ST3GAL4-AS1,RNASEH2A,KRT7,ADTRP,SUN2,OBFC1,RTKN2,PRR16,UTS2,LMNA,CLDN4,RIMS1,WHSC1,USP6
MAF(15g)	http://motifcollections.aertslab.org/v9/logos/tfdimers__MD00071.png	ST6GAL1,SERPINB7,LRRC37A3,TMEM37,CALCRL,RHPN1,PPP1R42,C1orf204,TNNT3,BAALC-AS2,TXK,APOD,C2orf40,ZFP2,TNFRSF10C
MAFB(108g)	http://motifcollections.aertslab.org/v9/logos/tfdimers__MD00110.png	ID2,PP7080,C4orf32,PTGDS,CXCL12,EBF3,LIN7A,AVPI1,CYP1B1,SESN3,CCNG2,PLPP3,KCNJ2,ZNF395,DAAM2,CLCF1,DLX2,TUBB2B,KLF4,CFAP52,ZCCHC11,ITGA8,AKR1C2,CD302,DNAJC6,EGLN2,TP73-AS1,HTRA1,FNDC1,ADCK3,EBF1,C17orf62,CYGB,LRTOMT,DBP,KIAA0368,KLF12,FOXC1,IRX2,WISP3,SPATA18,FOS,IGIP,EMX2,AUTS2,EHBP1,IGF2,AP4S1,FAM180A,KCTD12,SLC2A5,SH3BGR,NRN1,AHRR,ARRDC3,MYLIP,TSHZ2,PLXNA4,SPG20,CRABP2,SFRP2,WHSC1L1,CD24,SDC2,…
MAFF(192g)	http://motifcollections.aertslab.org/v9/logos/metacluster_22.18.png	DYRK1A,TICRR,WDR66,ERBB3,ABCA1,PARD6B,HIPK1,DYRK3,MEX3C,KDM6B,ZNF445,RICTOR,ABAT,RAB3IP,MAP1B,NALCN,GNG4,CORO2A,PTBP2,MAP3K1,RASSF3,CDYL2,RUNX1T1,FXYD6,BHLHE40,SAMD4A,CCND2,ARID4A,FAS,ZBTB44,PRKX,FAM71F1,PDCD4,NKIRAS1,LIG4,ZNF592,NUP153,ASXL2,SIK2,LIN54,ZNF71,CREBRF,SLC43A1,KCNK1,RBM12,PLXNA2,ZBTB26,PROX1,ZEB2,C3orf58,PLCE1,MARCH4,FBXO32,PTGER4,BTBD9,HOTAIRM1,KLF5,METTL8,TMEM50B,CASP3,ZNF664,RORA…
MAFG(148g)	http://motifcollections.aertslab.org/v9/logos/metacluster_22.25.png	HMOX1,MMP1,GAS8,CLEC14A,USP27X,ZNF613,VASH1,VEGFA,ABLIM1,FCRLB,GNAS-AS1,IRF2BPL,ANKRD10,TMEM164,ADAM12,TPST1,PTHLH,TSKU,CFAP46,ZNF354A,EHD3,PHTF1,NAA16,NCOA7,IKZF4,SLC9A6,EHF,NPL,MEF2D,PRKD3,HECA,ADGRA2,P2RX6,SQSTM1,TGFBI,LINC00910,TMEM17,DTX3,GLIS3,ZSWIM4,ZNF266,FBXO32,TAB3,COL5A3,OSER1-AS1,ABAT,PABPN1,DDR1,LINC01013,C6orf58,MTERF2,MESDC1,SMAD4,SLC25A21,SLC40A1,DEPDC1-AS1,IFT140,GLIS2,NFKBID,SLC…
MAX(129g)	http://motifcollections.aertslab.org/v9/logos/tfdimers__MD00117.png	RBPMS-AS1,MIR99AHG,KTN1-AS1,TNNT1,TMEM171,NFATC1,PLS1,PAK4,EPHA4,ELOVL3,DUSP4,LPCAT4,AHDC1,GUCD1,ABCA2,ETFBKMT,TICAM1,UBTD1,TMEM241,MROH8,C19orf73,CARF,UAP1L1,ANG,MAX,MKNK2,RBAK-RBAKDN,SS18L1,ZNF600,SLC35F6,LYRM7,NFYC,BORCS8,TRIB3,SLC17A9,SLC22A15,ZNF18,P2RX6,RIMS2,RHOBTB1,MTMR10,PQLC3,MEF2D,AP4M1,SYS1,C11orf84,CCL20,DLG4,YAP1,TLE4,GDNF,SNX24,SLC25A45,TIFA,LIMK2,GPR146,HSPA2,ASXL2,HES1,PNPO,DEPDC…
MBD2(1582g)	http://motifcollections.aertslab.org/v9/logos/metacluster_135.10.png	YWHAZ,ACTR3,TEAD1,CRIM1,ODC1,WWC2,MPP6,C5orf30,OSBPL8,LPGAT1,PTP4A2,NRIP1,PDZD8,PBX3,UBL3,AGFG1,CNN3,FRMD6,ADGRL4,MFSD14B,CNOT6L,PPP1CB,AMD1,GNB1,SSX2IP,CHD1L,HMGA2,NIPA2,CLIP1,TEX2,RAP2A,EXOC5,FBXO11,SMIM15,ARHGAP10,LRRC75A,LYPLA1,WNK1,MME,ARL8B,UBE3A,SLC20A1,AZIN1,RB1CC1,STT3A,HS3ST3A1,TBC1D9,SETD3,FAM208A,URI1,BTBD7,PHLPP2,TMEM47,WDFY1,PLAGL1,MAPK6,MAPK9,KCMF1,SLC38A1,RAB28,BCL11A,CCDC50,SEH1L…
MEIS1(16g)	http://motifcollections.aertslab.org/v9/logos/tfdimers__MD00132.png	IL17RD,NORAD,SMAD3,INHBA,PRICKLE2,SVIL,CHST2,NCKAP5,NRP2,WNT5A,CDCP1,ZNF503,TMEFF2,FAM214A,DAW1,MEIS1
MESP2(12g)	http://motifcollections.aertslab.org/v9/logos/metacluster_177.5.png	SLC9A7,IL33,HMSD,ZNF85,NR2F1-AS1,RCAN1,ART5,PRDM1,MBIP,EGF,MEIS1,MMP10
MLX(181g)	http://motifcollections.aertslab.org/v9/logos/metacluster_14.10.png	SORCS1,TRIM68,KIAA1324L,TCFL5,PLAT,BBS2,MTCL1,BDNF-AS,NOL6,GAB2,PIAS4,RNF144B,NARFL,FAM207A,ZIK1,ZNF778,GJC2,TRMT61A,ZNF785,NFYC,FEM1A,FBXO30,ZNF75D,BATF3,PM20D2,DVL2,HOXB7,ALG12,ITPR2,CTU1,FUT10,BBC3,VPS8,NCOA5,VPS33A,ZNF347,ADORA2B,HEATR6,TCAIM,AKAP7,CCDC43,LINC00665,SCARB1,USP30,SFXN4,FAM50B,SLC25A15,ZFAT,DGCR2,C3orf33,TONSL,CAD,WDR24,ANKRD36,LRWD1,SMYD4,SLC12A4,MLLT1,MLX,MFSD5,STX4,STX7,PACS2…
MSX1(11g)	http://motifcollections.aertslab.org/v9/logos/metacluster_161.41.png	RABGAP1,RGL1,THAP8,CCDC144NL-AS1,SH2D4A,CSF3,PEG10,PWWP2B,LINC00452,MMP12,TRAK1
MTF2(109g)	http://motifcollections.aertslab.org/v9/logos/cisbp__M00968.png	NFKBIZ,HPSE,MAP3K9,CTSV,RTKN,MAGI3,RHOBTB1,B3GALNT2,SENP8,ABHD18,FBXO3,REV1,PYGO1,TRIM24,ZNF532,EXTL3,LCOR,BAZ1A,PTPRJ,FKBP5,ZBTB8A,PHKA2,HHEX,HDAC2,RERE,MTM1,TICAM2,RRAGD,DGKI,CNOT6L,PAIP2B,PHIP,PDE7A,ENOX1,ABLIM1,ARHGAP42,CLIP4,GLI3,NFIA,FAXC,FARP2,NETO2,DTNB,SMAD5,PTPRK,DUSP10,LHFPL2,YAP1,PELI2,LAMA1,CEMIP,NFIL3,CASP3,MVB12B,TTC39B,IL17RD,LRCH3,SLC7A2,PHF12,PRKD3,ADGRG6,PLEKHO1,INTS6,IL15,E2F7…
MXD3(17g)	http://motifcollections.aertslab.org/v9/logos/tfdimers__MD00576.png	TOP2A,HJURP,AURKA,CENPF,MKI67,AURKB,SPDL1,NDE1,CDKN2D,GAS2L3,FZR1,KNSTRN,PBK,SGO2,NUF2,KIAA0101,UBALD2
MXI1(49g)	http://motifcollections.aertslab.org/v9/logos/tfdimers__MD00556.png	BNIP3,BNIP3L,KLHL24,PCMTD1,BEND5,SETBP1,P4HA1,TRPS1,FANK1,KDM7A,COL12A1,GNS,MSC-AS1,ZNF573,EYA4,YPEL5,FAM162A,WASF3,PHF21A,SYT8,TCP11L2,FN1,HBP1,CUL4B,SYT14,RORA,MANSC1,MME,ITGB1,CREBRF,STXBP5,ATXN1,SATB1,PRKD1,KCTD1,PDCD4,JDP2,TFDP2,FBXL4,ARHGAP5,EXD2,ZMYM2,MTMR3,NET1,C6orf62,ARHGEF10,MXI1,MT3,RNF165
MYB(28g)	http://motifcollections.aertslab.org/v9/logos/tfdimers__MD00254.png	RMRP,HILPDA,CTBP1-AS,TUBB3,HAUS6,ITGA6,PAXIP1-AS1,MYB,FBXL13,CCNE2,LYPD1,HIST1H1E,HIST1H1C,GGA2,MSH6,XRCC3,THOP1,CBX3,ZNF680,ENTPD1-AS1,ATF7IP,HIST2H2BF,HOXA6,WDR6,TET1,ZNF480,CAPN7,INCENP
MZF1(44g)	http://motifcollections.aertslab.org/v9/logos/tfdimers__MD00303.png	AP1AR,SUSD1,AMOT,WDR5B,ATP6V0A1,KIFC2,PNPO,NEAT1,FBXO32,ZBTB43,LRRC28,STX3,RABGAP1L,GBA,XRRA1,DEPTOR,LDLRAP1,KRT7,MEG3,P2RX5,LYST,PKDCC,CLSTN3,DCAF5,SCAMP1-AS1,KCTD7,ADCY5,SPPL2B,TMEM8B,MNT,COG1,ZDBF2,ST5,MZF1,ORMDL3,DYNC2H1,BOC,KLHDC4,ATP8B2,CD7,MIR34AHG,PRUNE2,PIK3R2,LINC00969
NANOG(10g)	http://motifcollections.aertslab.org/v9/logos/tfdimers__MD00359.png	TNFSF13B,MRAP2,LEF1,C11orf95,WNT2B,KLHL13,PRDM16,ZMAT4,MIR100HG,WNT10B
NEUROD1(32g)	http://motifcollections.aertslab.org/v9/logos/tfdimers__MD00331.png	NABP1,MIR3142HG,RAB27B,SCART1,DHX32,CARMN,NEUROD1,SSFA2,LINC00664,ADGRG6,DIRC3,EPSTI1,POU2F2,STK33,ZNF436-AS1,RHO,CTSS,ELK3,IL15,ASXL3,CXCL3,CXCL5,COL7A1,ADAM8,IFT43,RBM33,TRIM72,ZNF503,TSC22D1,NFKBIA,GNAT1,GABRB1
NFE2(35g)	http://motifcollections.aertslab.org/v9/logos/tfdimers__MD00314.png	PTGDS,PDZD2,KIAA1107,LINC01001,ADHFE1,KCNE4,CFAP70,CCDC188,OLFML2B,EP400NL,GATSL3,ACVR2A,CYP1B1,PRSS27,TMEM119,RNF146,PPFIA2,LSP1,LINC01125,FAM134B,GLTSCR1L,UNC5B,MFSD7,KDM6B,C5orf49,FAM225A,NDRG1,FAM46B,PSG4,LINC01423,CDKN2A,LINC00969,PSD2,SORBS2,NPIPA5
NFE2L1(2193g)	http://motifcollections.aertslab.org/v9/logos/metacluster_151.1.png	ITGA5,PXDN,RNF213,PLXNB2,SH3PXD2A,SEC61A1,ECE1,PLEC,MEG3,ADAM12,COLGALT1,HSPG2,MARVELD1,SPTBN1,SEMA3C,MMP14,SLC38A10,GREM1,DCBLD2,CDC42BPB,FLNA,FBN1,FLNB,VAT1,CCDC80,H6PD,PDXDC1,FAM234A,MBTPS1,BMP1,ABCA1,EXT1,PNPLA6,ZKSCAN1,PTPN14,LAMC1,GLG1,SLFN5,MLXIP,PLXNA1,FAM129A,PTTG1IP,ADAR,NEAT1,IL6ST,GPR107,SYNPO,KANK2,COL4A2,SSH1,NORAD,BMPR2,FURIN,DST,NBR1,ENTPD4,PRRC2B,ARFGAP1,CLSTN1,TK2,PYGB,NCOR2,CLC…
NFE2L2(17g)	http://motifcollections.aertslab.org/v9/logos/tfdimers__MD00569.png	NCOA7,PCMTD1,SLC4A7,TIPARP,REL,PDCD4,ZNF804A,TSC22D1,BAZ2B,PLD1,SOCS6,KLF3,ANKRD11,SLC40A1,NR3C1,CCDC186,NFE2L2
NFIA(68g)	http://motifcollections.aertslab.org/v9/logos/tfdimers__MD00311.png	GSAP,IPO8,SLFN11,PHLDB2,PRC1,ZNF850,TRERF1,RPS6KA2,MNS1,PARP8,SLC25A15,LRRC8B,MSX1,MEF2C,EFNA5,TMEM47,ZNRF2,KIAA1551,STK17B,DIS3L,MAPRE2,RAB27B,SNX13,LAMB1,PEG10,NFIA,PLAA,DSEL,DNAJC10,NCOA7,CAMK2D,MAP3K3,LRRC58,NFIB,NMB,LONRF1,ITGA1,LRRC8D,IGF1R,EPHB6,ZEB2,EDEM3,RCOR3,SEMA5A,NCKAP1,KMT2C,EML1,PRDM5,SMAD1,HBP1,ANK3,KIAA1549,STRADB,PRKD3,NMT2,ZNF260,CEP85L,PDE4D,TRAPPC10,DTNA,CTNNB1,DZIP1,ADD3,TEA…
NFIB(174g)	http://motifcollections.aertslab.org/v9/logos/metacluster_24.3.png	CTNNB1,ADAMTS1,LRRC16A,FGFR2,MDM4,COL21A1,SFRP2,DAPK1,ZFHX4,RANBP9,SERTAD4,ATP8B1,CCDC146,AHRR,KCTD12,SPOPL,FOXO1,TMCC1,FNIP1,FBXO42,ABHD2,STX11,PLCE1,EDIL3,TBL1XR1,FOXN2,EYA1,RAVER2,GGACT,KIAA0922,STK17B,LRRN1,DSCR3,GTF2IRD2,ENPP1,PRUNE2,DIP2C,ARHGEF5,NOTCH2NL,AP2B1,FAM110B,REV3L,ANKRD6,FYN,APLP2,NFIB,XPO4,EFNA5,MARK1,CLK4,PPARG,DOCK5,MTSS1,EPB41L2,MCC,ST3GAL5,ASF1B,NTN4,TGFBR3,CABLES1,ZNF821,ME…
NFIC(2534g)	http://motifcollections.aertslab.org/v9/logos/metacluster_141.5.png	PRRX1,RBM39,GTF2I,DPYSL2,LRRC58,PTPN14,DDX17,NKTR,HDLBP,CHD4,ZFHX4,CLMP,TMED8,ERF,USP22,ASH1L,FOXP1,KPNA6,NFX1,ANKRD11,NF1,RDX,HIP1,CREB1,MAP3K2,SETD5,EIF4G1,TNRC6A,PHACTR4,SP1,STIM2,EGFR,RABEP1,ZFP91,TCF12,GLG1,SMARCA2,ARL4C,TNRC6B,MAP3K3,KIF3B,GOLIM4,TBC1D5,WAC,EPS8,BPTF,ANKRD17,EFNA5,CRK,EML4,HECTD1,METTL8,EP400,POGZ,VEZF1,MYCBP2,DOCK5,DSEL,TACC1,UBE3B,SPIN1,HGSNAT,WWTR1,GATAD2B,DCAF7,EIF4G2,M…
NFYA(10g)	http://motifcollections.aertslab.org/v9/logos/metacluster_174.3.png	LMO4,FUT10,BCS1L,NSUN6,RRS1,MINPP1,GTF2H2C,SCAF8,PFKM,GSDMD
NFYB(223g)	http://motifcollections.aertslab.org/v9/logos/tfdimers__MD00328.png	LINC00886,MIR4458HG,NIPSNAP3B,RARB,CXCL8,DDTL,TMEFF2,GMEB2,TBX2-AS1,FAM168A,FANK1,INHBA-AS1,ZSCAN18,MDM2,INTU,PIGC,DUSP28,CXCL1,MANEA,ARAP3,FBXO3,KANSL2,DYRK1A,VPS11,PF4V1,POT1-AS1,LINC01431,ABAT,MAPK11,PINLYP,PAPOLG,ZNF343,GRK3,TLE1,C16orf91,ZNF449,KBTBD4,MIR210HG,BBS9,DDX59,ASAH2B,TIFA,ASXL2,BANP,SPATA2L,OFD1,INTS4,STXBP4,NFYB,ZNF580,C17orf97,HMGB2,BBS4,FRA10AC1,CBR3,ARL14EP,DMAP1,ARAP1,EBF4,MC…
NKX3-2(26g)	http://motifcollections.aertslab.org/v9/logos/tfdimers__MD00577.png	HES1,RARRES2,NTRK2,ANKRD30B,NKX3-2,PRDM16,FAM20C,ST6GALNAC2,EPB41L4B,TUBB1,MPPED2,FAM106A,FZD3,SIX1,CACNA1C,EMX2,PAPD7,MTRNR2L1,FGFR2,C5orf56,METTL10,ANKFN1,NIM1K,TNNT3,RIPPLY3,TMEM132B
NR1H3(20g)	http://motifcollections.aertslab.org/v9/logos/metacluster_120.1.png	C21orf2,USP28,ZMAT3,BCL9L,CDKN1A,UNC119,HILPDA,TLCD2,BHLHE41,CYB561,GSTT2B,MDM2,ARFGAP1,LZTS2,NACC2,SAMD14,ZNF503,CDC42BPB,NUFIP2,ACAP3
NR2C2(73g)	http://motifcollections.aertslab.org/v9/logos/transfac_pro__M01776.png	MCC,ZFHX4,EPHA4,ETFDH,ARHGEF26,TRAK1,FAM69A,ADAMTS1,DDIT4L,EZH1,ZFPM2,FZD1,SP1,PARP4,ZC3H7B,PLCB3,GSTCD,ADA,TDP1,ABHD17C,STAT5B,STAT3,ZNF25,AGTR1,INO80D,SEMA5A,SPTBN1,ANKRD36C,NR2C2,IRS2,VLDLR,SYBU,TMEM68,FOXN2,EXD2,KCNJ8,PPM1B,RHOBTB3,FRMD5,SIK2,GABBR1,WWC3,PLCB4,SLC20A2,COLGALT2,EPB41,FAXC,MPP7,ELOVL2,DENND1A,VPS54,KIF13B,FAM107B,FBXO34,RICTOR,STXBP5,SH3BP4,ZNF532,XPO1,CREB1,N4BP2,SCN8A,MPP6,TM…
NR2F1(405g)	http://motifcollections.aertslab.org/v9/logos/tfdimers__MD00437.png	MSC,MME,EXPH5,ADAMTS1,ZNF804A,IQGAP2,IL6ST,HS6ST3,OGFRL1,TLE4,GULP1,MIR137HG,PIEZO2,FLT1,CDH6,FST,GRTP1,SH2D4A,TNIK,FRY,SAMD12,AMIGO2,SEMA6D,EFNB2,NALCN,MAGI2,RPL17-C18orf32,CDYL,ADAM23,NT5C2,FGF9,MPP5,PARP8,LMO7,CCDC71L,CABLES1,SSTR1,ADARB1,HOMER1,EPHA4,BDNF,LYPD6,SP4,SYDE2,ZNF781,RND3,BEX2,ZFAND5,NR2F1-AS1,LDLRAD4,PEG10,PAPSS2,KCNQ5,CDK14,GLS,AASS,FADS2,LIMCH1,F2R,PLCB4,PRR15,FAM217B,KCNK1,LPAR…
NR2F2(33g)	http://motifcollections.aertslab.org/v9/logos/tfdimers__MD00474.png	PCDH9,NRP1,SIM2,LYPD1,ARHGAP22,ARL4C,TBX3,HMGA2,SLIT2,SFRP1,VPS9D1-AS1,NFIL3,HOXA7,ODC1,FLRT3,HAND2,PKIA,ZFHX4,PPP1R3F,INPP4B,OSR1,TCF21,TEX29,KIT,NR2F2-AS1,JPH1,KLC3,LINC01605,LMO3,NR2F2,CXCR4,GFI1,FLJ45513
NR3C1(540g)	http://motifcollections.aertslab.org/v9/logos/metacluster_24.2.png	UACA,ANKRD50,DCBLD2,ZMIZ1,MYO10,PSD3,NFKBIZ,SOCS5,ITGA2,TSC22D1,NRP1,PHLDA1,KLF3,NCOA7,MEIS1,SLC4A7,DPYSL3,PTGS2,SEMA5A,HERC3,PTHLH,PLEKHA5,PTPRK,EGFR,FGD5-AS1,AHI1,SVIL,EDNRA,RGMB,SMAD5,TIPARP,MAN1A1,TBC1D5,STXBP5-AS1,NCAM2,GATA6,ZNF292,TCF4,SENP6,ZBED5,KLHL5,ITGB1,RUNX1,CHRM2,WLS,RHOU,C8orf34,ERN1,UBXN7,LHFPL2,NFE2L2,SON,CAB39,PLCG2,PLAG1,FAM208A,CDH6,ZMYM2,CPSF2,PCMTD1,LPIN2,DNMT3A,UBE2V1,IL6S…
OSR1(20g)	http://motifcollections.aertslab.org/v9/logos/metacluster_160.12.png	ADAMTS1,FOXL1,ARL4C,FGF5,AKR1E2,UCP2,FRMD5,PRRX1,UBA6-AS1,ABHD13,NR2F2,PTPRR,EXO1,PCDH9,OSR1,KIAA1522,SH2D5,GRB14,C6orf99,GATA3
PITX1(75g)	http://motifcollections.aertslab.org/v9/logos/taipale_tf_pairs__TEAD4_HOXA13_RCATWCCNNNNNNTTTAYNNN_CAP_repr.png	ARHGDIA,MYEOV,TBX2,NME6,HRAS,HOXA11,LRRC75A,FAM207A,C7orf50,NDUFV1,CDC42EP1,CPNE7,RPS19BP1,C4orf48,TBL1X,FENDRR,HOXA11-AS,PDGFA,ZNF511,CHMP6,ATAD3B,MRGPRF,CBX3,MEG8,INPP5A,FOXP4,LETM2,HERC3,BOK,H1FX,UBTF,ARID3A,PTDSS2,MCRIP2,IFFO1,FBXW5,PCYT2,KIF17,NXN,TEAD4,TLE3,PCNX2,SLC4A2,ZNF787,TMEM65,PQLC1,ZC3H3,HOXA10-AS,TAF8,ARHGAP23,PLEC,CAMK2N2,FIZ1,TLE4,LINC01311,TOR4A,NSMF,FRMD4A,CDK2AP1,TNIP2,ZNF524,…
PLAG1(39g)	http://motifcollections.aertslab.org/v9/logos/metacluster_133.2.png	SHPRH,ERCC6L2,STK32C,IRS2,DTNA,HEATR5A,CLK4,AASS,PLAG1,TRPS1,TSC22D1,ZMYM2,ERN1,USP53,CLIP4,APP,GLIS3,KCNMB4,NORAD,ATF3,CCND2,ST7-AS1,NR3C1,CLGN,SIRT5,NOTCH2NL,HIF3A,KBTBD3,SPATA1,MBD5,TNRC6A,ZNF516,ZCCHC14,RFFL,MLLT3,YES1,ROR2,ZMYM5,SLF1
PLAGL1(101g)	http://motifcollections.aertslab.org/v9/logos/metacluster_133.2.png	PHACTR2,ZNF786,CDH11,CEMIP,MEX3B,KITLG,LINC00473,TPBG,LIFR,STXBP5,MXRA5,FOXP2,ZC3HAV1,MEMO1,EFNA5,SAMD5,ZHX2,CXADR,SLC38A2,ZNF367,BACH1,TAB3,IKZF5,SLC16A7,CREBZF,FBXL17,AK3,PLAG1,LRP6,ZSCAN12,WSB1,PRICKLE1,MCMBP,SUSD6,NEK7,ADAM17,GAREM1,STX17,RSRP1,RASSF8-AS1,SGMS2,HDAC4,PTGER2,CELF1,FAM89A,C3orf58,TACC2,VPS13B,PLOD2,PRR15,ZNF641,MPP6,GABPA,PLEKHA1,ARMC4,PTPRB,DOCK5,CNOT6,ZHX1,FOXP1,CACNA2D1,ENPP…
POU2F3(12g)	http://motifcollections.aertslab.org/v9/logos/metacluster_70.11.png	LINC01116,POU2F3,ANK1,CAMK1G,KRT14,ESPNL,ZSCAN1,TMIGD3,CROCCP2,HPGD,PIK3IP1-AS1,TMEM145
POU3F1(10g)	http://motifcollections.aertslab.org/v9/logos/metacluster_70.17.png	POU3F1,COL27A1,SPACA6P-AS,ZC3H12A,HTR4,LINC01545,CSMD3,PRR26,USP12,ARPC4-TTLL3
PPARG(52g)	http://motifcollections.aertslab.org/v9/logos/tfdimers__MD00549.png	GLIS2,PRR5L,MSRB1,CRLF1,S100A3,EN1,CMKLR1,MINA,ZDHHC15,LINC01423,SEMA4A,KIAA0754,PSMB10,KRT14,COLEC12,PGM5P2,SEMA3F,FAM188B,TJP2,PPARG,SLC35E2,RAPH1,PTN,NR4A1,CUEDC1,IGFBP6,P2RY2,SLA,RAB7B,GS1-124K5.4,CRACR2A,C1QTNF3,HPCAL1,SNTB1,LINC01444,NDUFA4L2,IRF6,LINC-PINT,LINC00969,DDO,LINC01024,DLX2,MAN1B1-AS1,FAM65A,C21orf59,AMZ2,DNAJC3-AS1,ARHGEF10,FAM180A,DLX6,S100B,ZNF843
PRRX2(267g)	http://motifcollections.aertslab.org/v9/logos/metacluster_51.11.png	LOXL1,ALDOA,PRKCDBP,HN1,BAALC,ATP5D,CRIP2,MMP24-AS1,CXXC5,C17orf89,ATP5J2,CXCL12,PPDPF,IRX3,AK1,RPS20,ATP5C1,SEPW1,SERINC2,STRA13,HPCAL1,C14orf166,IGFBP6,LSP1,ARPC1B,TCEB2,ST6GALNAC6,ICT1,TCF7,TMSB4X,KAZALD1,RNASEH2A,KLF6,C16orf45,NBL1,FAM101B,PTGES,ID1,SMAD6,C7orf73,FHL2,NPAS1,CHMP4B,C6orf1,MIRLET7BHG,NFIX,NUDT3,UGDH,ZFP36L2,GBAS,SCARA3,NPR3,APITD1,OBFC1,LGALS3,RCAN2,TNS2,CRNDE,TMEM110,NR4A1,EGF…
PURA(1400g)	http://motifcollections.aertslab.org/v9/logos/tfdimers__MD00188.png	ODC1,TRAM2,HEATR3,NRIP1,SMURF2,CNST,PHACTR2,FUT4,LRP12,CCDC6,CELF1,SERTAD2,TWSG1,MTDH,OGFRL1,SOAT1,SCN5A,GULP1,ARL5B,HMGA2,FOXC2,ACSL4,DYRK2,GPR176,RASAL2,ROCK1,PPP2R5A,SLC20A2,B4GALT5,IRAK4,IRS2,CCNT2,TSC22D2,DSC3,DOCK5,BPTF,SLC38A1,GABBR2,CACNB4,PLEKHM2,TNPO1,ASAP1,EP300,PPP2CB,CCNY,GOLGA4,ABHD17C,DHCR24,CNKSR2,APBA1,GIT2,FUBP3,ADNP-AS1,DLG1,UBL3,PANK3,FAM107B,GCH1,ZDHHC5,PARD3B,SH3RF1,CCDC85A,…
RARA(21g)	http://motifcollections.aertslab.org/v9/logos/metacluster_24.4.png	MAF,LINC00667,MPPED2,NR4A2,FBXO6,MTSS1,KLF4,CACNA1C,PTPRS,UNC119B,RUNX3,SYNDIG1,MN1,PER2,SH3BP2,PTGDS,ST6GALNAC2,NPR3,PPFIBP2,NFATC1,PAM
RARB(19g)	http://motifcollections.aertslab.org/v9/logos/metacluster_162.2.png	PPP1R12B,VPS54,DHRS3,ALDH1A1,HIPK3,ACAN,DMPK,POPDC3,LYPD6B,POPDC2,ERRFI1,IL7R,L3MBTL3,SLC46A3,SLC27A5,RARB,KCNMB4,ACTC1,GAS6-AS1
RB1(331g)	http://motifcollections.aertslab.org/v9/logos/metacluster_197.3.png	IL17RD,SEMA6D,FAR2,SUV39H2,ETV3,KREMEN1,PLCXD2,KIF21A,TRAK2,PCNX1,KDM1B,YWHAZ,SLC4A7,ZSCAN16,TEAD1,NEDD4L,PRKD3,KMT5A,UBR5,FGD5-AS1,KAT2B,TASP1,UBR7,ZFYVE16,MYEF2,SLC7A2,TMOD3,ZBTB21,CASP8AP2,ICA1L,DCUN1D1,CAMSAP2,ARHGAP5,USP37,UGDH,WDR48,ARSB,KCNJ8,AKAP12,MAP7,FBXO31,ATAD2,AEN,STRBP,STK26,LHFPL2,ADNP2,NAB1,LCORL,LARP1B,NCAM2,DCHS1,LAMA1,SPECC1,FAT1,PAK1,EIF2AK3,ZBTB20,EMB,USP28,DNAJC3,DMXL2,B4GA…
RELB(40g)	http://motifcollections.aertslab.org/v9/logos/metacluster_5.1.png	BTG2,CXCL8,NFKB2,POPDC2,NFKBIA,CXCL3,IL32,BIRC3,HSPA4L,CCL2,TNFAIP2,LMF1,ELP4,E2F7,ATF3,ENO1-AS1,MAFF,TSLP,GORAB,ZNF654,MED20,APEX2,PAQR3,CTSS,ECSCR,GPR68,MON1B,H1F0,PRDM8,IL1B,SLC28A3,ELMO2,TRAF1,CAPN12,RELB,WHRN,LINC00623,CXXC4,PATJ,PLPPR5
RFX1(22g)	http://motifcollections.aertslab.org/v9/logos/tfdimers__MD00061.png	LTB4R,PROCA1,NOS1AP,KIFC2,TP53BP1,XPC,AP2B1,CDC25B,HERPUD2,NCOA1,RNF145,DENND2D,AAK1,FZR1,SESN1,CDYL,NPEPL1,TEFM,RBM47,RIMS2,KIF24,MOV10
RFX2(28g)	http://motifcollections.aertslab.org/v9/logos/tfdimers__MD00056.png	BRWD3,YY1AP1,PIGA,SS18L1,SFMBT1,HAUS3,KLF7,FHOD1,GAL,KCTD9,RFX2,GPHN,KCNK2,SLCO3A1,CLN6,CNTRL,GNAZ,WDFY1,ZBTB18,ERBIN,FAM102B,NADK2,ANKRD12,CNKSR2,ZFYVE16,GMEB2,FST,DPYD
RFXANK(61g)	http://motifcollections.aertslab.org/v9/logos/tfdimers__MD00105.png	GPR89B,ACVRL1,BBS5,DOK2,HHIP-AS1,UBL7-AS1,BEND5,B4GALNT4,THNSL1,PYCRL,RNF215,PFKFB4,TDRD3,KANSL1-AS1,GAB2,HRASLS,CHSY3,FAM129B,NMRAL1,ARFGAP1,TMEM171,CDC42EP4,FAM92A1,LIMD2,CBWD1,BCDIN3D,OSBPL5,CPEB1,BAIAP2,C4orf32,NKILA,HACE1,ERMARD,CD14,LMNA,MGA,HDAC5,EMC2,ZBTB17,PTPN4,ZNF692,IFT74,HMOX2,ZBTB40,SENP8,ANXA2R,PKIG,RFXANK,SERPINI1,SPX,NFATC1,PKIB,SCIN,SLC35G2,HYLS1,GPR150,WDR18,IGFLR1,SOHLH2,RNF12…
RREB1(97g)	http://motifcollections.aertslab.org/v9/logos/metacluster_66.5.png	RIMKLB,PCDH7,STXBP5L,FOXN2,GLCE,PTK2B,CCDC126,AGO3,SH3BP2,LAMA1,TET2,ZNF160,AMPH,DOCK5,CXorf40A,PEAK1,DAB2,SMG1,RREB1,WDR81,PARP8,SLC17A5,STX7,CEBPG,AMMECR1,NUP153,SNX25,MKLN1,RLIM,GALNT13,ALS2,SETD5,MARCH6,GMEB2,LRCH3,RSRP1,PIEZO2,SPATA18,ZNF286A,CNKSR2,JAG1,TAB2,CTNNB1,PLEKHA2,SMIM8,IQGAP2,PIK3R1,TAF15,ZC3H4,FAT4,FBXL4,TNRC6B,PTPN13,TCP11L1,MBOAT2,MEMO1,MICAL1,DDHD2,SPIN2B,PAXIP1,LMO3,MON2,SWAP…
RUNX1(21g)	http://motifcollections.aertslab.org/v9/logos/metacluster_8.2.png	TET1,TLE3,GABBR2,MEX3C,ZSCAN12,TMEM150C,MT1H,ZBTB5,SCML2,CCDC36,MARCH1,SPATA13,FMN1,KIF27,TNFSF15,SYT14,RUNX1,SLC6A16,KCNE5,FGF22,C9orf106
RUNX3(35g)	http://motifcollections.aertslab.org/v9/logos/tfdimers__MD00027.png	TNFRSF19,STRA13,PROC,U2AF1,FAM20C,EYA2,IL34,C7orf13,RUNX3,NBR1,NDST1,KIRREL,ITGA7,RARG,KLHL13,PDE5A,SEMA3F,PALM2,OLFML1,AEBP1,ZNF423,SLC1A4,NHS,EFNB3,KLF8,TBX15,C7orf49,CHST11,JAG1,EFNB1,ZEB2,COL6A3,MID1,C9orf69,FOXF2
RXRA(27g)	http://motifcollections.aertslab.org/v9/logos/tfdimers__MD00282.png	TEX41,ZBTB34,FAM20C,TIAM1,MUC1,ANXA2R,HOXB3,GSE1,HS3ST3B1,ABR,CDH15,TUB,LAMP5,POU6F1,NUDT3,C8orf89,GLTSCR1,PRELP,ITGA4,NR4A1,SLC48A1,NGEF,EPHB4,GRIP2,RXRA,GJA5,SEMA6C
RXRB(23g)	http://motifcollections.aertslab.org/v9/logos/tfdimers__MD00448.png	PTGER4,CMTM8,SCD5,EGFLAM,MKLN1,MMP25-AS1,CISH,CRY2,MINK1,LTC4S,SAAL1,NFATC1,OSBPL10,TAF8,IKBKE,WDR77,RHEBL1,NEK10,C2orf27B,ZIC4,ARHGAP28,USP49,ODF3L1
SETDB1(22g)	http://motifcollections.aertslab.org/v9/logos/metacluster_34.4.png	SCGB3A1,CEP95,DNASE1,CCDC9,FZR1,ZNF611,SOGA1,SIM2,ATP11A,RABGEF1,CBX4,NFXL1,DLEU2,ZKSCAN3,RAD17,PCYT2,SEMA4C,SLC19A1,CERK,IPO11,PCGF3,CPT1A
SIN3A(94g)	http://motifcollections.aertslab.org/v9/logos/metacluster_133.2.png	PAN3,TMCC2,IFT80,KIF27,PPARA,ADAMTS1,FBXL4,ANKRD36C,DYRK1A,BCL11A,MAP3K8,ZNF292,RPS6KA5,PABPC4L,EXTL3,RSRP1,PKP4,MLLT3,AMOT,SETD2,OTUD7B,AHR,TRA2A,ARNTL2,EPB41,LRRK1,SNX1,SMG1,DMXL1,WDR44,ZBTB5,ZNF697,SMARCA2,KBTBD2,ABCC9,RASSF3,ZNF532,RNF138,SSBP2,HCG18,XPO7,PDE7A,KCTD3,ZCCHC2,MTSS1,PRKD3,IST1,ZNF180,SOCS5,UTRN,ATF2,PCED1B,ANKRD28,QSER1,MEMO1,C16orf45,STAG2,C18orf54,TSC1,CTNNB1,PHF21A,ACADSB,CBL…
SIX1(22g)	http://motifcollections.aertslab.org/v9/logos/stark__YGATAC.png	C14orf2,ATP5E,GPX1,TCEB1,TMEM261,ATP5B,ATP5G2,SHFM1,RPL31,VIMP,FAM127B,C11orf31,C7orf55,FAM63B,ATP5C1,IGFBP4,CYP1B1,CXCL12,EBF1,LINC00998,SMOC1,FZD1
SMAD3(845g)	http://motifcollections.aertslab.org/v9/logos/metacluster_3.4.png	TSC22D1,NRP2,LHFPL2,MEIS1,ANKRD50,ADGRB2,GABPB1-AS1,DCBLD2,SOX12,SLC4A7,SSH1,LRIG1,RSRP1,ITGA5,ZC3H7B,CLDN11,NORAD,RFX5,GOLGA5,SEC24A,SEPT9,BAZ2A,ZMYM2,ORAI2,FAM118A,HHIP-AS1,CCDC88A,HECA,NFKBIZ,SLC7A2,COL6A1,MAML2,FAM120B,F2R,EPHB2,LPIN2,UACA,VPS13D,NR3C1,BCL3,SON,ETV1,DPYSL3,SMARCA1,ZKSCAN1,WDR60,PRKD3,SYNGAP1,LAMC1,DACT3,DZIP1,RASA1,SSFA2,AHRR,PTPN14,SPTBN1,DSTYK,AGPAT3,GLIS3,BTBD11,PTPRK,NFIA…
SMAD4(28g)	http://motifcollections.aertslab.org/v9/logos/transfac_pro__M00733.png	HUNK,HSPA1B,COL25A1,GRAMD1B,ZNF638,PIK3CA,ZBTB37,CSGALNACT1,FAM72B,DDR2,PIK3C2A,PIK3R1,EID3,TRIM45,TMEM182,EDN1,IL6ST,ZNF280C,SPON1,WNT2B,GDNF,GATA2,CAND1,ZC3HAV1,NRXN3,ZNF528,RBMS3,KIF1C
SMAD5(807g)	http://motifcollections.aertslab.org/v9/logos/transfac_pro__M03846.png	NR3C1,CASP8AP2,UBXN7,DCBLD2,NRP2,NORAD,LINC00623,TEAD1,FGD5-AS1,PTPRU,ITGB1,SSFA2,PHF3,IPP,KLHL5,INPP5F,MMD,PLEKHM3,CEP170,JAM3,ANKRD50,LHFPL2,IRAK3,MIB1,CEP68,TAB3,USP10,IL6ST,MYO10,SENP6,KIAA1549,CNOT6L,BTBD7,ERCC6L2,GPR180,ZNF280D,MAN1A1,TMOD3,ACTR2,MBTPS1,UACA,STK26,PTAR1,LPIN2,NRP1,LINC00629,SUZ12,ADNP2,CAPN7,HERC3,BVES,MEIS1,UHRF2,MFSD14C,FBXL17,APBB2,TMLHE,ATN1,CAB39,SFXN1,WDR48,DSTYK,NAB1…
SMC3(46g)	http://motifcollections.aertslab.org/v9/logos/metacluster_101.2.png	HIST1H1C,SUPT16H,ORC6,RRM1,VRK1,SUZ12,CENPJ,MSH2,E2F7,EXOSC9,RBBP8,SMC6,MELK,STAG2,CEP295,CNTLN,BLM,ZWINT,PLK4,JADE1,FANCB,CENPC,CTDSPL2,KIF15,RMI1,SRBD1,RAD54B,GEN1,TMPO-AS1,CCDC93,SHTN1,ARL13B,CNOT6L,NAA16,MNS1,ZGRF1,RTTN,KIF21A,CDC7,C2CD5,AKAP7,TTC21B,C5orf34,AGBL3,OVCH1-AS1,MCMDC2
SOX15(11g)	http://motifcollections.aertslab.org/v9/logos/metacluster_153.1.png	KRT15,RBM18,BCAT2,LCOR,RAB38,MYEOV,POSTN,SAMM50,SMYD2,AQP11,TMEM161A
SOX18(11g)	http://motifcollections.aertslab.org/v9/logos/tfdimers__MD00293.png	PRDM16,EN1,IGF2,CCDC88C,ROR1,ASAP3,NKX6-1,LINGO1,KCND3,UBE2Q2L,ADPRHL1
SOX9(23g)	http://motifcollections.aertslab.org/v9/logos/metacluster_26.10.png	HHEX,FZD8,IRS2,CLDN11,DDIT4L,SPRY2,ZNF57,DPF3,CAMK2N2,ZSCAN22,TIRAP,NKX3-1,SLC16A10,RADIL,RPL17-C18orf32,COX6B2,RPRML,CNNM1,TTN,TSPAN12,DENND2A,ADGRL3,DPY19L2
SP1(201g)	http://motifcollections.aertslab.org/v9/logos/metacluster_3.14.png	LOXL4,ADGRL2,RIMKLB,ANKHD1,HIST1H1B,PTHLH,ITPKB,RWDD2B,TIGD2,ZKSCAN8,NOTCH2NL,SAP130,DHX35,ABCA1,KMT5C,ANKRD36,DEPDC1B,NR2C2,AKAP1,YLPM1,ZBTB5,DPYSL2,SPATA13,ADGRG6,CABLES1,KDELC2,NF1,IRF2,CTSF,CPT1A,RAPH1,FBXO31,DENND4C,ZBTB39,ZNF292,SIN3A,METTL25,PLCL2,SF3A1,EDNRA,IBA57,PAQR9,HECTD4,UHRF1BP1,EXTL3,ARHGEF12,SP1,KCNQ1OT1,ALMS1,DAAM1,PABPC1L,ATG10,SLC7A1,ZNF519,KCTD12,SYNM,LATS1,RANBP9,ZNF530,DIS3…
SP2(26g)	http://motifcollections.aertslab.org/v9/logos/metacluster_115.1.png	ZDBF2,NFIA,DYRK1A,PRKD1,ZC4H2,DENND5B,ZFP91,FIGN,KLHL8,WDSUB1,XPO7,ARHGAP29,H2AFY2,PIK3R1,PUM2,MIER3,GABPB1-AS1,WASF1,RB1CC1,MMP16,MBTD1,TTLL7,CEP170B,KIAA1217,LCA5,USP25
SP3(469g)	http://motifcollections.aertslab.org/v9/logos/transfac_pro__M01303.png	PPARA,PCDHGA12,ZFP82,CBX2,AP1S3,CRYBG3,PCDH7,B3GALNT1,DZIP1L,LINC01588,MTMR1,ABHD3,PRKCH,RICTOR,FAM160B2,PRKCI,MTMR12,CSMD2,POLR2M,HSPA2,SUSD3,SETD1B,ABHD18,PTAR1,NES,PHIP,NXPH4,RBM15,TMEM35A,EEF2K,SMPDL3A,FRMD3,EFHD1,ZNF592,CCDC85A,GPR176,MDM1,FTX,FUS,SEC61A1,ZKSCAN5,FST,RALGAPB,SCN8A,PRRC1,SIN3A,HERC1,PIK3R3,EML5,NEDD1,VEGFA,MARCH8,STAG2,KANK2,SPATA2,PPP3R1,FAM111A,ZC3H12C,ASAP3,CNKSR2,PAQR3,CC…
SP7(37g)	http://motifcollections.aertslab.org/v9/logos/metacluster_3.2.png	SFRP4,SLC6A6,RALY-AS1,CEBPA,MPPED2,TSHR,CASC15,MIR497HG,LINC00619,DLX6,COLEC12,SNAI2,MKX,RUNX2,TMEM132B,EYA1,ADAMTS10,SP7,VIT,C5orf56,SCUBE1,BARX1,DLX5,MANEA-AS1,TNNT3,RTN4RL1,AGAP4,FAM169A,PLEKHG1,TPTEP1,C9orf106,C17orf96,EPYC,PTPRN2,ASB5,PPP4R1L,SULT1A2
SREBF1(29g)	http://motifcollections.aertslab.org/v9/logos/tfdimers__MD00560.png	NR2F2-AS1,KCNJ12,RAB40C,PRKCE,CTSH,TTBK2,IDUA,MBTD1,ZNF827,CREBRF,KLF9,SATB1,RABL2B,DNAJB9,CDKL3,ARL4A,PLK5,HOOK2,CCDC51,ERN1,IP6K1,KANSL1L,FAM83A,PDP2,SPPL3,SNAPC4,TMEM192,DLG5,MATN1
STAT1(381g)	http://motifcollections.aertslab.org/v9/logos/metacluster_38.1.png	MYO1B,FBN1,LAMC1,NTN4,FN1,APLP2,JAG1,FLRT2,SLITRK4,LRRC8B,EDIL3,SPRY1,SFTA1P,COL1A1,XPOT,PDCD4,SERPINE2,GLS,NOTCH2,CCPG1,WWTR1,COL8A1,LMO7,NEK7,ITGAV,DEPTOR,IVNS1ABP,ZNF211,RAB6A,LOX,SLC38A2,PGM1,RAPH1,FSTL1,ITGB5,CAMK2D,ZBTB43,VCAN,NGF,APP,VGLL3,NCOA4,COL1A2,TMTC1,NT5C2,PLCB4,KCTD12,DOCK9,GFOD1,PLSCR4,SEMA3C,DDX60,DSTN,LYPD6B,EFEMP1,ADAM10,ZMAT3,IL6ST,PRSS23,ATXN1,NREP,EHBP1,FRS2,SGMS2,PCGF5,ADD…
STAT6(59g)	http://motifcollections.aertslab.org/v9/logos/tfdimers__MD00598.png	NEAT1,TRAPPC9,PEG10,CCNJ,PLXND1,BCOR,RNF213,ENG,LINC01444,FAM129B,WDR81,KLF4,APBB2,NNT,CCBE1,SPG11,AEBP1,COL6A1,PLEC,CYB561,PLXNB2,SPTBN1,C1QTNF6,FAM83G,MALL,MTM1,TBC1D24,ANPEP,CLCN7,PDDC1,ZNF500,FLYWCH1,RHOBTB2,MEG3,OTUD7B,WIPF1,SAMD8,ESYT2,MICALL2,HDGFRP3,SKI,CTDSP1,EYA4,SEPT9,DPY19L3,SLC12A4,PPM1F,ARAP1,SATB1,DUSP16,STAT6,ZBTB2,FAM53B,CADPS2,ATXN7,LINC00936,KDM7A,LINC00869,HECW2
TAF6(53g)	http://motifcollections.aertslab.org/v9/logos/tfdimers__MD00145.png	ZNF251,TAF5,TRAF3IP2-AS1,RPS6KA5,AKAP7,ARMC4,SCN9A,NAPB,GULP1,ABHD18,GALNT15,DVL2,ZRANB2,WASF1,SPATA2,ARL15,KCTD1,ELP2,UTP6,FAM76B,HYLS1,POMGNT2,PUS3,PDE4B,IFT74,MBNL3,DMXL2,ORC2,CCDC7,C12orf65,BTBD11,PDXDC1,ZRANB3,TRERF1,RBM4,TAP2,SLC4A4,ZNF292,ZMYM4,TADA1,MIPOL1,TRPM4,CEP112,FOXP1,NECAP1,GTPBP10,XRCC4,GALK2,GSKIP,FAM98B,IPO11,CETN3,CHERP
TCF3(30g)	http://motifcollections.aertslab.org/v9/logos/tfdimers__MD00578.png	ZNF28,ANKRD50,KIAA1549,COL27A1,TRIM6,TTC7B,PDE7A,JMJD1C-AS1,YES1,GKAP1,R3HDM1,ADAMTS6,PRDM1,ANPEP,PAPOLG,SLC4A7,APPL1,KIAA1841,ANP32A,TCEA1,INPP5F,NAA35,EDNRA,OSBPL11,UBXN7,RUNX1T1,B4GALNT4,GABRA5,SMAD1,IFT80
TCF4(10g)	http://motifcollections.aertslab.org/v9/logos/tfdimers__MD00556.png	VCAN,ATXN1,MBNL1,ARHGAP24,L3MBTL3,ARHGAP5,BAZ2B,SEMA3C,GLI3,TEAD1
TCF7L1(637g)	http://motifcollections.aertslab.org/v9/logos/metacluster_133.2.png	KCTD20,NUAK1,DAB2,LMO7,DDAH1,FHL1,THBS1,MAGI1,ENAH,GLS,EFNB2,PCDH7,KIAA0355,ELL2,CUX1,ARID5B,LIMCH1,GPR176,AMIGO2,RABGAP1,ACTA2,COL8A1,DGKH,HAPLN1,MYH10,EPPK1,PLCB4,PCGF5,SLC20A2,ZFHX3,COL25A1,TPM1,ENC1,C6orf132,DCLK2,MBNL1,NXN,PDLIM5,ZNF641,LRP12,HDAC9,SESTD1,CRIM1,MBOAT2,HIVEP1,PPP3R1,SLC7A1,DOPEY1,ITPR2,LRRC75A,DSTN,ZFAND5,AMD1,SLMAP,CTIF,TES,MED13L,DLG1,CNST,PIP4K2A,PHLDB1,FNIP2,AMPH,JDP2,GPR…
TCF7L2(71g)	http://motifcollections.aertslab.org/v9/logos/tfdimers__MD00018.png	DENND6A,PARS2,E2F5,NCKAP5L,LINC00472,NEMP1,TRERF1,ZNF850,C9orf64,ATR,GXYLT2,ZFHX3,ZNF367,CILP2,KANSL2,DIS3L,FAM171A2,LRRC37B,ZNF552,PRKAA2,HERC1,CCNG2,SERAC1,POLR2M,SCN9A,FBXO32,SYNJ1,BLOC1S5,C16orf52,LINC00473,GFRA1,MPZL3,SEL1L2,ZNF280B,ZHX1-C8orf76,FRMD5,ACTRT3,VSIG10,LAMA2,DBNL,TRIM27,FAM175A,TCF7L2,PDE1C,PRMT3,CAMKK2,TEP1,ZNF202,ITIH5,CDS2,FANK1,FAM135A,NFYA,RABL2A,CFD,SH3BGRL2,SYBU,KIAA0430,…
TEAD1(32g)	http://motifcollections.aertslab.org/v9/logos/tfdimers__MD00309.png	VCAN,DSE,IL6ST,CRIM1,GALNT10,MBNL1,FSTL1,LAMC1,ARHGAP5,CELF1,ZNF292,TAOK1,TBL1XR1,SEMA3C,SHOC2,LPP,NCKAP1,ADAM9,LRP12,MIB1,PUM2,PRKAR1A,LRP6,PTPRK,FBXO11,ACTR2,YAP1,CDH11,NFAT5,ZFHX3,STT3B,TEAD1
TFAP2A(320g)	http://motifcollections.aertslab.org/v9/logos/transfac_pro__M00800.png	THBS1,CDH8,NGF,TLE4,ELL2,F3,NEDD4L,AGTR1,C3orf70,IL17RD,ERAP1,MME,SLC16A7,EPHB6,KHDRBS3,PHLDB2,NEFM,UBL3,MCM9,SSTR1,PCDH7,GREM1,ENTPD7,AMD1,LYN,HSPA2,TGFB2,DSC3,ITGB1,ARID5B,PRICKLE1,SGK3,NEXN-AS1,UACA,TPD52,CADPS,EPHA4,MAP7,ING2,SERPINB7,BDNF,KCTD20,TRPC4,COL11A1,CPNE8,SPRED2,TMEM47,RGMB,CCNJL,ABLIM1,GBE1,TMTC2,FBXO11,CASP3,SLC20A2,CELF2,DSP,CBFA2T2,HACD2,AP1AR,TCF4,NT5DC3,MOXD1,KDM6A,POU2F1,ANK…
TFDP1(579g)	http://motifcollections.aertslab.org/v9/logos/metacluster_197.2.png	GLCCI1,ZNF700,RNF144B,CHAF1B,RASA2,OSBPL6,PCNA,ZNF273,PPM1D,LINC01094,PSIP1,E2F7,H2AFZ,HELLS,DHFR,SCML1,DMRT2,FGD5-AS1,S100PBP,TIMELESS,PAK1,FAM111B,KLHL23,POLE2,ABCA5,CDC6,PNISR,HAUS6,SPATA6,ATAD2,FAM221A,SLF1,PLSCR1,DDIAS,RFC5,MTHFD2L,CHAMP1,CLSPN,SMURF1,HRASLS,CHERP,LINS1,C18orf54,RNF138,SLC46A3,PMS1,TSPAN33,INPP5F,CASP8AP2,CENPL,XPO7,NCAPD3,ARNTL2,KHDC1,C3orf14,GLCE,USP1,MFHAS1,FANCD2,TMEM14B…
THAP11(79g)	http://motifcollections.aertslab.org/v9/logos/metacluster_34.4.png	ST6GAL2,ZNF707,MARCH4,KHDC1,STAMBPL1,ZNF215,DNM3,LIN7A,NLGN4Y,SENP2,VIPAS39,LSR,GPBP1L1,WDSUB1,RPP40,CCDC71,USP42,NCSTN,TMEM218,RFESD,BRF2,CHD7,VPS52,TSPAN6,PLD1,DCUN1D1,C16orf46,MED17,HIST2H4B,SERP2,OVCH1-AS1,C3orf14,KIAA1524,ATP23,TAF4B,NUP107,EFHC1,TCTN3,GALK2,MAP3K9,CHTF8,PTPDC1,ZC4H2,RP2,WDR83,TEX10,RCAN2,ZNF652,RELN,SERGEF,GALNT13,DLEU1,SKIV2L,CACNB3,POLR2M,BCL2L13,TGDS,CDKN2A,C1GALT1,BTBD1…
THRB(21g)	http://motifcollections.aertslab.org/v9/logos/metacluster_117.7.png	AKNA,MYLK,C19orf68,FXYD1,CDH8,GJA5,DPEP1,LINC00968,RGMA,ITIH5,THRB,SLC22A2,ACSL6,ENPP6,TRABD2B,ANKRD30B,TSPAN32,MIOX,LSMEM1,NUDT10,NEFL
UBE2K(1222g)	http://motifcollections.aertslab.org/v9/logos/hdpi__HIP2.png	RABEP1,MYH9,KPNA1,FYTTD1,YWHAG,DSTN,AMOTL1,OTULIN,CHMP4B,ADAR,MICAL2,FNBP1,EPC2,HCG18,APC,EPB41L2,PIK3C2A,PTPN1,ANKRD11,MYO1B,RRBP1,SPECC1,FOXJ2,GOLIM4,ROCK1,CHMP3,CTTN,SCAF11,EXT1,SOCS6,PCYT1A,NKTR,ITSN1,NUFIP2,USP40,KIF13A,TLK2,MICU1,EIF3J,TAOK3,ZDHHC21,PIKFYVE,IST1,HDLBP,EIF5B,YWHAE,CD2AP,DSEL,ZNF629,NORAD,DENR,NCOA4,CAPN7,PPP3CA,CLIP1,HTT,DCUN1D4,ZFPM2,CAMSAP2,TM9SF3,TNIK,ZNF518B,UXS1,LRRFIP2…
USF1(26g)	http://motifcollections.aertslab.org/v9/logos/tfdimers__MD00378.png	FBXO46,HELQ,METTL14,BIN3,CLMN,UBE2Q2L,TMEM255B,TNFRSF10D,DPH2,DNAJB4,C1QTNF2,ZNF43,RBM12B,CDC37L1,LYPLA2,ZNF681,SAT1,TMEM185B,PPP3R1,ZNF675,MBD5,VPS11,VPS13B,ZNF384,CREB5,NSG1
VAX2(32g)	http://motifcollections.aertslab.org/v9/logos/metacluster_51.4.png	NPIPB11,EN1,WDR81,MBNL1-AS1,SCGB3A1,FAM60A,NRBP2,FANCE,VAX2,SLC25A26,LIPE-AS1,FAM101A,C9orf69,FIBCD1,ARMCX6,C20orf194,TBX15,CTDSPL,NMNAT2,PRR5,PORCN,PDGFA,COL4A2,ZC3H7B,MESDC1,SPECC1,BIVM,NCOR2,ZNF629,NGF,RNF146,LINC00094
VDR(13g)	http://motifcollections.aertslab.org/v9/logos/tfdimers__MD00081.png	ST8SIA1,CXXC4,LSAMP,NBPF11,PTPRE,LINC00632,NAPEPLD,HOXA3,C10orf11,SLC25A38,VEGFA,SORBS2,ANK3
VEZF1(364g)	http://motifcollections.aertslab.org/v9/logos/metacluster_133.2.png	ST8SIA4,TMTC2,LINC00941,SMG1,MFSD4B,INHBB,MANSC1,ALCAM,PDE3A,MSL2,ZNF16,DYRK1A,ICA1L,ZNF502,ZNF35,KIAA1217,SGSM3,AHRR,SGMS1,MXD1,SYNJ1,TRIM62,FZD4,SLC38A2,SPRY4,HDAC6,PRKD3,KDELC1,PSMA3-AS1,THRA,DPYSL2,POGZ,ZNF175,SIK2,PEX1,ETS1,CDH4,C9orf72,DUSP18,ZC3H12C,CEP250,E2F3,ANKH,NUMB,PTPRO,PRH1,SHOC2,BNC2,KRIT1,KAT6B,SPRED2,CEP350,EIF2AK1,SMARCA2,GATAD2B,WDR82,COQ10A,SIAH1,CNOT6L,GFOD2,NBPF20,SERAC1,UB…
XBP1(765g)	http://motifcollections.aertslab.org/v9/logos/metacluster_71.16.png	HSPA5,HERPUD1,JDP2,COL3A1,SLC3A2,COL1A1,PPIB,SERPINH1,FAP,COL5A2,PSPH,PPIC,CHAC1,COL4A4,AMIGO2,OSTC,ASNS,KCNQ1OT1,GFPT1,MAGED2,KDELR3,STK38L,MFAP2,ALDH1L2,SEC24D,ATP6AP2,GARS,PHGDH,COL1A2,SKIL,EPRS,PRSS23,DNAJB9,XYLT1,MTHFD2,CTH,PRRC1,RTN4R,ST8SIA4,LMAN1,GPX8,TMEM263,HM13,SGPL1,FNDC3B,TMEM144,SEL1L,VEGFA,LOX,PDCD4,ERP44,GCC2,DHRS7,SEPT6,GSN,TFG,DDOST,SPARC,LGMN,HSP90B1,VMP1,COPB2,ACTR10,MAGED1,GB…
YY1(1641g)	http://motifcollections.aertslab.org/v9/logos/metacluster_141.5.png	NFE2L2,ANKRD11,NUFIP2,TMOD3,CFAP97,CPSF2,STAG2,PHF20L1,PUM1,ST3GAL6,OSBPL8,UBN1,WLS,SCAF11,GATAD1,CAST,G3BP2,PTHLH,TRAPPC10,PAK2,PAFAH1B1,RBBP6,PTPN12,GOLGA4,FBXW11,ADIPOR2,UBE2K,SRRM2,RAI14,PRRC2C,SCRN1,CAPN7,ING2,TLE3,ADSS,FBXO43,MTPN,RFC1,BDP1,FOXK2,CTBP2,NAA35,STAU1,FYTTD1,REV1,PTPN11,RABGEF1,EIF5B,NAB1,EIF2AK2,AKIRIN1,PSME4,ACSL4,ZNF131,SPTY2D1,YWHAZ,PPP1R12A,PRR14L,EGFR,GPATCH8,CCDC50,MAPK6…
YY2(26g)	http://motifcollections.aertslab.org/v9/logos/tfdimers__MD00393.png	MIR193BHG,LAMP5,USP42,CASC5,YY2,ELMSAN1,ZNF395,SDCCAG3,GALNT13,KIAA0922,PSG4,ENTHD2,EDIL3,C16orf52,ALX1,PARP6,RAMP1,POGZ,ZBTB18,RAB23,MLLT4,DCBLD1,HDGFRP2,ZNF652,ASPN,PPFIA2
ZBTB2(20g)	http://motifcollections.aertslab.org/v9/logos/taipale_cyt_meth__ZBTB2_NTTTMCGGTWAN_eDBD.png	LUZP2,ZNF512B,ZNF804A,PRPF39,EDNRA,CNTNAP3B,DZIP3,CDK14,UBN2,KCTD20,TSC22D2,CNOT6L,CDK19,NR2C2,SOCS5,NRG1,EIF2AK3,ATP11B,RNF170,RUBCN
ZBTB20(354g)	http://motifcollections.aertslab.org/v9/logos/metacluster_115.1.png	CDH8,RC3H2,ESCO1,DENND1B,MECOM,HECTD2,KANSL1,TMCC1,RASSF8-AS1,TMEM47,SOX5,EOGT,RBMS1,RFX2,CHSY3,MAN2A1,RNF217,LNPEP,TANC1,KMT2C,PAQR9,ZBTB43,SGK3,DSC3,RMND5A,ARHGEF3,BNC2,MFAP3L,PDP1,COLGALT2,TET2,RIMS2,IBTK,PTGS2,NABP1,PLEKHH2,LRCH1,RMDN2,TTLL7,AKAP13,HIVEP3,ZBTB14,XPO7,KIAA2026,DGKI,ADAM10,GAN,PCOLCE2,PAM,FBXO38,SETD5,PIKFYVE,TAOK3,REV1,AGO3,SH3BP4,TAB3,CRIM1,BRAF,USO1,FBXO42,CYTH1,ERO1B,FOXP2,…
ZBTB21(34g)	http://motifcollections.aertslab.org/v9/logos/metacluster_148.1.png	IL6ST,PDK1,PRDM5,FBXO11,TTC28,PHLPP2,NALCN,RASA2,ARHGEF7,FAM89A,MDM4,PHF13,GLCCI1,PPM1B,LCLAT1,HMGN4,SLC2A13,SEC23A,FAM129A,FAM126A,SIK2,PTBP2,HNRNPLL,SMC5,TMED8,RASA3,UACA,RPS6KA2,GATAD2B,ANAPC1,RNF19B,KITLG,FBXW4,CRLF3
ZBTB43(268g)	http://motifcollections.aertslab.org/v9/logos/metacluster_131.7.png	MEG3,C14orf37,ITIH5,NEXN-AS1,SYNE1,AMIGO2,PTPN4,CDH8,SMG1,LRBA,TENM4,FNIP1,HMGCS1,ADAMTS1,SLC30A1,MAGI1,PLAG1,POU2F1,TRDMT1,HIVEP1,SLC38A1,SLC38A2,UBN2,TNRC6B,DIP2C,ATP6V0A1,TMEM150C,KMT2C,ZMAT3,ZBTB20,SEC61A1,DGKH,DSEL,MGA,RNF212,PIK3R1,LINC01006,FANK1,PPFIBP1,KIAA2026,PKP4,TEX2,GOLGA8B,JADE2,RASAL2,SLC25A30,PLEKHM3,RREB1,SMAD2,LATS2,CSNK1G1,CHRM2,MBNL1-AS1,ZBTB43,ADAR,TMEM200A,STIM2,CNST,STX6,Z…
ZBTB7A(419g)	http://motifcollections.aertslab.org/v9/logos/metacluster_143.13.png	SPAG1,LDAH,CSNK1G1,ELMSAN1,RERE,ZNF800,ECHDC3,ZBTB8A,OGFR,TBC1D20,MAP3K9,TXLNG,TRAK1,RREB1,MTDH,LRCH3,APBB1,B3GLCT,FBXO42,ZMIZ2,ZC3H12C,DPP8,SRGAP1,ZNF148,FBXO28,BAZ2A,PALM2,KDM4B,VOPP1,TRAM2,TNFRSF21,PTPN12,GABBR1,AP1G1,USP45,DIP2A,NR2C2,HCG11,NUFIP2,CDYL2,ASH1L,FOXO3,USP38,ZNF639,POGK,SCAF11,RASAL2,USP42,RSF1,FOXK2,PLEKHA2,DDI2,SCYL3,DENND4A,PIP4K2A,SERTAD2,FOXN3,SCN8A,B4GALT6,ADCY9,AFF4,NR3C2,…
ZBTB7B(107g)	http://motifcollections.aertslab.org/v9/logos/metacluster_133.2.png	HHIP-AS1,SNCA,SESTD1,TSTD2,NUAK1,SH3BP5L,CEMIP,ENOX1,TRDMT1,CLIP2,PLCB4,FAM160B1,ZBTB17,TNK2,SAV1,CCDC92,ZBTB7B,ZDHHC14,FNDC3B,MMP24,SLC16A7,BAIAP2L1,FAM110B,KCTD20,GABARAPL1,MBNL1,TASP1,PPP2R5A,OGFRL1,DCUN1D1,VGLL4,LOX,DZIP3,CLIP4,MCAM,HAPLN1,NOTCH3,CREBRF,TGFB2,PACS1,GOLGA8B,LMO7-AS1,CTBP2,PLXNA1,PPP1R9B,ZNF697,ZNF598,COX10,KDM5B,COL1A2,COL1A1,KAZALD1,JARID2,PTPRJ,GAREM2,ATP6V1H,EPHB6,LIFR,HOXC…
ZFP62(11g)	http://motifcollections.aertslab.org/v9/logos/transfac_pro__M06544.png	TNFAIP3,BIRC3,NFKBIA,COL11A1,COL8A1,ARHGAP5,KCNJ8,VCAN,MEF2D,ZNF804A,TNFSF15
ZFY(15g)	http://motifcollections.aertslab.org/v9/logos/metacluster_7.13.png	DIS3L2,RBP7,PIEZO2,OTUD1,ZNF281,PIGN,DOCK5,ALCAM,FAM135A,AMPH,ANO6,EPB41L2,MATN2,RIMKLB,ZFY
ZNF148(1145g)	http://motifcollections.aertslab.org/v9/logos/transfac_pro__M07397.png	DNAJA3,ZKSCAN2,PIGM,ZNF564,DOCK5,RAB11FIP2,ADAMTS9,MED13L,PHLPP1,TICAM2,FAM222B,CCDC171,NBPF9,KAT6A,DES,C10orf88,FRMD6,NUP153,GSDMA,HIVEP2,CAMSAP2,HCG11,RHOBTB1,MFHAS1,RHOBTB2,TBCEL,FYCO1,YTHDC1,RBM12B,GFPT1,CREBBP,PUM2,STXBP4,DDI2,STX6,PEAK1,NSD1,ZBTB43,USP34,RRAGB,GTF2I,CIC,SOCS6,ZNF527,TRAM2,PDE10A,SLC4A8,AHCTF1,PLCG1,APC,AMMECR1L,IPO8,ICA1L,CNST,TIGD2,NFE2L1,ASB7,TLK2,SENP5,SECISBP2L,POU2F1,C…
ZNF19(12g)	http://motifcollections.aertslab.org/v9/logos/metacluster_126.7.png	MME,ORC4,JADE1,KCNJ6,TMEM117,ZBTB2,LATS2,ABHD17B,SKIL,HNRNPF,LMO4,SLC38A9
ZNF263(57g)	http://motifcollections.aertslab.org/v9/logos/metacluster_151.1.png	LINC01001,LYST,PLD5,DMXL1,ZNF583,SLC30A4,MRAP2,HECTD4,LCOR,PLK2,B3GALNT2,RUNX1T1,ZNF263,ANO6,DPP8,USP38,ZNF260,C5orf30,RMND5A,CEPT1,SERAC1,TCTN3,SCAF4,CDKN1B,KIF7,CRY1,PIKFYVE,EFNA5,MET,RAD17,PEAK1,FBXW2,FKBP5,NCKAP1,ATP11B,HMGCS1,ITGA4,DEPDC1B,PIM1,MEX3C,MMGT1,SLIT2,IRS1,ZNF282,EZH2,STXBP3,KCTD1,SNX9,ZNF777,MTURN,WDTC1,CLDN11,ZFHX3,PPP3CB,CTNNB1,WASL,LMNB1
ZNF267(92g)	http://motifcollections.aertslab.org/v9/logos/kznf__ZNF267_Imbeault2017_RP_RCADE.png	SLC7A2,SLC4A7,IL17RD,ARHGEF11,AKAP12,YES1,RHPN2,ABLIM1,UBE2V1,CDKL5,RASA2,HOMEZ,GNE,WNK3,NLGN1,MLLT3,KDM5B,INPP5F,KMT5B,VANGL1,ZNF124,WASL,DGKH,RAD17,MATN3,IFT74,NFKBIZ,ETV3,MEIS1,TMEM117,PITPNC1,NORAD,CASP8AP2,MYO10,PKN2,SCML2,PLEKHM3,CCDC88A,ANKRD50,ZNF790,ARID4A,SLCO3A1,FBXO34,DLEU2,PELI1,SCAF4,PRSS12,STK26,BAZ2B,ZFAND4,KDM1B,PYM1,SMAD1,ZCCHC2,STK17B,PAXIP1,CEP44,EMB,RAP2A,C18orf54,SIRT1,ARID1…
ZNF281(1205g)	http://motifcollections.aertslab.org/v9/logos/swissregulon__hs__ZNF281.png	STK38L,THBS1,SLC38A2,MME,MYOCD,AMIGO2,GREM1,SSFA2,NRP2,KLF9,SSH1,FILIP1L,VCAN,TCF4,PALLD,RNF217,PIEZO2,MEIS1,FNIP2,RICTOR,GLS,SLC16A7,RAB23,MIR503HG,BMPR2,RSRP1,KLF3,ARHGAP5,MBNL1,KMT2C,FCHSD2,YAP1,CRIM1,MEF2D,TBC1D23,NCALD,WSB1,KDM3A,ZNF329,EPPK1,BACH1,ST8SIA4,ZMYM2,ZFAND5,COL11A1,TGFBR1,KCNK1,SPRY4,MIA3,ATXN1,NET1,SRF,ABHD17B,KCTD20,HIF1A,PPARA,HEATR5A,PHLDB2,TEAD1,ALS2CL,CHRM2,AFF4,ARNT,OSTM1,…
ZNF300(33g)	http://motifcollections.aertslab.org/v9/logos/metacluster_131.4.png	CEP85L,ID4,RREB1,MBOAT2,N4BP2,GIT2,ZNF300,GALNT13,ZNF532,KIRREL,CDKL5,YEATS2,GFOD2,NUP153,ZBTB37,CHAF1B,SPIN1,ZFX,DCAF5,DYM,ZNF518A,SV2A,ABR,BAHCC1,STXBP6,ATP11B,TEX2,RNF111,RNF13,GABPA,SLC4A4,TCF7L2,IRS2
ZNF37A(249g)	http://motifcollections.aertslab.org/v9/logos/metacluster_24.3.png	ZNF549,GFOD1,ZNF891,STARD4-AS1,LINC00327,PRDM10,RHOU,ASXL2,OTUD4,PRKAR2B,FAM13B,ZMAT3,FBXL17,C3orf58,CYLD,MANSC1,MGA,DENND5B,PDE10A,NT5DC3,PHLDB1,DUSP16,NNT,CELF2,HCG18,OTUD7B,ANKRD11,DENND1B,GRK3,KDM3A,TRAPPC11,CTDSPL2,STAU2,NR2C2,PTPN4,KIF1B,MCC,TEAD1,HECTD4,ZNF286A,IL1R1,ATP9B,NID1,ANKRD36,RCAN3,DCAF11,WDFY3,TRAF3,IQGAP2,PCDH10,WDR7,CTPS2,UBXN7,MAN1A1,GCH1,SMAD1,IFT80,BLM,ITGA2,TNFRSF21,ARL5B,…
ZNF429(25g)	http://motifcollections.aertslab.org/v9/logos/transfac_pro__M06415.png	PLOD2,ALOX5AP,PPARG,STEAP2,DCBLD1,SPIDR,PLAC8,MSMO1,QPCT,DOCK5,SHROOM1,RASSF3,TGFBR1,MRVI1,IFI16,LDLRAD3,MNT,ACSF2,LINC01423,MRS2,RNF14,TMEM17,ZNF429,KIF9-AS1,MAP7D3
ZNF431(19g)	http://motifcollections.aertslab.org/v9/logos/metacluster_155.25.png	AQP1,HIF1A-AS2,USP53,ABI3BP,GPC2,KLF5,EXPH5,RHOU,KANSL1,B4GALT6,MOSPD2,MBNL1-AS1,ZNF124,SPACA6,PRICKLE1,ZNF117,TEAD2,ERBB3,RGS5
ZNF44(20g)	http://motifcollections.aertslab.org/v9/logos/metacluster_172.15.png	RGS2,TMEM241,LINC01426,HIP1,DDX58,DAPK1,TMEM198,VPS8,PRKD1,WLS,GAN,FAM102A,DUSP18,COL25A1,ZBTB33,GFPT2,PRRG1,FBXW8,LRCH4,C19orf25
ZNF484(26g)	http://motifcollections.aertslab.org/v9/logos/transfac_pro__M06855.png	KCNG1,ZNF516,COL4A1,SYDE2,SLC46A3,APPBP2,SORBS1,FASTKD3,TMEM217,OCRL,AIFM1,P2RX4,CD276,SEMA3A,RHOB,TBX3,SPARC,GALNT18,COL11A1,ETAA1,FILIP1,HSD17B4,SLC17A5,DSC3,HERPUD2,JOSD1
ZNF518A(114g)	http://motifcollections.aertslab.org/v9/logos/metacluster_138.2.png	SLC22A3,TEX29,GGA1,ZNF217,LINC00680,IPPK,FANCC,LUZP2,ZFP62,DENND1B,ARID3B,MOCS3,NAT10,E2F8,PLPP1,ITGB8,ZNF506,PTAR1,ZNF518A,HLCS,ASB3,TMEM68,ZNF75A,SHROOM3,PROSER1,FAM83G,GULP1,TRA2A,CDC14A,MTX3,ERCC6L2,TERF1,RGS2,POU6F1,GEN1,LSR,SCD5,PTPRR,NFIB,ZNF292,ULK4,NRN1,ZDHHC20,AKTIP,PLAG1,STAMBPL1,CNOT6,TWIST1,AHR,RUNX1,GALK2,FBXL17,UBP1,TTI1,CAPN10,ALKBH1,TMC3-AS1,EML5,CBLL1,OMA1,RAD50,AAR2,JMJD1C,C20o…
ZNF543(28g)	http://motifcollections.aertslab.org/v9/logos/metacluster_133.2.png	MEF2D,USP36,ZBTB44,BCL11A,RBBP8,MEF2A,CYP2U1,CDC7,KLHL5,ZBTB11,PIK3C2A,HOXC6,MYO6,GFPT1,SPAG9,ARHGEF12,ZNF274,SOCS5,PPP2R3A,CYB5R1,SCAF11,PBX3,ATG4B,TAOK1,ABHD5,GALNT7,PEAK1,TGFBRAP1
ZNF544(54g)	http://motifcollections.aertslab.org/v9/logos/transfac_pro__M05768.png	FBXO32,RP2,TUBE1,GRIPAP1,TBX2-AS1,WDR60,PIGV,RAD51B,HAUS4,ORAI3,ADAT2,MIR181A2HG,ADA,DNPEP,GCNT1,CD82,FUZ,CRYL1,HUS1,MOK,SOX5,NR3C2,PHACTR4,DYRK3,ANKS3,NRBF2,ODF2,SNRK,DMD,SFI1,CXCL8,ZNF696,TRAPPC9,CDC37L1,PPP3CB,HCG11,COG7,PRSS23,FAM155A,THEM4,MICB,DHRS3,TMEM8B,ACER3,DIS3,CRACR2B,LENG8,LOX,ZNF576,PIH1D2,RBM12B,DECR2,RAD51C,PPP2R5D
ZNF578(10g)	http://motifcollections.aertslab.org/v9/logos/transfac_pro__M06629.png	RIMS2,PM20D2,JAM2,AMFR,TLL1,NEDD4,APBA1,MTSS1,BTBD3,ENTPD5
ZNF580(1117g)	http://motifcollections.aertslab.org/v9/logos/taipale_tf_pairs__ETS2_RCCGGAAGTG_HT.png	C4orf48,CCDC85B,RPL28,GPX4,CDC42EP2,RPS27L,BRI3,EVA1B,SNRPN,MZT2B,RPL18A,C19orf70,ZNHIT1,LY6E,BLOC1S1,JOSD2,NUDT14,TMEM141,TMEM191B,RABAC1,VAMP5,EMP3,AES,GYPC,CHPF,C19orf24,CDC42EP1,NAT14,CLTB,PNKD,SMARCD3,FAAP20,SH3BGRL3,MXD4,C7orf50,ARMCX6,LINC00672,FXYD1,RNPEPL1,APRT,NPEPL1,RPS19,ZNF771,PGPEP1,PHLDA3,LTBR,TMEM259,UBXN6,MCRIP2,TRIM46,LDOC1,ZYX,TSPAN10,TMEM147,FBXW5,PDLIM2,PRMT2,PFN1,DAB2,RHOD,M…
